# Supplementary material for: Crystal structure of a polymorph of μ-oxido-bis­[(5,10,15,20-tetra­phenyl­porphyrinato)iron(III)]
Source: Acta Crystallogr E Crystallogr Commun. 2019 May 31;75(Pt 6):930–3. doi: 10.1107/S2056989019007576 (PMC6658976; doi:10.1107/S2056989019007576)
Supplement: Supplementary file 1 [file e-75-00930-sup1.cif]

##############################################################################
#                                                                            #
# This CIF contains the data in a paper accepted for publication in          #
# Acta Crystallographica Section E. It conforms to the requirements of       #
# Notes for Authors for Acta Crystallographica Section E, and has been       #
# peer reviewed under the auspices of the IUCr Commission on Journals.       #
#                                                                            #
# Full details of the Crystallographic Information File format               #
# are given in the paper "The Crystallographic Information File (CIF):       #
# a New Standard Archive File for Crystallography" by S. R. Hall, F. H.      #
# Allen and I. D. Brown [Acta Cryst. (1991), A47, 655-685].                  #
#                                                                            #
# The current version of the core CIF dictionary is obtainable from          #
# ftp://ftp.iucr.org/pub/cif_core.dic.                                       #
#                                                                            #
# Software is freely available for graphical display of the structure(s)     #
# in this CIF. For information consult the CIF software page                 #
# http://www.iucr.org/resources/cif/software.                                #
#                                                                            #
# This file may be used for bona fide research purposes within the           #
# scientific community so long as proper attribution is given to the journal # 
# article from which it was obtained.                                        #
#                                                                            #
##############################################################################
data_I
_database_code_depnum_ccdc_archive 'CCDC 1918323'
_audit_creation_method     SHELXL-2014
_journal_date_recd_electronic     2019-04-17
_journal_date_accepted     2019-05-24
_journal_name_full     'Acta Crystallographica, Section E'
_journal_year     2019
_journal_volume     75
_journal_issue      6
_journal_page_first     930
_journal_page_last     933
_journal_paper_category     GM
_journal_paper_doi     10.1107/S2056989019007576
_journal_coeditor_code     WM5503
_publ_contact_author_name     'Aleksej Jochim'
_publ_contact_author_address
;
Institut f\"ur Anorganische Chemie
Christian-Albrechts-Universit\"at Kiel
Max-Eyth Str. 2
D-24118 Kiel
Germany
;
_publ_contact_author_email     rherges@oc.uni-kiel.de
_publ_contact_author_fax     +431-880-1558
_publ_contact_author_phone     +431-880-2440
_publ_section_title
;
Crystal structure of a polymorph of
\m-oxido-bis[(5,10,15,20-tetraphenylporphyrinato)iron(III)]
;
_publ_section_title_footnote     .
loop_
    _publ_author_name
    _publ_author_footnote
    _publ_author_address
    'Peters, Morten K.' .
;
Otto-Diels-Institut f\"ur Organische Chemie
Christian-Albrechts-Universit\"at Kiel
Otto-Hahn-Platz 4
D-24098 Kiel
Germany
;
    'N\"ather, Christian' .
;
Institut f\"ur Anorganische Chemie
Christian-Albrechts-Universit\"at Kiel
Max-Eyth Str. 2
D-24118 Kiel
Germany
;
    'Herges, Rainer' .
;
Otto-Diels-Institut f\"ur Organische Chemie
Christian-Albrechts-Universit\"at Kiel
Otto-Hahn-Platz 4
D-24098 Kiel
Germany
;
_publ_section_synopsis
;
In the crystal structure of the new polymorph of of
\m-oxido-bis[(5,10,15,20-tetraphenylporphyrinato)iron(III)], two Fe^III^
tetraphenylporphyrin units are linked by \m~2~-oxido O atoms into dimers,
leading to a square-pyramidal coordination for each of the cations.
;
_chemical_name_systematic
;
\m-Oxido-bis[(5,10,15,20-tetraphenylporphyrinato)iron(III)]
;
_chemical_name_common     ?
_chemical_formula_moiety     'C88 H56 Fe2 N8 O'
_chemical_formula_sum     'C88 H56 Fe2 N8 O'
_chemical_formula_iupac     '[Fe2 (C44 H28 N4) O]'
_chemical_formula_weight     1353.10
_chemical_melting_point     ?
_space_group_crystal_system     triclinic
_space_group_name_H-M_alt     'P -1'
_space_group_name_Hall     '-P 1'
loop_
    _space_group_symop_operation_xyz
    'x, y, z'
    '-x, -y, -z'
_cell_length_a     14.4477(4)
_cell_length_b     14.5325(4)
_cell_length_c     17.9076(5)
_cell_angle_alpha     71.266(2)
_cell_angle_beta     75.725(2)
_cell_angle_gamma     70.506(2)
_cell_volume     3315.42(17)
_cell_formula_units_Z     2
_cell_measurement_reflns_used     37885
_cell_measurement_theta_min     1.216
_cell_measurement_theta_max     27.017
_cell_measurement_temperature     170(2)
_exptl_crystal_description     block
_exptl_crystal_colour     'dark red'
_exptl_crystal_size_max     0.3
_exptl_crystal_size_mid     0.2
_exptl_crystal_size_min     0.15
_exptl_crystal_density_diffrn     1.355
_exptl_crystal_density_meas     ?
_exptl_crystal_density_method     ?
_exptl_crystal_F_000     1400
_exptl_absorpt_coefficient_mu     0.496
_exptl_absorpt_correction_type     none
_exptl_absorpt_process_details     ?
_exptl_absorpt_correction_T_min     ?
_exptl_absorpt_correction_T_max     ?
_exptl_special_details     ?
_diffrn_ambient_temperature     170(2)
_diffrn_source     ?
_diffrn_radiation_type     MoK\a
_diffrn_radiation_wavelength     0.71073
_diffrn_measurement_device_type     'Stoe IPDS-2'
_diffrn_measurement_method     'Omega scans'
_diffrn_detector_area_resol_mean     ?
_diffrn_reflns_number     14436
_diffrn_reflns_av_R_equivalents     ?
_diffrn_reflns_av_unetI/netI     0.0668
_diffrn_reflns_theta_min     1.216
_diffrn_reflns_theta_max     27.017
_diffrn_reflns_theta_full     25.242
_diffrn_measured_fraction_theta_max     0.995
_diffrn_measured_fraction_theta_full     0.995
_diffrn_reflns_limit_h_min     -18
_diffrn_reflns_limit_h_max     18
_diffrn_reflns_limit_k_min     -18
_diffrn_reflns_limit_k_max     18
_diffrn_reflns_limit_l_min     -15
_diffrn_reflns_limit_l_max     22
_refine_special_details
;
 Refined as a two-component twin
;
_reflns_number_total     14436
_reflns_number_gt     12017
_reflns_threshold_expression     'I > 2\s(I)'
_refine_ls_structure_factor_coef     Fsqd
_refine_ls_matrix_type     full
_refine_ls_R_factor_all     0.0879
_refine_ls_R_factor_gt     0.0753
_refine_ls_wR_factor_gt     0.2060
_refine_ls_wR_factor_ref     0.2137
_refine_ls_goodness_of_fit_ref     1.053
_refine_ls_restrained_S_all     1.053
_refine_ls_number_reflns     14436
_refine_ls_number_parameters     938
_refine_ls_number_restraints     12
_refine_ls_hydrogen_treatment     constr
_refine_ls_weighting_scheme     calc
_refine_ls_weighting_details
              'w=1/[\s^2^(Fo^2^)+(0.0892P)^2^+3.7143P] where P=(Fo^2^+2Fc^2^)/3'
_atom_sites_solution_hydrogens     geom
_atom_sites_solution_primary     ?
_atom_sites_solution_secondary     ?
_refine_ls_shift/su_max     0.000
_refine_ls_shift/su_mean     0.000
_refine_diff_density_max     0.522
_refine_diff_density_min     -0.673
_refine_ls_extinction_method     none
_refine_ls_extinction_coef     .
loop_
    _atom_type_symbol
    _atom_type_description
    _atom_type_scat_dispersion_real
    _atom_type_scat_dispersion_imag
    _atom_type_scat_source
    'C' 'C' 0.0033 0.0016
                         'International Tables Vol C Tables 4.2.6.8 and 6.1.1.4'
    'H' 'H' 0.0000 0.0000
                         'International Tables Vol C Tables 4.2.6.8 and 6.1.1.4'
    'N' 'N' 0.0061 0.0033
                         'International Tables Vol C Tables 4.2.6.8 and 6.1.1.4'
    'O' 'O' 0.0106 0.0060
                         'International Tables Vol C Tables 4.2.6.8 and 6.1.1.4'
    'Fe' 'Fe' 0.3463 0.8444
                         'International Tables Vol C Tables 4.2.6.8 and 6.1.1.4'
_computing_data_collection
;
X-AREA (Stoe & Cie, 2008)
;
_computing_cell_refinement
;
X-AREA (Stoe & Cie, 2008)
;
_computing_data_reduction
;
X-AREA (Stoe & Cie, 2008)
;
_computing_structure_solution
;
SHELXT (Sheldrick, 2015<i>a</i>)
;
_computing_structure_refinement
;
SHELXL-2014 (Sheldrick, 2015<i>b</i>)
;
_computing_molecular_graphics
;
XP in SHELXTL (Sheldrick, 2008) and DIAMOND (Brandenburg, 2014)
;
_computing_publication_material
;
publCIF (Westrip, 2010)
;
loop_
    _atom_site_type_symbol
    _atom_site_label
    _atom_site_fract_x
    _atom_site_fract_y
    _atom_site_fract_z
    _atom_site_U_iso_or_equiv
    _atom_site_adp_type
    _atom_site_calc_flag
    _atom_site_occupancy
    _atom_site_disorder_assembly
    _atom_site_disorder_group
    Fe Fe1 0.57714(4) 0.35357(4) 0.13707(3) 0.04270(15) Uani d 1 . .
    O O1 0.5511(2) 0.3176(2) 0.24234(16) 0.0487(6) Uani d 1 . .
    N N1 0.7312(2) 0.3020(3) 0.1133(2) 0.0475(7) Uani d 1 . .
    N N2 0.5944(2) 0.4969(2) 0.1144(2) 0.0457(7) Uani d 1 . .
    N N3 0.4378(2) 0.4242(2) 0.1037(2) 0.0462(7) Uani d 1 . .
    N N4 0.5732(2) 0.2275(3) 0.1077(2) 0.0451(7) Uani d 1 . .
    C C1 0.7471(3) 0.1258(3) 0.1179(3) 0.0514(9) Uani d 1 . .
    C C2 0.7848(3) 0.2041(3) 0.1138(3) 0.0500(9) Uani d 1 . .
    C C3 0.8882(3) 0.1932(4) 0.1092(3) 0.0564(10) Uani d 1 . .
    H H3 0.9412 0.1335 0.1074 0.068 Uiso calc 1 . .
    C C4 0.8964(3) 0.2839(3) 0.1079(3) 0.0530(10) Uani d 1 . .
    H H4 0.9561 0.2999 0.1047 0.064 Uiso calc 1 . .
    C C5 0.7978(3) 0.3512(3) 0.1123(2) 0.0468(8) Uani d 1 . .
    C C6 0.7743(3) 0.4499(3) 0.1189(2) 0.0467(8) Uani d 1 . .
    C C7 0.6788(3) 0.5167(3) 0.1221(2) 0.0476(9) Uani d 1 . .
    C C8 0.6514(3) 0.6133(3) 0.1381(3) 0.0511(9) Uani d 1 . .
    H H8 0.6953 0.6448 0.1456 0.061 Uiso calc 1 . .
    C C9 0.5522(3) 0.6520(3) 0.1408(3) 0.0524(9) Uani d 1 . .
    H H9 0.5131 0.7146 0.1517 0.063 Uiso calc 1 . .
    C C10 0.5168(3) 0.5798(3) 0.1240(2) 0.0469(8) Uani d 1 . .
    C C11 0.4176(3) 0.5938(3) 0.1179(2) 0.0471(8) Uani d 1 . .
    C C12 0.3838(3) 0.5233(3) 0.1026(2) 0.0468(8) Uani d 1 . .
    C C13 0.2858(3) 0.5409(3) 0.0863(3) 0.0501(9) Uani d 1 . .
    H H13 0.2346 0.6029 0.0812 0.060 Uiso calc 1 . .
    C C14 0.2801(3) 0.4530(3) 0.0796(3) 0.0499(9) Uani d 1 . .
    H H14 0.2243 0.4420 0.0684 0.060 Uiso calc 1 . .
    C C15 0.3739(3) 0.3796(3) 0.0924(2) 0.0457(8) Uani d 1 . .
    C C16 0.3958(3) 0.2770(3) 0.0950(2) 0.0472(8) Uani d 1 . .
    C C17 0.4880(3) 0.2063(3) 0.1043(2) 0.0457(8) Uani d 1 . .
    C C18 0.5099(3) 0.1001(3) 0.1115(3) 0.0531(10) Uani d 1 . .
    H H18 0.4645 0.0655 0.1116 0.064 Uiso calc 1 . .
    C C19 0.6082(3) 0.0583(3) 0.1181(3) 0.0539(10) Uani d 1 . .
    H H19 0.6441 -0.0108 0.1234 0.065 Uiso calc 1 . .
    C C20 0.6472(3) 0.1382(3) 0.1157(2) 0.0474(9) Uani d 1 . .
    C C21 0.8180(3) 0.0232(3) 0.1272(3) 0.0550(10) Uani d 1 . .
    C C22 0.8500(9) -0.0263(8) 0.2022(7) 0.062(3) Uani d 0.55 A 1
    H H22 0.8255 0.0073 0.2437 0.074 Uiso calc 0.55 A 1
    C C23 0.9166(11) -0.1232(11) 0.2173(11) 0.072(4) Uani d 0.55 A 1
    H H23 0.9402 -0.1528 0.2671 0.086 Uiso calc 0.55 A 1
    C C24 0.9477(14) -0.1756(13) 0.1589(9) 0.056(4) Uani d 0.55 A 1
    H H24 0.9860 -0.2444 0.1697 0.067 Uiso calc 0.55 A 1
    C C25 0.9211(10) -0.1244(8) 0.0851(8) 0.070(3) Uani d 0.55 A 1
    H H25 0.9487 -0.1560 0.0426 0.084 Uiso calc 0.55 A 1
    C C26 0.8556(11) -0.0283(9) 0.0701(9) 0.070(4) Uani d 0.55 A 1
    H H26 0.8365 0.0023 0.0187 0.084 Uiso calc 0.55 A 1
    C C22' 0.8218(11) -0.0500(10) 0.1954(10) 0.083(6) Uani d 0.45 A 2
    H H22' 0.7743 -0.0383 0.2410 0.100 Uiso calc 0.45 A 2
    C C23' 0.8935(13) -0.1424(13) 0.2014(14) 0.086(6) Uani d 0.45 A 2
    H H23' 0.8945 -0.1940 0.2501 0.103 Uiso calc 0.45 A 2
    C C24' 0.9640(16) -0.1580(15) 0.1345(12) 0.057(5) Uani d 0.44 A 2
    H H24' 1.0189 -0.2169 0.1403 0.068 Uiso calc 0.44 A 2
    C C25' 0.9566(12) -0.0911(11) 0.0608(11) 0.083(5) Uani d 0.45 A 2
    H H25' 0.9997 -0.1071 0.0145 0.099 Uiso calc 0.45 A 2
    C C26' 0.8833(11) 0.0018(12) 0.0560(10) 0.072(5) Uani d 0.45 A 2
    H H26' 0.8767 0.0504 0.0060 0.086 Uiso calc 0.45 A 2
    C C27 0.8573(3) 0.4845(3) 0.1267(2) 0.0477(9) Uani d 1 . .
    C C28 0.8822(3) 0.5697(4) 0.0720(3) 0.0572(10) Uani d 1 . .
    H H28 0.8467 0.6063 0.0285 0.069 Uiso calc 1 . .
    C C29 0.9591(4) 0.6004(4) 0.0815(3) 0.0664(12) Uani d 1 . .
    H H29 0.9755 0.6583 0.0443 0.080 Uiso calc 1 . .
    C C30 1.0118(4) 0.5479(4) 0.1443(3) 0.0661(12) Uani d 1 . .
    H H30 1.0642 0.5696 0.1502 0.079 Uiso calc 1 . .
    C C31 0.9882(3) 0.4648(4) 0.1977(3) 0.0623(11) Uani d 1 . .
    H H31 1.0245 0.4286 0.2408 0.075 Uiso calc 1 . .
    C C32 0.9117(3) 0.4325(3) 0.1899(3) 0.0535(10) Uani d 1 . .
    H H32 0.8961 0.3746 0.2278 0.064 Uiso calc 1 . .
    C C33 0.3424(3) 0.6881(3) 0.1312(2) 0.0474(8) Uani d 1 . .
    C C34 0.2621(3) 0.6829(4) 0.1923(3) 0.0542(10) Uani d 1 . .
    H H34 0.2551 0.6186 0.2241 0.065 Uiso calc 1 . .
    C C35 0.1920(3) 0.7693(4) 0.2082(3) 0.0624(11) Uani d 1 . .
    H H35 0.1380 0.7638 0.2506 0.075 Uiso calc 1 . .
    C C36 0.2010(4) 0.8631(4) 0.1621(3) 0.0630(12) Uani d 1 . .
    H H36 0.1523 0.9224 0.1721 0.076 Uiso calc 1 . .
    C C37 0.2809(4) 0.8711(4) 0.1012(3) 0.0616(11) Uani d 1 . .
    H H37 0.2877 0.9358 0.0702 0.074 Uiso calc 1 . .
    C C38 0.3512(3) 0.7838(3) 0.0856(3) 0.0523(9) Uani d 1 . .
    H H38 0.4056 0.7895 0.0436 0.063 Uiso calc 1 . .
    C C39 0.3128(3) 0.2391(3) 0.0918(3) 0.0518(9) Uani d 1 . .
    C C40 0.3189(3) 0.1953(3) 0.0312(3) 0.0556(10) Uani d 1 . .
    H H40 0.3754 0.1914 -0.0095 0.067 Uiso calc 1 . .
    C C41 0.2431(4) 0.1574(4) 0.0301(4) 0.0671(13) Uani d 1 . .
    H H41 0.2475 0.1283 -0.0117 0.080 Uiso calc 1 . .
    C C42 0.1617(4) 0.1616(4) 0.0890(4) 0.0697(14) Uani d 1 . .
    H H42 0.1103 0.1350 0.0882 0.084 Uiso calc 1 . .
    C C43 0.1544(3) 0.2043(4) 0.1492(4) 0.0663(13) Uani d 1 . .
    H H43 0.0981 0.2066 0.1900 0.080 Uiso calc 1 . .
    C C44 0.2295(3) 0.2445(3) 0.1507(3) 0.0576(11) Uani d 1 . .
    H H44 0.2234 0.2752 0.1918 0.069 Uiso calc 1 . .
    Fe Fe2 0.52632(4) 0.28620(4) 0.34713(3) 0.04271(15) Uani d 1 . .
    N N51 0.5793(2) 0.1295(2) 0.3793(2) 0.0457(7) Uani d 1 . .
    N N52 0.6548(2) 0.2886(2) 0.3796(2) 0.0462(7) Uani d 1 . .
    N N53 0.4596(2) 0.4245(2) 0.3749(2) 0.0447(7) Uani d 1 . .
    N N54 0.3845(2) 0.2660(2) 0.3737(2) 0.0463(7) Uani d 1 . .
    C C51 0.4304(3) 0.0883(3) 0.3684(2) 0.0480(9) Uani d 1 . .
    C C52 0.5318(3) 0.0641(3) 0.3736(3) 0.0478(9) Uani d 1 . .
    C C53 0.6006(3) -0.0334(3) 0.3762(3) 0.0553(10) Uani d 1 . .
    H H53 0.5866 -0.0913 0.3729 0.066 Uiso calc 1 . .
    C C54 0.6895(3) -0.0286(3) 0.3842(3) 0.0572(10) Uani d 1 . .
    H H54 0.7490 -0.0825 0.3888 0.069 Uiso calc 1 . .
    C C55 0.6769(3) 0.0734(3) 0.3846(2) 0.0476(9) Uani d 1 . .
    C C56 0.7525(3) 0.1104(3) 0.3891(3) 0.0483(9) Uani d 1 . .
    C C57 0.7402(3) 0.2102(3) 0.3889(3) 0.0479(9) Uani d 1 . .
    C C58 0.8165(3) 0.2458(3) 0.3997(3) 0.0536(10) Uani d 1 . .
    H H58 0.8822 0.2067 0.4082 0.064 Uiso calc 1 . .
    C C59 0.7771(3) 0.3451(3) 0.3956(3) 0.0527(9) Uani d 1 . .
    H H59 0.8101 0.3890 0.4005 0.063 Uiso calc 1 . .
    C C60 0.6761(3) 0.3724(3) 0.3825(2) 0.0472(8) Uani d 1 . .
    C C61 0.6104(3) 0.4692(3) 0.3748(2) 0.0467(8) Uani d 1 . .
    C C62 0.5093(3) 0.4929(3) 0.3700(2) 0.0459(8) Uani d 1 . .
    C C63 0.4407(3) 0.5919(3) 0.3654(3) 0.0514(9) Uani d 1 . .
    H H63 0.4565 0.6524 0.3599 0.062 Uiso calc 1 . .
    C C64 0.3489(3) 0.5822(3) 0.3702(3) 0.0524(9) Uani d 1 . .
    H H64 0.2881 0.6344 0.3697 0.063 Uiso calc 1 . .
    C C65 0.3610(3) 0.4776(3) 0.3763(2) 0.0475(9) Uani d 1 . .
    C C66 0.2824(3) 0.4377(3) 0.3825(2) 0.0474(8) Uani d 1 . .
    C C67 0.2946(3) 0.3389(3) 0.3802(3) 0.0485(9) Uani d 1 . .
    C C68 0.2149(3) 0.2987(3) 0.3842(3) 0.0548(10) Uani d 1 . .
    H H68 0.1459 0.3327 0.3905 0.066 Uiso calc 1 . .
    C C69 0.2568(3) 0.2030(3) 0.3773(3) 0.0551(10) Uani d 1 . .
    H H69 0.2224 0.1578 0.3768 0.066 Uiso calc 1 . .
    C C70 0.3625(3) 0.1819(3) 0.3709(2) 0.0468(8) Uani d 1 . .
    C C71 0.3930(3) 0.0095(3) 0.3583(3) 0.0476(9) Uani d 1 . .
    C C72 0.3945(3) -0.0815(3) 0.4165(3) 0.0530(9) Uani d 1 . .
    H H72 0.4194 -0.0947 0.4644 0.064 Uiso calc 1 . .
    C C73 0.3592(4) -0.1533(3) 0.4041(3) 0.0591(11) Uani d 1 . .
    H H73 0.3603 -0.2154 0.4437 0.071 Uiso calc 1 . .
    C C74 0.3231(4) -0.1344(3) 0.3352(3) 0.0615(11) Uani d 1 . .
    H H74 0.2996 -0.1837 0.3273 0.074 Uiso calc 1 . .
    C C75 0.3205(4) -0.0441(4) 0.2770(3) 0.0629(11) Uani d 1 . .
    H H75 0.2956 -0.0311 0.2292 0.076 Uiso calc 1 . .
    C C76 0.3552(3) 0.0273(3) 0.2899(3) 0.0566(10) Uani d 1 . .
    H H76 0.3527 0.0898 0.2506 0.068 Uiso calc 1 . .
    C C77 0.8533(3) 0.0381(3) 0.3974(3) 0.0551(10) Uani d 1 . .
    C C78 0.9336(4) 0.0471(6) 0.3369(4) 0.0883(19) Uani d 1 . .
    H H78 0.9244 0.0994 0.2889 0.106 Uiso calc 1 . .
    C C79 1.0274(5) -0.0199(7) 0.3459(5) 0.106(3) Uani d 1 . .
    H H79 1.0821 -0.0123 0.3046 0.128 Uiso calc 1 . .
    C C80 1.0409(5) -0.0974(5) 0.4149(5) 0.093(2) Uani d 1 . .
    H H80 1.1044 -0.1444 0.4210 0.112 Uiso calc 1 . .
    C C81 0.9637(5) -0.1051(5) 0.4726(5) 0.113(3) Uani d 1 . .
    H H81 0.9722 -0.1580 0.5203 0.135 Uiso calc 1 . .
    C C82 0.8705(4) -0.0369(5) 0.4640(4) 0.094(2) Uani d 1 . .
    H H82 0.8171 -0.0436 0.5068 0.112 Uiso calc 1 . .
    C C83 0.6503(3) 0.5529(3) 0.3715(2) 0.0471(8) Uani d 1 . .
    C C84 0.6136(3) 0.6077(3) 0.4290(3) 0.0511(9) Uani d 1 . .
    H H84 0.5627 0.5912 0.4716 0.061 Uiso calc 1 . .
    C C85 0.6509(4) 0.6860(3) 0.4243(3) 0.0562(10) Uani d 1 . .
    H H85 0.6255 0.7230 0.4637 0.067 Uiso calc 1 . .
    C C86 0.7252(3) 0.7106(4) 0.3624(3) 0.0600(11) Uani d 1 . .
    H H86 0.7501 0.7648 0.3590 0.072 Uiso calc 1 . .
    C C87 0.7629(3) 0.6564(4) 0.3057(3) 0.0595(11) Uani d 1 . .
    H H87 0.8137 0.6733 0.2632 0.071 Uiso calc 1 . .
    C C88 0.7266(3) 0.5774(3) 0.3108(3) 0.0526(9) Uani d 1 . .
    H H88 0.7541 0.5392 0.2725 0.063 Uiso calc 1 . .
    C C89 0.1794(3) 0.5053(3) 0.3934(3) 0.0500(9) Uani d 1 . .
    C C90 0.1151(3) 0.5333(3) 0.3388(3) 0.0565(10) Uani d 1 . .
    H H90 0.1363 0.5081 0.2927 0.068 Uiso calc 1 . .
    C C91 0.0208(3) 0.5973(4) 0.3505(4) 0.0682(13) Uani d 1 . .
    H H91 -0.0226 0.6151 0.3128 0.082 Uiso calc 1 . .
    C C92 -0.0109(4) 0.6354(4) 0.4164(4) 0.0737(15) Uani d 1 . .
    H H92 -0.0755 0.6804 0.4237 0.088 Uiso calc 1 . .
    C C93 0.0514(4) 0.6079(4) 0.4721(4) 0.0698(13) Uani d 1 . .
    H H93 0.0295 0.6334 0.5180 0.084 Uiso calc 1 . .
    C C94 0.1463(3) 0.5429(4) 0.4607(3) 0.0579(10) Uani d 1 . .
    H H94 0.1889 0.5239 0.4992 0.069 Uiso calc 1 . .
loop_
    _atom_site_aniso_label
    _atom_site_aniso_U_11
    _atom_site_aniso_U_22
    _atom_site_aniso_U_33
    _atom_site_aniso_U_12
    _atom_site_aniso_U_13
    _atom_site_aniso_U_23
    Fe1 0.0391(3) 0.0422(3) 0.0472(3) -0.0118(2) -0.0078(2) -0.0109(2)
    O1 0.0467(14) 0.0497(15) 0.0506(15) -0.0151(12) -0.0077(12) -0.0125(12)
    N1 0.0419(17) 0.0441(17) 0.0568(19) -0.0140(14) -0.0066(14) -0.0122(14)
    N2 0.0400(16) 0.0437(17) 0.0533(18) -0.0132(13) -0.0103(13) -0.0086(14)
    N3 0.0444(17) 0.0423(17) 0.0532(18) -0.0125(14) -0.0095(14) -0.0121(14)
    N4 0.0382(16) 0.0463(17) 0.0516(18) -0.0115(13) -0.0086(13) -0.0130(14)
    C1 0.042(2) 0.048(2) 0.063(2) -0.0116(17) -0.0065(17) -0.0141(18)
    C2 0.041(2) 0.047(2) 0.061(2) -0.0091(16) -0.0062(17) -0.0180(18)
    C3 0.042(2) 0.053(2) 0.075(3) -0.0097(18) -0.0085(19) -0.021(2)
    C4 0.0385(19) 0.055(2) 0.068(3) -0.0123(17) -0.0089(18) -0.020(2)
    C5 0.0386(19) 0.049(2) 0.054(2) -0.0155(16) -0.0059(16) -0.0141(17)
    C6 0.044(2) 0.045(2) 0.052(2) -0.0150(16) -0.0079(16) -0.0113(16)
    C7 0.044(2) 0.045(2) 0.054(2) -0.0142(16) -0.0100(16) -0.0096(17)
    C8 0.048(2) 0.048(2) 0.061(2) -0.0150(17) -0.0130(18) -0.0151(18)
    C9 0.048(2) 0.046(2) 0.065(3) -0.0123(17) -0.0116(19) -0.0160(19)
    C10 0.045(2) 0.044(2) 0.053(2) -0.0143(16) -0.0103(16) -0.0086(16)
    C11 0.046(2) 0.046(2) 0.050(2) -0.0136(17) -0.0099(16) -0.0100(16)
    C12 0.0430(19) 0.044(2) 0.053(2) -0.0103(16) -0.0119(16) -0.0113(17)
    C13 0.043(2) 0.047(2) 0.060(2) -0.0101(17) -0.0133(17) -0.0124(18)
    C14 0.043(2) 0.053(2) 0.057(2) -0.0130(17) -0.0131(17) -0.0151(18)
    C15 0.0389(18) 0.047(2) 0.051(2) -0.0123(16) -0.0090(15) -0.0110(16)
    C16 0.0419(19) 0.046(2) 0.055(2) -0.0155(16) -0.0089(16) -0.0098(17)
    C17 0.0424(19) 0.046(2) 0.052(2) -0.0133(16) -0.0082(16) -0.0163(17)
    C18 0.045(2) 0.049(2) 0.068(3) -0.0155(17) -0.0087(18) -0.0149(19)
    C19 0.048(2) 0.043(2) 0.071(3) -0.0125(17) -0.0098(19) -0.0156(19)
    C20 0.045(2) 0.043(2) 0.054(2) -0.0123(16) -0.0052(16) -0.0137(16)
    C21 0.040(2) 0.049(2) 0.078(3) -0.0121(17) -0.0098(19) -0.017(2)
    C22 0.065(7) 0.040(5) 0.069(6) -0.013(4) -0.001(5) -0.009(4)
    C23 0.072(9) 0.058(7) 0.079(7) -0.003(6) -0.024(6) -0.014(6)
    C24 0.054(10) 0.035(5) 0.078(9) -0.018(5) -0.011(7) -0.008(6)
    C25 0.088(9) 0.049(6) 0.085(8) -0.004(5) -0.033(7) -0.033(5)
    C26 0.083(9) 0.057(7) 0.086(8) -0.007(5) -0.038(6) -0.034(6)
    C22' 0.059(8) 0.041(7) 0.122(13) -0.020(6) 0.021(8) -0.005(7)
    C23' 0.060(9) 0.049(8) 0.114(18) -0.002(7) -0.002(10) 0.001(9)
    C24' 0.032(6) 0.044(10) 0.093(14) -0.013(6) -0.006(9) -0.015(9)
    C25' 0.068(9) 0.077(11) 0.123(14) -0.008(7) -0.022(9) -0.057(10)
    C26' 0.070(9) 0.066(10) 0.089(10) 0.007(7) -0.037(8) -0.041(8)
    C27 0.0413(19) 0.050(2) 0.054(2) -0.0143(16) -0.0057(16) -0.0157(17)
    C28 0.056(2) 0.055(2) 0.065(3) -0.022(2) -0.013(2) -0.013(2)
    C29 0.065(3) 0.065(3) 0.079(3) -0.032(2) -0.003(2) -0.023(2)
    C30 0.048(2) 0.073(3) 0.090(4) -0.024(2) -0.007(2) -0.033(3)
    C31 0.051(2) 0.064(3) 0.078(3) -0.009(2) -0.020(2) -0.028(2)
    C32 0.045(2) 0.054(2) 0.064(3) -0.0136(18) -0.0110(18) -0.017(2)
    C33 0.0425(19) 0.047(2) 0.053(2) -0.0088(16) -0.0129(16) -0.0144(17)
    C34 0.047(2) 0.056(2) 0.059(2) -0.0151(19) -0.0067(18) -0.0150(19)
    C35 0.047(2) 0.069(3) 0.072(3) -0.009(2) -0.009(2) -0.027(2)
    C36 0.058(3) 0.056(3) 0.075(3) -0.002(2) -0.016(2) -0.026(2)
    C37 0.072(3) 0.045(2) 0.068(3) -0.011(2) -0.021(2) -0.013(2)
    C38 0.056(2) 0.046(2) 0.053(2) -0.0129(18) -0.0086(18) -0.0117(17)
    C39 0.045(2) 0.045(2) 0.066(3) -0.0146(17) -0.0162(18) -0.0076(18)
    C40 0.052(2) 0.050(2) 0.069(3) -0.0177(19) -0.017(2) -0.012(2)
    C41 0.060(3) 0.050(2) 0.099(4) -0.016(2) -0.031(3) -0.017(2)
    C42 0.055(3) 0.048(2) 0.109(4) -0.018(2) -0.027(3) -0.009(3)
    C43 0.040(2) 0.061(3) 0.092(4) -0.016(2) -0.011(2) -0.010(3)
    C44 0.043(2) 0.054(2) 0.072(3) -0.0133(18) -0.0118(19) -0.010(2)
    Fe2 0.0415(3) 0.0400(3) 0.0470(3) -0.0110(2) -0.0083(2) -0.0113(2)
    N51 0.0442(17) 0.0418(17) 0.0522(18) -0.0120(13) -0.0107(14) -0.0112(14)
    N52 0.0434(17) 0.0402(17) 0.0537(18) -0.0081(13) -0.0094(14) -0.0128(14)
    N53 0.0430(16) 0.0405(16) 0.0513(17) -0.0103(13) -0.0085(13) -0.0135(13)
    N54 0.0447(17) 0.0420(17) 0.0517(18) -0.0118(14) -0.0066(14) -0.0127(14)
    C51 0.048(2) 0.044(2) 0.053(2) -0.0151(17) -0.0072(17) -0.0126(17)
    C52 0.046(2) 0.043(2) 0.055(2) -0.0117(16) -0.0063(17) -0.0149(17)
    C53 0.054(2) 0.044(2) 0.069(3) -0.0117(18) -0.008(2) -0.0197(19)
    C54 0.048(2) 0.044(2) 0.079(3) -0.0064(18) -0.013(2) -0.020(2)
    C55 0.044(2) 0.0409(19) 0.055(2) -0.0064(16) -0.0122(17) -0.0111(16)
    C56 0.045(2) 0.042(2) 0.054(2) -0.0068(16) -0.0108(17) -0.0121(17)
    C57 0.044(2) 0.042(2) 0.056(2) -0.0096(16) -0.0117(17) -0.0114(17)
    C58 0.046(2) 0.052(2) 0.067(3) -0.0111(18) -0.0182(19) -0.017(2)
    C59 0.048(2) 0.047(2) 0.067(3) -0.0108(17) -0.0152(19) -0.0172(19)
    C60 0.048(2) 0.0411(19) 0.055(2) -0.0115(16) -0.0121(17) -0.0129(16)
    C61 0.045(2) 0.045(2) 0.052(2) -0.0121(16) -0.0095(16) -0.0150(17)
    C62 0.047(2) 0.0420(19) 0.053(2) -0.0146(16) -0.0119(16) -0.0121(16)
    C63 0.050(2) 0.040(2) 0.065(3) -0.0111(17) -0.0121(19) -0.0128(18)
    C64 0.043(2) 0.045(2) 0.069(3) -0.0081(17) -0.0130(18) -0.0157(19)
    C65 0.043(2) 0.045(2) 0.053(2) -0.0070(16) -0.0104(16) -0.0142(17)
    C66 0.044(2) 0.046(2) 0.052(2) -0.0115(17) -0.0095(16) -0.0134(17)
    C67 0.044(2) 0.045(2) 0.054(2) -0.0101(16) -0.0059(16) -0.0137(17)
    C68 0.044(2) 0.048(2) 0.072(3) -0.0116(17) -0.0057(19) -0.019(2)
    C69 0.046(2) 0.048(2) 0.076(3) -0.0191(18) -0.0074(19) -0.017(2)
    C70 0.043(2) 0.0414(19) 0.057(2) -0.0135(16) -0.0060(16) -0.0136(16)
    C71 0.046(2) 0.0394(19) 0.057(2) -0.0128(16) -0.0069(17) -0.0118(16)
    C72 0.057(2) 0.047(2) 0.055(2) -0.0181(19) -0.0052(18) -0.0125(18)
    C73 0.065(3) 0.045(2) 0.069(3) -0.022(2) -0.003(2) -0.014(2)
    C74 0.058(3) 0.048(2) 0.085(3) -0.020(2) -0.011(2) -0.020(2)
    C75 0.067(3) 0.058(3) 0.074(3) -0.019(2) -0.023(2) -0.019(2)
    C76 0.061(3) 0.047(2) 0.065(3) -0.020(2) -0.017(2) -0.0085(19)
    C77 0.049(2) 0.048(2) 0.071(3) -0.0086(18) -0.017(2) -0.019(2)
    C78 0.060(3) 0.110(5) 0.073(3) 0.003(3) -0.010(3) -0.024(3)
    C79 0.052(3) 0.142(7) 0.102(5) 0.010(4) -0.002(3) -0.047(5)
    C80 0.059(3) 0.073(4) 0.134(6) 0.010(3) -0.028(4) -0.030(4)
    C81 0.057(3) 0.084(4) 0.146(7) -0.003(3) -0.027(4) 0.028(4)
    C82 0.051(3) 0.080(4) 0.108(5) -0.005(3) -0.015(3) 0.020(3)
    C83 0.045(2) 0.044(2) 0.054(2) -0.0108(16) -0.0116(17) -0.0153(17)
    C84 0.053(2) 0.047(2) 0.053(2) -0.0129(18) -0.0118(18) -0.0126(17)
    C85 0.062(3) 0.049(2) 0.065(3) -0.014(2) -0.018(2) -0.019(2)
    C86 0.054(2) 0.050(2) 0.084(3) -0.0174(19) -0.018(2) -0.020(2)
    C87 0.047(2) 0.055(2) 0.080(3) -0.0195(19) -0.008(2) -0.018(2)
    C88 0.046(2) 0.052(2) 0.062(2) -0.0142(18) -0.0060(18) -0.0202(19)
    C89 0.0382(19) 0.044(2) 0.068(3) -0.0117(16) -0.0070(17) -0.0141(18)
    C90 0.049(2) 0.052(2) 0.070(3) -0.0145(19) -0.013(2) -0.015(2)
    C91 0.045(2) 0.059(3) 0.096(4) -0.010(2) -0.021(2) -0.011(3)
    C92 0.043(2) 0.062(3) 0.107(4) -0.004(2) -0.009(3) -0.024(3)
    C93 0.053(3) 0.061(3) 0.095(4) -0.008(2) -0.006(2) -0.033(3)
    C94 0.045(2) 0.056(2) 0.075(3) -0.0114(19) -0.007(2) -0.026(2)
_geom_special_details
;
 All esds (except the esd in the dihedral angle between two l.s. planes)
 are estimated using the full covariance matrix.  The cell esds are taken
 into account individually in the estimation of esds in distances, angles
 and torsion angles; correlations between esds in cell parameters are only
 used when they are defined by crystal symmetry.  An approximate (isotropic)
 treatment of cell esds is used for estimating esds involving l.s. planes.
;
loop_
    _geom_bond_atom_site_label_1
    _geom_bond_atom_site_label_2
    _geom_bond_site_symmetry_2
    _geom_bond_distance
    _geom_bond_publ_flag
    Fe1 O1 . 1.766(3) y
    Fe1 N3 . 2.069(3) y
    Fe1 N2 . 2.078(3) y
    Fe1 N1 . 2.079(3) y
    Fe1 N4 . 2.084(3) y
    O1 Fe2 . 1.757(3) y
    N1 C5 . 1.370(5) ?
    N1 C2 . 1.372(5) ?
    N2 C10 . 1.370(5) ?
    N2 C7 . 1.391(5) ?
    N3 C15 . 1.376(5) ?
    N3 C12 . 1.386(5) ?
    N4 C20 . 1.370(5) ?
    N4 C17 . 1.384(5) ?
    C1 C2 . 1.393(6) ?
    C1 C20 . 1.403(6) ?
    C1 C21 . 1.485(6) ?
    C2 C3 . 1.433(6) ?
    C3 C4 . 1.354(6) ?
    C3 H3 . 0.9500 ?
    C4 C5 . 1.434(6) ?
    C4 H4 . 0.9500 ?
    C5 C6 . 1.397(6) ?
    C6 C7 . 1.396(6) ?
    C6 C27 . 1.497(5) ?
    C7 C8 . 1.429(6) ?
    C8 C9 . 1.348(6) ?
    C8 H8 . 0.9500 ?
    C9 C10 . 1.445(6) ?
    C9 H9 . 0.9500 ?
    C10 C11 . 1.405(6) ?
    C11 C12 . 1.395(6) ?
    C11 C33 . 1.485(6) ?
    C12 C13 . 1.437(6) ?
    C13 C14 . 1.352(6) ?
    C13 H13 . 0.9500 ?
    C14 C15 . 1.435(5) ?
    C14 H14 . 0.9500 ?
    C15 C16 . 1.405(6) ?
    C16 C17 . 1.394(6) ?
    C16 C39 . 1.496(5) ?
    C17 C18 . 1.437(6) ?
    C18 C19 . 1.364(6) ?
    C18 H18 . 0.9500 ?
    C19 C20 . 1.435(6) ?
    C19 H19 . 0.9500 ?
    C21 C22' . 1.337(14) ?
    C21 C26 . 1.357(13) ?
    C21 C22 . 1.415(11) ?
    C21 C26' . 1.441(15) ?
    C22 C23 . 1.400(14) ?
    C22 H22 . 0.9500 ?
    C23 C24 . 1.389(15) ?
    C23 H23 . 0.9500 ?
    C24 C25 . 1.369(15) ?
    C24 H24 . 0.9500 ?
    C25 C26 . 1.387(14) ?
    C25 H25 . 0.9500 ?
    C26 H26 . 0.9500 ?
    C22' C23' . 1.386(16) ?
    C22' H22' . 0.9500 ?
    C23' C24' . 1.394(17) ?
    C23' H23' . 0.9500 ?
    C24' C25' . 1.370(16) ?
    C24' H24' . 0.9500 ?
    C25' C26' . 1.403(15) ?
    C25' H25' . 0.9500 ?
    C26' H26' . 0.9500 ?
    C27 C32 . 1.402(6) ?
    C27 C28 . 1.402(6) ?
    C28 C29 . 1.391(6) ?
    C28 H28 . 0.9500 ?
    C29 C30 . 1.383(8) ?
    C29 H29 . 0.9500 ?
    C30 C31 . 1.365(7) ?
    C30 H30 . 0.9500 ?
    C31 C32 . 1.388(6) ?
    C31 H31 . 0.9500 ?
    C32 H32 . 0.9500 ?
    C33 C34 . 1.389(6) ?
    C33 C38 . 1.398(6) ?
    C34 C35 . 1.385(6) ?
    C34 H34 . 0.9500 ?
    C35 C36 . 1.378(7) ?
    C35 H35 . 0.9500 ?
    C36 C37 . 1.387(7) ?
    C36 H36 . 0.9500 ?
    C37 C38 . 1.395(6) ?
    C37 H37 . 0.9500 ?
    C38 H38 . 0.9500 ?
    C39 C44 . 1.389(6) ?
    C39 C40 . 1.397(6) ?
    C40 C41 . 1.387(6) ?
    C40 H40 . 0.9500 ?
    C41 C42 . 1.371(8) ?
    C41 H41 . 0.9500 ?
    C42 C43 . 1.374(8) ?
    C42 H42 . 0.9500 ?
    C43 C44 . 1.402(6) ?
    C43 H43 . 0.9500 ?
    C44 H44 . 0.9500 ?
    Fe2 N51 . 2.078(3) y
    Fe2 N53 . 2.080(3) y
    Fe2 N54 . 2.084(3) y
    Fe2 N52 . 2.091(3) y
    N51 C55 . 1.382(5) ?
    N51 C52 . 1.384(5) ?
    N52 C60 . 1.371(5) ?
    N52 C57 . 1.374(5) ?
    N53 C65 . 1.373(5) ?
    N53 C62 . 1.379(5) ?
    N54 C70 . 1.380(5) ?
    N54 C67 . 1.381(5) ?
    C51 C70 . 1.393(6) ?
    C51 C52 . 1.407(6) ?
    C51 C71 . 1.494(5) ?
    C52 C53 . 1.428(6) ?
    C53 C54 . 1.355(6) ?
    C53 H53 . 0.9500 ?
    C54 C55 . 1.432(6) ?
    C54 H54 . 0.9500 ?
    C55 C56 . 1.398(6) ?
    C56 C57 . 1.399(6) ?
    C56 C77 . 1.494(6) ?
    C57 C58 . 1.440(6) ?
    C58 C59 . 1.347(6) ?
    C58 H58 . 0.9500 ?
    C59 C60 . 1.436(6) ?
    C59 H59 . 0.9500 ?
    C60 C61 . 1.396(6) ?
    C61 C62 . 1.402(6) ?
    C61 C83 . 1.491(6) ?
    C62 C63 . 1.440(6) ?
    C63 C64 . 1.359(6) ?
    C63 H63 . 0.9500 ?
    C64 C65 . 1.442(6) ?
    C64 H64 . 0.9500 ?
    C65 C66 . 1.404(6) ?
    C66 C67 . 1.401(6) ?
    C66 C89 . 1.491(5) ?
    C67 C68 . 1.433(6) ?
    C68 C69 . 1.351(6) ?
    C68 H68 . 0.9500 ?
    C69 C70 . 1.436(6) ?
    C69 H69 . 0.9500 ?
    C71 C76 . 1.377(6) ?
    C71 C72 . 1.393(6) ?
    C72 C73 . 1.400(6) ?
    C72 H72 . 0.9500 ?
    C73 C74 . 1.368(7) ?
    C73 H73 . 0.9500 ?
    C74 C75 . 1.385(7) ?
    C74 H74 . 0.9500 ?
    C75 C76 . 1.392(6) ?
    C75 H75 . 0.9500 ?
    C76 H76 . 0.9500 ?
    C77 C82 . 1.342(7) ?
    C77 C78 . 1.388(8) ?
    C78 C79 . 1.392(8) ?
    C78 H78 . 0.9500 ?
    C79 C80 . 1.383(10) ?
    C79 H79 . 0.9500 ?
    C80 C81 . 1.329(10) ?
    C80 H80 . 0.9500 ?
    C81 C82 . 1.390(8) ?
    C81 H81 . 0.9500 ?
    C82 H82 . 0.9500 ?
    C83 C88 . 1.394(6) ?
    C83 C84 . 1.397(6) ?
    C84 C85 . 1.385(6) ?
    C84 H84 . 0.9500 ?
    C85 C86 . 1.388(7) ?
    C85 H85 . 0.9500 ?
    C86 C87 . 1.380(7) ?
    C86 H86 . 0.9500 ?
    C87 C88 . 1.382(6) ?
    C87 H87 . 0.9500 ?
    C88 H88 . 0.9500 ?
    C89 C90 . 1.388(6) ?
    C89 C94 . 1.395(6) ?
    C90 C91 . 1.380(6) ?
    C90 H90 . 0.9500 ?
    C91 C92 . 1.376(8) ?
    C91 H91 . 0.9500 ?
    C92 C93 . 1.383(8) ?
    C92 H92 . 0.9500 ?
    C93 C94 . 1.391(6) ?
    C93 H93 . 0.9500 ?
    C94 H94 . 0.9500 ?
loop_
    _geom_angle_atom_site_label_1
    _geom_angle_atom_site_label_2
    _geom_angle_atom_site_label_3
    _geom_angle_site_symmetry_1
    _geom_angle_site_symmetry_3
    _geom_angle
    _geom_angle_publ_flag
    O1 Fe1 N3 . . 103.31(13) y
    O1 Fe1 N2 . . 102.11(13) y
    N3 Fe1 N2 . . 87.38(13) y
    O1 Fe1 N1 . . 103.37(13) y
    N3 Fe1 N1 . . 153.32(14) ?
    N2 Fe1 N1 . . 87.14(13) y
    O1 Fe1 N4 . . 102.12(13) y
    N3 Fe1 N4 . . 87.27(13) y
    N2 Fe1 N4 . . 155.77(13) y
    N1 Fe1 N4 . . 87.10(13) y
    Fe2 O1 Fe1 . . 177.71(18) y
    C5 N1 C2 . . 106.6(3) ?
    C5 N1 Fe1 . . 126.6(3) ?
    C2 N1 Fe1 . . 125.4(3) ?
    C10 N2 C7 . . 106.2(3) ?
    C10 N2 Fe1 . . 123.3(3) ?
    C7 N2 Fe1 . . 125.1(3) ?
    C15 N3 C12 . . 106.1(3) ?
    C15 N3 Fe1 . . 127.4(3) ?
    C12 N3 Fe1 . . 125.6(3) ?
    C20 N4 C17 . . 106.8(3) ?
    C20 N4 Fe1 . . 124.3(3) ?
    C17 N4 Fe1 . . 125.4(3) ?
    C2 C1 C20 . . 124.0(4) ?
    C2 C1 C21 . . 116.8(4) ?
    C20 C1 C21 . . 119.2(4) ?
    N1 C2 C1 . . 126.6(4) ?
    N1 C2 C3 . . 109.5(4) ?
    C1 C2 C3 . . 123.9(4) ?
    C4 C3 C2 . . 107.2(4) ?
    C4 C3 H3 . . 126.4 ?
    C2 C3 H3 . . 126.4 ?
    C3 C4 C5 . . 107.0(4) ?
    C3 C4 H4 . . 126.5 ?
    C5 C4 H4 . . 126.5 ?
    N1 C5 C6 . . 126.0(4) ?
    N1 C5 C4 . . 109.6(4) ?
    C6 C5 C4 . . 124.3(4) ?
    C7 C6 C5 . . 124.9(4) ?
    C7 C6 C27 . . 117.9(4) ?
    C5 C6 C27 . . 117.2(4) ?
    N2 C7 C6 . . 125.0(4) ?
    N2 C7 C8 . . 109.3(4) ?
    C6 C7 C8 . . 125.6(4) ?
    C9 C8 C7 . . 107.9(4) ?
    C9 C8 H8 . . 126.1 ?
    C7 C8 H8 . . 126.1 ?
    C8 C9 C10 . . 106.9(4) ?
    C8 C9 H9 . . 126.6 ?
    C10 C9 H9 . . 126.6 ?
    N2 C10 C11 . . 125.5(4) ?
    N2 C10 C9 . . 109.8(3) ?
    C11 C10 C9 . . 124.7(4) ?
    C12 C11 C10 . . 124.4(4) ?
    C12 C11 C33 . . 117.1(4) ?
    C10 C11 C33 . . 118.4(4) ?
    N3 C12 C11 . . 125.4(4) ?
    N3 C12 C13 . . 109.4(4) ?
    C11 C12 C13 . . 125.2(4) ?
    C14 C13 C12 . . 107.3(4) ?
    C14 C13 H13 . . 126.3 ?
    C12 C13 H13 . . 126.3 ?
    C13 C14 C15 . . 107.3(4) ?
    C13 C14 H14 . . 126.3 ?
    C15 C14 H14 . . 126.3 ?
    N3 C15 C16 . . 125.3(4) ?
    N3 C15 C14 . . 109.8(3) ?
    C16 C15 C14 . . 124.9(4) ?
    C17 C16 C15 . . 125.0(4) ?
    C17 C16 C39 . . 117.3(4) ?
    C15 C16 C39 . . 117.7(4) ?
    N4 C17 C16 . . 125.3(4) ?
    N4 C17 C18 . . 109.2(3) ?
    C16 C17 C18 . . 125.5(4) ?
    C19 C18 C17 . . 107.1(4) ?
    C19 C18 H18 . . 126.4 ?
    C17 C18 H18 . . 126.4 ?
    C18 C19 C20 . . 107.2(4) ?
    C18 C19 H19 . . 126.4 ?
    C20 C19 H19 . . 126.4 ?
    N4 C20 C1 . . 126.0(4) ?
    N4 C20 C19 . . 109.7(4) ?
    C1 C20 C19 . . 124.3(4) ?
    C26 C21 C22 . . 116.4(9) ?
    C22' C21 C26' . . 119.0(10) ?
    C22' C21 C1 . . 124.5(8) ?
    C26 C21 C1 . . 126.1(7) ?
    C22 C21 C1 . . 117.5(6) ?
    C26' C21 C1 . . 116.5(8) ?
    C23 C22 C21 . . 122.0(11) ?
    C23 C22 H22 . . 119.0 ?
    C21 C22 H22 . . 119.0 ?
    C24 C23 C22 . . 119.5(15) ?
    C24 C23 H23 . . 120.3 ?
    C22 C23 H23 . . 120.3 ?
    C25 C24 C23 . . 117.4(16) ?
    C25 C24 H24 . . 121.3 ?
    C23 C24 H24 . . 121.3 ?
    C24 C25 C26 . . 122.6(13) ?
    C24 C25 H25 . . 118.7 ?
    C26 C25 H25 . . 118.7 ?
    C21 C26 C25 . . 121.6(12) ?
    C21 C26 H26 . . 119.2 ?
    C25 C26 H26 . . 119.2 ?
    C21 C22' C23' . . 121.7(15) ?
    C21 C22' H22' . . 119.1 ?
    C23' C22' H22' . . 119.1 ?
    C22' C23' C24' . . 118.6(19) ?
    C22' C23' H23' . . 120.7 ?
    C24' C23' H23' . . 120.7 ?
    C25' C24' C23' . . 122(2) ?
    C25' C24' H24' . . 119.0 ?
    C23' C24' H24' . . 119.0 ?
    C24' C25' C26' . . 117.7(18) ?
    C24' C25' H25' . . 121.1 ?
    C26' C25' H25' . . 121.1 ?
    C25' C26' C21 . . 119.9(15) ?
    C25' C26' H26' . . 120.1 ?
    C21 C26' H26' . . 120.1 ?
    C32 C27 C28 . . 118.2(4) ?
    C32 C27 C6 . . 120.4(4) ?
    C28 C27 C6 . . 121.4(4) ?
    C29 C28 C27 . . 119.9(4) ?
    C29 C28 H28 . . 120.0 ?
    C27 C28 H28 . . 120.0 ?
    C30 C29 C28 . . 120.9(5) ?
    C30 C29 H29 . . 119.6 ?
    C28 C29 H29 . . 119.6 ?
    C31 C30 C29 . . 119.6(4) ?
    C31 C30 H30 . . 120.2 ?
    C29 C30 H30 . . 120.2 ?
    C30 C31 C32 . . 120.8(5) ?
    C30 C31 H31 . . 119.6 ?
    C32 C31 H31 . . 119.6 ?
    C31 C32 C27 . . 120.5(4) ?
    C31 C32 H32 . . 119.7 ?
    C27 C32 H32 . . 119.7 ?
    C34 C33 C38 . . 118.0(4) ?
    C34 C33 C11 . . 119.9(4) ?
    C38 C33 C11 . . 122.1(4) ?
    C35 C34 C33 . . 121.7(4) ?
    C35 C34 H34 . . 119.2 ?
    C33 C34 H34 . . 119.2 ?
    C36 C35 C34 . . 119.7(5) ?
    C36 C35 H35 . . 120.2 ?
    C34 C35 H35 . . 120.2 ?
    C35 C36 C37 . . 120.2(4) ?
    C35 C36 H36 . . 119.9 ?
    C37 C36 H36 . . 119.9 ?
    C36 C37 C38 . . 119.8(4) ?
    C36 C37 H37 . . 120.1 ?
    C38 C37 H37 . . 120.1 ?
    C37 C38 C33 . . 120.7(4) ?
    C37 C38 H38 . . 119.7 ?
    C33 C38 H38 . . 119.7 ?
    C44 C39 C40 . . 119.0(4) ?
    C44 C39 C16 . . 120.3(4) ?
    C40 C39 C16 . . 120.7(4) ?
    C41 C40 C39 . . 120.4(5) ?
    C41 C40 H40 . . 119.8 ?
    C39 C40 H40 . . 119.8 ?
    C42 C41 C40 . . 120.4(5) ?
    C42 C41 H41 . . 119.8 ?
    C40 C41 H41 . . 119.8 ?
    C41 C42 C43 . . 120.1(5) ?
    C41 C42 H42 . . 119.9 ?
    C43 C42 H42 . . 119.9 ?
    C42 C43 C44 . . 120.4(5) ?
    C42 C43 H43 . . 119.8 ?
    C44 C43 H43 . . 119.8 ?
    C39 C44 C43 . . 119.7(5) ?
    C39 C44 H44 . . 120.2 ?
    C43 C44 H44 . . 120.2 ?
    O1 Fe2 N51 . . 103.46(13) y
    O1 Fe2 N53 . . 104.50(13) y
    N51 Fe2 N53 . . 152.04(13) y
    O1 Fe2 N54 . . 103.78(13) y
    N51 Fe2 N54 . . 86.63(13) y
    N53 Fe2 N54 . . 86.85(13) y
    O1 Fe2 N52 . . 103.63(13) y
    N51 Fe2 N52 . . 86.99(13) y
    N53 Fe2 N52 . . 86.40(13) y
    N54 Fe2 N52 . . 152.59(13) y
    C55 N51 C52 . . 105.7(3) ?
    C55 N51 Fe2 . . 126.5(3) ?
    C52 N51 Fe2 . . 124.8(3) ?
    C60 N52 C57 . . 106.7(3) ?
    C60 N52 Fe2 . . 126.3(3) ?
    C57 N52 Fe2 . . 126.2(3) ?
    C65 N53 C62 . . 106.1(3) ?
    C65 N53 Fe2 . . 126.3(3) ?
    C62 N53 Fe2 . . 124.7(3) ?
    C70 N54 C67 . . 106.0(3) ?
    C70 N54 Fe2 . . 125.3(3) ?
    C67 N54 Fe2 . . 127.4(3) ?
    C70 C51 C52 . . 124.2(4) ?
    C70 C51 C71 . . 117.5(4) ?
    C52 C51 C71 . . 118.2(4) ?
    N51 C52 C51 . . 125.6(4) ?
    N51 C52 C53 . . 109.8(4) ?
    C51 C52 C53 . . 124.6(4) ?
    C54 C53 C52 . . 107.6(4) ?
    C54 C53 H53 . . 126.2 ?
    C52 C53 H53 . . 126.2 ?
    C53 C54 C55 . . 106.9(4) ?
    C53 C54 H54 . . 126.5 ?
    C55 C54 H54 . . 126.5 ?
    N51 C55 C56 . . 125.2(4) ?
    N51 C55 C54 . . 110.0(4) ?
    C56 C55 C54 . . 124.8(4) ?
    C55 C56 C57 . . 124.8(4) ?
    C55 C56 C77 . . 118.0(4) ?
    C57 C56 C77 . . 117.2(4) ?
    N52 C57 C56 . . 126.2(4) ?
    N52 C57 C58 . . 109.4(4) ?
    C56 C57 C58 . . 124.3(4) ?
    C59 C58 C57 . . 107.0(4) ?
    C59 C58 H58 . . 126.5 ?
    C57 C58 H58 . . 126.5 ?
    C58 C59 C60 . . 107.6(4) ?
    C58 C59 H59 . . 126.2 ?
    C60 C59 H59 . . 126.2 ?
    N52 C60 C61 . . 125.8(4) ?
    N52 C60 C59 . . 109.3(3) ?
    C61 C60 C59 . . 124.9(4) ?
    C60 C61 C62 . . 124.3(4) ?
    C60 C61 C83 . . 117.8(4) ?
    C62 C61 C83 . . 117.9(4) ?
    N53 C62 C61 . . 125.5(4) ?
    N53 C62 C63 . . 110.0(3) ?
    C61 C62 C63 . . 124.3(4) ?
    C64 C63 C62 . . 106.8(4) ?
    C64 C63 H63 . . 126.6 ?
    C62 C63 H63 . . 126.6 ?
    C63 C64 C65 . . 107.1(4) ?
    C63 C64 H64 . . 126.4 ?
    C65 C64 H64 . . 126.4 ?
    N53 C65 C66 . . 126.0(4) ?
    N53 C65 C64 . . 109.9(4) ?
    C66 C65 C64 . . 124.1(4) ?
    C67 C66 C65 . . 124.4(4) ?
    C67 C66 C89 . . 118.3(4) ?
    C65 C66 C89 . . 117.4(4) ?
    N54 C67 C66 . . 125.3(4) ?
    N54 C67 C68 . . 110.0(4) ?
    C66 C67 C68 . . 124.6(4) ?
    C69 C68 C67 . . 106.8(4) ?
    C69 C68 H68 . . 126.6 ?
    C67 C68 H68 . . 126.6 ?
    C68 C69 C70 . . 107.8(4) ?
    C68 C69 H69 . . 126.1 ?
    C70 C69 H69 . . 126.1 ?
    N54 C70 C51 . . 125.9(4) ?
    N54 C70 C69 . . 109.3(3) ?
    C51 C70 C69 . . 124.7(4) ?
    C76 C71 C72 . . 118.9(4) ?
    C76 C71 C51 . . 119.2(4) ?
    C72 C71 C51 . . 121.8(4) ?
    C71 C72 C73 . . 119.7(4) ?
    C71 C72 H72 . . 120.1 ?
    C73 C72 H72 . . 120.1 ?
    C74 C73 C72 . . 120.3(4) ?
    C74 C73 H73 . . 119.9 ?
    C72 C73 H73 . . 119.9 ?
    C73 C74 C75 . . 120.8(4) ?
    C73 C74 H74 . . 119.6 ?
    C75 C74 H74 . . 119.6 ?
    C74 C75 C76 . . 118.7(5) ?
    C74 C75 H75 . . 120.7 ?
    C76 C75 H75 . . 120.7 ?
    C71 C76 C75 . . 121.7(4) ?
    C71 C76 H76 . . 119.2 ?
    C75 C76 H76 . . 119.2 ?
    C82 C77 C78 . . 117.3(5) ?
    C82 C77 C56 . . 121.6(5) ?
    C78 C77 C56 . . 121.2(5) ?
    C77 C78 C79 . . 120.5(6) ?
    C77 C78 H78 . . 119.7 ?
    C79 C78 H78 . . 119.7 ?
    C80 C79 C78 . . 120.1(6) ?
    C80 C79 H79 . . 120.0 ?
    C78 C79 H79 . . 120.0 ?
    C81 C80 C79 . . 118.9(6) ?
    C81 C80 H80 . . 120.6 ?
    C79 C80 H80 . . 120.6 ?
    C80 C81 C82 . . 120.8(6) ?
    C80 C81 H81 . . 119.6 ?
    C82 C81 H81 . . 119.6 ?
    C77 C82 C81 . . 122.4(6) ?
    C77 C82 H82 . . 118.8 ?
    C81 C82 H82 . . 118.8 ?
    C88 C83 C84 . . 118.5(4) ?
    C88 C83 C61 . . 120.3(4) ?
    C84 C83 C61 . . 121.3(4) ?
    C85 C84 C83 . . 120.4(4) ?
    C85 C84 H84 . . 119.8 ?
    C83 C84 H84 . . 119.8 ?
    C84 C85 C86 . . 120.1(4) ?
    C84 C85 H85 . . 119.9 ?
    C86 C85 H85 . . 119.9 ?
    C87 C86 C85 . . 120.1(4) ?
    C87 C86 H86 . . 120.0 ?
    C85 C86 H86 . . 120.0 ?
    C86 C87 C88 . . 119.8(4) ?
    C86 C87 H87 . . 120.1 ?
    C88 C87 H87 . . 120.1 ?
    C87 C88 C83 . . 121.1(4) ?
    C87 C88 H88 . . 119.5 ?
    C83 C88 H88 . . 119.5 ?
    C90 C89 C94 . . 118.5(4) ?
    C90 C89 C66 . . 122.6(4) ?
    C94 C89 C66 . . 118.9(4) ?
    C91 C90 C89 . . 120.8(5) ?
    C91 C90 H90 . . 119.6 ?
    C89 C90 H90 . . 119.6 ?
    C92 C91 C90 . . 120.5(5) ?
    C92 C91 H91 . . 119.8 ?
    C90 C91 H91 . . 119.8 ?
    C91 C92 C93 . . 119.8(5) ?
    C91 C92 H92 . . 120.1 ?
    C93 C92 H92 . . 120.1 ?
    C92 C93 C94 . . 119.9(5) ?
    C92 C93 H93 . . 120.1 ?
    C94 C93 H93 . . 120.1 ?
    C93 C94 C89 . . 120.6(5) ?
    C93 C94 H94 . . 119.7 ?
    C89 C94 H94 . . 119.7 ?
_shelx_space_group_comment
;
The symmetry employed for this shelxl refinement is uniquely defined
by the following loop, which should always be used as a source of
symmetry information in preference to the above space-group names.
They are only intended as comments.
;
_shelx_estimated_absorpt_T_min     ?
_shelx_estimated_absorpt_T_max     ?
_shelx_hkl_file
;
   2   0   0   24477    1232   1
   3   0   0  409259   15002   1
   4   0   0   46953    1853   1
  -5   0  -2  188548    1774  -2
   5   0   0  188548    1774   1
   6   0   0    7067     604   1
   7   0   0   39062    1940   1
   8   0   0   21792    1028   1
   9   0   0    8328     554   1
  10   0   0   46339   10397   1
  11   0   0    2898     682   1
  12   0   0    4575     673   1
 -13   0  -5   27151    1005  -2
  13   0   0   27151    1005   1
  14   0   0     884     591   1
  15   0   0     656     922   1
  16   0   0    5371     969   1
  17   0   0    1042     635   1
 -16   1   0   11048     931   1
 -15   1   0   17996    1238   1
 -14   1   0    3021     945   1
 -13   1   0    4279     884   1
  12  -1   4   15529     829  -2
 -12   1   0   15529     829   1
 -11   1   0    9008     838   1
 -10   1   0   17290     735   1
  -9   1   0   10293    3892   1
  -8   1   0   47035    1537   1
   7  -1   2  401322   90513  -2
  -7   1   0  401322   90513   1
  -6   1   0  190677    7302   1
  -5   1   0  366216    9971   1
  -4   1   0  114555    1353   1
  -3   1   0  362678    6125   1
  -2   1   0    1503     649   1
  -1   1   0   33665    1650   1
   0   1   0 2032735   72296   1
  -1  -1  -1 3353619   69489  -2
   1   1   0 3353619   69489   1
   2   1   0  744480    7486   1
   3   1   0  122730    2596   1
   4   1   0 1289946   59057   1
   5   1   0   78882    3247   1
  -6  -1  -3  228042    1667  -2
   6   1   0  228042    1667   1
   7   1   0     966     442   1
   8   1   0  138677    2146   1
   9   1   0  102366    8798   1
  10   1   0    1460     828   1
 -11  -1  -5  111336    1630  -2
  11   1   0  111336    1630   1
  12   1   0   37714    1059   1
  13   1   0   44509    1064   1
  14   1   0  219987    2372   1
  15   1   0   16118    1037   1
  16   1   0     193     615   1
  17   1   0    1314     644   1
 -16   2   0    1021     963   1
 -15   2   0    9867     960   1
 -14   2   0    5352     919   1
 -13   2   0   14377     958   1
 -12   2   0     310     620   1
  11  -2   3   86134    1754  -2
 -11   2   0   86134    1754   1
 -10   2   0  105448    1944   1
  -9   2   0  123030    6159   1
  -8   2   0   19533    1105   1
  -7   2   0  206063    6720   1
   6  -2   1  116144    6712  -2
  -6   2   0  116144    6712   1
  -5   2   0  189729    6093   1
  -3   2   0 1095072   82158   1
  -2   2   0 1238079   15996   1
   1  -2  -1  148819    5612  -2
  -1   2   0  148819    5612   1
   0   2   0  299517    8422   1
   1   2   0 1091463   45654   1
   2   2   0    7991     688   1
   3   2   0   44644    1416   1
   4   2   0  129548    6537   1
   5   2   0   49668     829   1
   6   2   0  118772    4812   1
  -7  -2  -4  129731    6213  -2
   7   2   0  129731    6213   1
   8   2   0     862     460   1
   9   2   0   23051     980   1
  10   2   0   15052     768   1
  11   2   0    5761     685   1
 -12  -2  -6    1367     852  -2
  12   2   0    1367     852   1
  13   2   0    1115     620   1
  14   2   0    4159     656   1
  15   2   0   15145     999   1
  16   2   0   10599    1016   1
 -17  -2  -8    8246     773  -2
  17   2   0    8246     773   1
 -16   3   0    7248    1022   1
 -15   3   0    1747     723   1
 -14   3   0    5980     773   1
  13  -3   3   40248    1381  -2
 -13   3   0   40248    1381   1
 -12   3   0   14776    1101   1
 -11   3   0    3636     662   1
  10  -3   2   73469    3499  -2
 -10   3   0   73469    3499   1
  -9   3   0  154851    7422   1
  -8   3   0  339129   12880   1
  -7   3   0  172617    7333   1
  -6   3   0  270552    8701   1
   5  -3   0   96124    4816  -2
  -5   3   0   96124    4816   1
  -4   3   0    5913     436   1
  -3   3   0     511     406   1
  -2   3   0  319963   26877   1
  -1   3   0 1205659   51826   1
   0  -3  -2  571284   49415  -2
   0   3   0  571284   49415   1
   1   3   0  161356    1871   1
   2   3   0  153587    5249   1
   3   3   0   63566    1277   1
   4   3   0   81792    2087   1
  -5  -3  -4   57346   26733  -2
   5   3   0   57346   26733   1
   6   3   0   87166    4670   1
   7   3   0    5228     553   1
  -8  -3  -5   35691   18208  -2
   8   3   0   35691   18208   1
   9   3   0   17197     701   1
  10   3   0   97226    1506   1
  11   3   0   22338     838   1
  12   3   0   66307    1354   1
 -13  -3  -7    4852     638  -2
  13   3   0    4852     638   1
  14   3   0   11807     791   1
  15   3   0    4200     875   1
  16   3   0     269     544   1
  17   3   0    3893     714   1
 -15   4   0    4877     767   1
 -14   4   0     102     822   1
 -13   4   0    1932     834   1
  12  -4   2    2391     617  -2
 -12   4   0    2391     617   1
 -11   4   0    8109     725   1
 -10   4   0  109358    4756   1
  -9   4   0  156805   20638   1
  -8   4   0  185244    5460   1
   7  -4   0  299371    7245  -2
  -7   4   0  299371    7245   1
  -6   4   0 1040196   33502   1
  -5   4   0  425861   17657   1
   4  -4  -1   87657    3907  -2
  -4   4   0   87657    3907   1
  -3   4   0  368758   22593   1
  -2   4   0   93359   58232   1
  -1   4   0  119311    6967   1
   0   4   0    3493     570   1
  -1  -4  -3  152994   18308  -2
   1   4   0  152994   18308   1
   2   4   0 1108049   25970   1
   3   4   0  204671   12754   1
   4   4   0  295584    1736   1
   5   4   0   71645    1148   1
  -6  -4  -5  273660   35151  -2
   6   4   0  273660   35151   1
   7   4   0  110742    7865   1
   8   4   0   35760    2229   1
   9   4   0   11232    7012   1
  10   4   0     586     496   1
 -11  -4  -7    5919     751  -2
  11   4   0    5919     751   1
  12   4   0   61318    1236   1
  13   4   0  146866    1971   1
 -14  -4  -8  225497    2314  -2
  14   4   0  225497    2314   1
  15   4   0   24690     932   1
  16   4   0    8188     957   1
  17   4   0     790     582   1
 -15   5   0    1449     597   1
 -14   5   0    2133     904   1
 -13   5   0   12881    1168   1
 -12   5   0    8067    1644   1
  11  -5   1   27467    2817  -2
 -11   5   0   27467    2817   1
 -10   5   0   27367    2087   1
  -9   5   0   17478    1454   1
  -8   5   0     641     410   1
  -7   5   0    1875     524   1
   6  -5  -1   46786    4407  -2
  -6   5   0   46786    4407   1
  -5   5   0  106555    5492   1
  -4   5   0  249826   10570   1
  -3   5   0   38407   12319   1
  -2   5   0  760476   43020   1
   1  -5  -3  500738   32029  -2
  -1   5   0  500738   32029   1
   0   5   0   31970    1268   1
   1   5   0   88635    5150   1
  -2  -5  -4  800612   93815  -2
   2   5   0  800612   93815   1
   3   5   0  129486    8323   1
   4   5   0   34465    1361   1
   5   5   0    6525     455   1
   6   5   0   36624    1087   1
  -7  -5  -6  223366    5375  -2
   7   5   0  223366    5375   1
   8   5   0   72865    3621   1
   9   5   0  201933    1623   1
  10   5   0  124058    3539   1
  11   5   0   43966    2203   1
 -12  -5  -8   24029     785  -2
  12   5   0   24029     785   1
  13   5   0    4578     691   1
  14   5   0   60605    1347   1
  15   5   0   34579    1102   1
  16   5   0   16953     946   1
 -17  -5 -10    7186     945  -2
  17   5   0    7186     945   1
 -14   6   0     565     764   1
  13  -6   1   20262    2042  -2
 -13   6   0   20262    2042   1
 -12   6   0    2411     642   1
 -11   6   0    7537     897   1
  10  -6   0   48925    3254  -2
 -10   6   0   48925    3254   1
  -9   6   0  168628    4174   1
  -8   6   0   21381    1179   1
  -7   6   0   37587     788   1
  -6   6   0   43949    2318   1
   5  -6  -2   99409    8187  -2
  -5   6   0   99409    8187   1
  -4   6   0   42241    2750   1
  -3   6   0    1412     509   1
  -2   6   0  254445    9493   1
  -1   6   0   84843    3747   1
   0  -6  -4   35352    4337  -2
   0   6   0   35352    4337   1
   1   6   0   37801    1547   1
   2   6   0  131082   19234   1
   3   6   0   29678   16452   1
   4   6   0  185479    6984   1
  -5  -6  -6  236456   61219  -2
   5   6   0  236456   61219   1
   6   6   0   71538    2704   1
   7   6   0     723     487   1
  -8  -6  -7  162278   11693  -2
   8   6   0  162278   11693   1
   9   6   0  339262    4263   1
  10   6   0  225226   60717   1
  11   6   0   75291    1225   1
  12   6   0   89377    1139   1
 -13  -6  -9   57401    5589  -2
  13   6   0   57401    5589   1
  14   6   0    4437     606   1
  15   6   0    3902     606   1
  16   6   0     -20     825   1
  17   6   0    1519     603   1
 -13   7   0     721     638   1
  12  -7   0    7351     848  -2
 -12   7   0    7351     848   1
 -11   7   0   10418     819   1
 -10   7   0    3701     714   1
  -9   7   0   14169    2930   1
  -8   7   0   32566    1445   1
   7  -7  -2   11841    1931  -2
  -7   7   0   11841    1931   1
  -6   7   0   12763     555   1
  -5   7   0  210057   10257   1
   4  -7  -3  143767   21147  -2
  -4   7   0  143767   21147   1
  -3   7   0   44845    3242   1
  -2   7   0   54527   33418   1
  -1   7   0    9715     478   1
   0   7   0   33181     598   1
  -1  -7  -5  135621   11550  -2
   1   7   0  135621   11550   1
   2   7   0   24827     964   1
   3   7   0   63463    3154   1
   4   7   0   20205    4663   1
   5   7   0  205584    7751   1
  -6  -7  -7   31937     678  -2
   6   7   0   31937     678   1
   7   7   0  203203    1469   1
   8   7   0  104472    3618   1
   9   7   0   10680    6934   1
  10   7   0   24296     705   1
 -11  -7  -9  302451   24844  -2
  11   7   0  302451   24844   1
  12   7   0   63601    4939   1
  13   7   0    1995     468   1
 -14  -7 -10   47500    2375  -2
  14   7   0   47500    2375   1
  15   7   0    9014     801   1
  16   7   0    6821     691   1
  17   7   0     208     574   1
 -13   8   0    1388     705   1
 -12   8   0    2071     559   1
  11  -8  -1    8232     847  -2
 -11   8   0    8232     847   1
 -10   8   0   51791    6947   1
  -9   8   0   33510    4096   1
  -8   8   0   32144    4104   1
  -7   8   0   85552    8671   1
   6  -8  -3   15174    1316  -2
  -6   8   0   15174    1316   1
  -5   8   0  109588    7242   1
  -4   8   0  195378    4920   1
  -3   8   0   50424    3471   1
  -2   8   0     579     436   1
   1  -8  -5  152797   11485  -2
  -1   8   0  152797   11485   1
   0   8   0    3728     444   1
   1   8   0   85604   10274   1
  -2  -8  -6   38135    6262  -2
   2   8   0   38135    6262   1
   3   8   0   17146     821   1
   4   8   0   19191     533   1
   5   8   0  270350   13127   1
   6   8   0  143159    7609   1
  -7  -8  -8  285182   13599  -2
   7   8   0  285182   13599   1
   8   8   0  325565    9020   1
   9   8   0   20672     658   1
  10   8   0    3026     579   1
  11   8   0   36912    1242   1
 -12  -8 -10   29373    4568  -2
  12   8   0   29373    4568   1
  13   8   0    1198     426   1
  14   8   0     396     475   1
  15   8   0   15925    1395   1
  16   8   0    3613    1140   1
 -17  -8 -12     360     582  -2
  17   8   0     360     582   1
 -12   9   0     739     741   1
 -11   9   0    2588     649   1
  10  -9  -2   10282    2901  -2
 -10   9   0   10282    2901   1
  -9   9   0   48902    2995   1
  -8   9   0   67765   10649   1
  -7   9   0   35820    8778   1
  -6   9   0   60455    5527   1
   5  -9  -4   26274    2650  -2
  -5   9   0   26274    2650   1
  -4   9   0  164828    9583   1
  -3   9   0     475     357   1
  -2   9   0   72536    2490   1
  -1   9   0     617     675   1
   0  -9  -6    4049     669  -2
   0   9   0    4049     669   1
   1   9   0  104618    2451   1
   2   9   0   85332    3102   1
   3   9   0   10798    1395   1
   4   9   0    7535     428   1
  -5  -9  -8  109169   48949  -2
   5   9   0  109169   48949   1
   6   9   0  132081    6418   1
   7   9   0  108197    4148   1
  -8  -9  -9   31943    1711  -2
   8   9   0   31943    1711   1
   9   9   0    2296     906   1
  10   9   0   28924     718   1
  11   9   0    8793     501   1
  12   9   0   53455    4279   1
 -13  -9 -11   51349    3342  -2
  13   9   0   51349    3342   1
  14   9   0   16057     966   1
  15   9   0    2820     617   1
  16   9   0     320     476   1
  17   9   0    2314     581   1
 -11  10   0   17272    1277   1
 -10  10   0   10577    1057   1
  -9  10   0    2412     664   1
  -8  10   0    3831     770   1
   7 -10  -4   10513    1016  -2
  -7  10   0   10513    1016   1
  -6  10   0   13557     861   1
  -5  10   0   15128    1177   1
   4 -10  -5   29491    2933  -2
  -4  10   0   29491    2933   1
  -3  10   0   15004    1039   1
  -2  10   0   49402    2103   1
  -1  10   0   14776    4993   1
   0  10   0    1838     384   1
  -1 -10  -7   34792    2149  -2
   1  10   0   34792    2149   1
   2  10   0   31838    1097   1
   3  10   0   83703    2926   1
   4  10   0   80260   10190   1
   5  10   0   98972   11068   1
  -6 -10  -9  359525   25740  -2
   6  10   0  359525   25740   1
   7  10   0  149327    4078   1
   8  10   0  109297    5313   1
   9  10   0  119809    5867   1
  10  10   0    1489     566   1
 -11 -10 -11   68716    1774  -2
  11  10   0   68716    1774   1
  12  10   0   31773    8987   1
  13  10   0   17846    2447   1
 -14 -10 -12   12603    2178  -2
  14  10   0   12603    2178   1
  15  10   0    2949     773   1
  16  10   0    1389     783   1
 -10  11   0   12276    1171   1
  -9  11   0   16064    1233   1
  -8  11   0    8533     978   1
  -7  11   0    1498     574   1
   6 -11  -5   14623     867  -2
  -6  11   0   14623     867   1
  -5  11   0   22511    1066   1
  -4  11   0    3616     515   1
  -3  11   0   13963    2867   1
  -2  11   0    3025     383   1
  -1  11   0   25088    3214   1
   0  11   0     639     337   1
   1  11   0    1722     351   1
  -2 -11  -8  117501    3706  -2
   2  11   0  117501    3706   1
   3  11   0   13047     399   1
   4  11   0     449     294   1
   5  11   0  106000    6424   1
   6  11   0  135905    5961   1
  -7 -11 -10  168554    7558  -2
   7  11   0  168554    7558   1
   8  11   0    1424     442   1
   9  11   0   59803    4394   1
  10  11   0   12123    7051   1
  11  11   0    8719     591   1
 -12 -11 -12    9856    1765  -2
  12  11   0    9856    1765   1
  13  11   0   11033     680   1
  14  11   0     531     596   1
  15  11   0    9507    1582   1
  16  11   0    3427     671   1
  -9  12   0    2657     688   1
  -8  12   0     980     866   1
  -7  12   0    2043     632   1
  -6  12   0    4162     899   1
   5 -12  -6    4536     837  -2
  -5  12   0    4536     837   1
  -4  12   0    1156     582   1
  -3  12   0     542     430   1
  -2  12   0    9513    3510   1
  -1  12   0   19159     995   1
   0 -12  -8   62622    4590  -2
   0  12   0   62622    4590   1
   1  12   0   13543     519   1
   2  12   0   51966    3087   1
   3  12   0   18612    1243   1
   4  12   0   29510    3003   1
   5  12   0  101949   13480   1
   6  12   0    7563    1031   1
   7  12   0    5046     678   1
  -8 -12 -11  130091   10298  -2
   8  12   0  130091   10298   1
   9  12   0   11358     507   1
  10  12   0   19548    2305   1
  11  12   0    9585    3839   1
  12  12   0     328     475   1
 -13 -12 -13    7699     792  -2
  13  12   0    7699     792   1
  14  12   0     656     555   1
  15  12   0    1471     786   1
  -7  13   0    -398     843   1
  -6  13   0    3342     890   1
  -5  13   0    1490     603   1
   4 -13  -7     732     623  -2
  -4  13   0     732     623   1
  -3  13   0   36435    3065   1
  -2  13   0   72526    8747   1
  -1  13   0   72552    4530   1
   0  13   0   26080    1955   1
  -1 -13  -9    6603     474  -2
   1  13   0    6603     474   1
   2  13   0   12185     596   1
   3  13   0   11426    3175   1
   4  13   0   22544    1819   1
   5  13   0    3147     399   1
  -6 -13 -11   54383    9621  -2
   6  13   0   54383    9621   1
   7  13   0   41909    2138   1
   8  13   0   65823    2289   1
   9  13   0    5996     740   1
  10  13   0   11472    1842   1
  11  13   0    7524     590   1
  12  13   0    1095     487   1
  13  13   0     -35     474   1
 -14 -13 -14    3867     649  -2
  14  13   0    3867     649   1
  15  13   0    1575     613   1
   6 -14  -7    1226     617  -2
  -6  14   0    1226     617   1
  -5  14   0     -12     819   1
  -4  14   0     890     626   1
  -3  14   0   11192     779   1
  -2  14   0    6434     743   1
  -1  14   0   29514    3809   1
   0  14   0   46927    3414   1
   1  14   0  104924   14181   1
  -2 -14 -10   47637    1281  -2
   2  14   0   47637    1281   1
   3  14   0   46983    3164   1
   4  14   0   25651    2577   1
   5  14   0   13203    3387   1
   6  14   0   12477    1167   1
  -7 -14 -12   15084    2362  -2
   7  14   0   15084    2362   1
   8  14   0    8852     441   1
   9  14   0   11713    2281   1
  10  14   0    1165     574   1
  11  14   0    1103     742   1
 -12 -14 -14    3618     558  -2
  12  14   0    3618     558   1
  13  14   0     838     435   1
  14  14   0     564     474   1
  -4  15   0    1320     626   1
  -3  15   0    2728     632   1
  -2  15   0    8989    2973   1
  -1  15   0    1097     457   1
   0 -15 -10    2331     498  -2
   0  15   0    2331     498   1
   1  15   0    6692     727   1
   2  15   0   23686     698   1
   3  15   0   50583    1619   1
   4  15   0   13066     898   1
   5  15   0    1313     956   1
   6  15   0     812     376   1
   7  15   0     782     382   1
  -8 -15 -13     714     390  -2
   8  15   0     714     390   1
   9  15   0      48     337   1
  10  15   0     204     402   1
  11  15   0      64     327   1
  12  15   0     901     425   1
 -13 -15 -15    4193    1068  -2
  13  15   0    4193    1068   1
  -2  16   0   18473     984   1
  -1  16   0   12035    2876   1
   0  16   0   11393    1939   1
  -1 -16 -11    4729     488  -2
   1  16   0    4729     488   1
   2  16   0     -57     326   1
   3  16   0     863     409   1
   4  16   0    3243     443   1
   5  16   0    2011     450   1
  -6 -16 -13    1915     443  -2
   6  16   0    1915     443   1
   7  16   0     635     340   1
   8  16   0    3246     474   1
   9  16   0    6475    1313   1
  10  16   0    1938     394   1
  11  16   0    4433     443   1
   1  17   0    1651     486   1
  -2 -17 -12    9911     548  -2
   2  17   0    9911     548   1
   3  17   0    5663     562   1
   4  17   0    3515     464   1
   5  17   0     130     388   1
   6  17   0     985     524   1
  -7 -17 -14     422     344  -2
   7  17   0     422     344   1
   8  17   0    1133     429   1
   9  17   0     475     385   1
   7  17  15   10806    2030  -2
  -7 -17   1   10806    2030   1
  -6 -17   1    2070     424   1
  -5 -17   1     569     391   1
  -4 -17   1    1610     540   1
  -3 -17   1     392     439   1
   2  17  13    2837     484  -2
  -2 -17   1    2837     484   1
 -10 -16   1    2653     441   1
  -9 -16   1    1065     491   1
  -8 -16   1     220     349   1
  -7 -16   1    1003     432   1
   6  16  14     590     376  -2
  -6 -16   1     590     376   1
  -5 -16   1     612     360   1
  -4 -16   1    1861     447   1
  -3 -16   1      68     406   1
  -2 -16   1    3387     429   1
   1  16  12    5657     537  -2
  -1 -16   1    5657     537   1
   0 -16   1     608     440   1
   1 -16   1     -85     571   1
   2 -16   1    4665     916   1
 -12 -15   1    1999     588   1
 -11 -15   1    1283     494   1
 -10 -15   1    3788     776   1
  -9 -15   1   14360    1110   1
   8  15  14   18665    1490  -2
  -8 -15   1   18665    1490   1
  -7 -15   1    6900     778   1
  -6 -15   1    1594     393   1
  -5 -15   1     656     419   1
  -4 -15   1     368     406   1
  -3 -15   1    3328     449   1
  -2 -15   1    2714     414   1
  -1 -15   1     828     482   1
   0  15  11   13569    1821  -2
   0 -15   1   13569    1821   1
   1 -15   1    7326    1340   1
   2 -15   1    2505     641   1
   3 -15   1    3960     732   1
   4 -15   1    2274     884   1
 -13 -14   1    2779     748   1
  12  14  15    2357     462  -2
 -12 -14   1    2357     462   1
 -11 -14   1    5279     994   1
 -10 -14   1    2731     496   1
  -9 -14   1    1285     456   1
  -8 -14   1    4956     689   1
   7  14  13   26930     578  -2
  -7 -14   1   26930     578   1
  -6 -14   1     404     677   1
  -5 -14   1     621     369   1
  -4 -14   1   11775    1412   1
  -3 -14   1    9783     939   1
   2  14  11    6308     446  -2
  -2 -14   1    6308     446   1
  -1 -14   1    7182     569   1
   0 -14   1    1010     422   1
   1 -14   1   13151    1706   1
   2 -14   1    6586     919   1
   3 -14   1    5324     702   1
   4 -14   1    9755     726   1
   5 -14   1    9102     773   1
  -6  14   8   13814    1104  -2
   6 -14   1   13814    1104   1
  14  13  15    2249     576  -2
 -14 -13   1    2249     576   1
 -13 -13   1   11594     606   1
 -12 -13   1   28527     874   1
 -11 -13   1   33886    1490   1
 -10 -13   1   13506    1484   1
  -9 -13   1   12551    1232   1
  -8 -13   1    1976     484   1
  -7 -13   1   14893    3237   1
   6  13  12    1042     416  -2
  -6 -13   1    1042     416   1
  -5 -13   1     203     281   1
  -4 -13   1    8941     477   1
  -3 -13   1   55673    2522   1
  -2 -13   1   62379    3463   1
   1  13  10   86207    7908  -2
  -1 -13   1   86207    7908   1
   0 -13   1   49552    3662   1
   1 -13   1   11785    1319   1
   2 -13   1   28924    2389   1
   3 -13   1    -266     547   1
  -4  13   8   27308    1005  -2
   4 -13   1   27308    1005   1
   5 -13   1    1235     577   1
   6 -13   1   14204    1163   1
   7 -13   1    7796     743   1
 -15 -12   1    2306     529   1
 -14 -12   1    1444     597   1
  13  12  14    1417     423  -2
 -13 -12   1    1417     423   1
 -12 -12   1   11082    2529   1
 -11 -12   1    8914    1156   1
 -10 -12   1     586     404   1
  -9 -12   1    1300     574   1
   8  12  12    3243     491  -2
  -8 -12   1    3243     491   1
  -7 -12   1   12658     650   1
  -6 -12   1    4522     639   1
  -5 -12   1   23698    1553   1
  -4 -12   1   25048    2026   1
  -3 -12   1    8356     504   1
  -2 -12   1     328     321   1
  -1 -12   1     174     342   1
   0  12   9   94294    2473  -2
   0 -12   1   94294    2473   1
   1 -12   1   81729    2710   1
   2 -12   1   31699    1616   1
   3 -12   1   56525    6670   1
   4 -12   1    3049     954   1
  -5  12   7    5860     697  -2
   5 -12   1    5860     697   1
   6 -12   1     752     822   1
   7 -12   1    -351     617   1
   8 -12   1     -64     594   1
   9 -12   1    4004     901   1
 -16 -11   1    4038     975   1
 -15 -11   1    4787     594   1
 -14 -11   1    7628     677   1
 -13 -11   1   13965    3597   1
  12  11  13     644     483  -2
 -12 -11   1     644     483   1
 -11 -11   1   10193     542   1
 -10 -11   1   11217    1782   1
  -9 -11   1    1033     426   1
  -8 -11   1  107079    2708   1
   7  11  11  147785   10586  -2
  -7 -11   1  147785   10586   1
  -6 -11   1   43811    4555   1
  -5 -11   1   79225   12029   1
  -4 -11   1   46189    5840   1
  -3 -11   1   87655    3220   1
   2  11   9   31151    1678  -2
  -2 -11   1   31151    1678   1
  -1 -11   1    -133     295   1
   0 -11   1     311     327   1
   1 -11   1   45678   11314   1
   2 -11   1    3726     405   1
   3 -11   1    7430    1051   1
   4 -11   1     856     449   1
   5 -11   1    6359    1260   1
  -6  11   6    3298     840  -2
   6 -11   1    3298     840   1
   7 -11   1   13001    1040   1
   8 -11   1     146     828   1
   9 -11   1     451     653   1
  10 -11   1    1065     635   1
 -16 -10   1      63     478   1
 -15 -10   1     584     490   1
  14  10  13    4073     585  -2
 -14 -10   1    4073     585   1
 -13 -10   1    2631     751   1
 -12 -10   1     286     427   1
  11  10  12   29589    1310  -2
 -11 -10   1   29589    1310   1
 -10 -10   1    4394     742   1
  -9 -10   1   17501    3411   1
  -8 -10   1    3974     447   1
  -7 -10   1   11787     719   1
   6  10  10  151180    5152  -2
  -6 -10   1  151180    5152   1
  -5 -10   1    1631     381   1
  -4 -10   1   99066    5604   1
  -3 -10   1   50131    3298   1
  -2 -10   1  122663    8431   1
   1  10   8  241462   16601  -2
  -1 -10   1  241462   16601   1
   0 -10   1  198471    8540   1
   1 -10   1   12995    1752   1
   2 -10   1   35877   14731   1
   3 -10   1   13078    1252   1
  -4  10   6    1264     481  -2
   4 -10   1    1264     481   1
   5 -10   1    8265     535   1
   6 -10   1   17084    7906   1
  -7  10   5   26507    1291  -2
   7 -10   1   26507    1291   1
   8 -10   1     553     600   1
   9 -10   1    2139     702   1
  10 -10   1    2698     670   1
  11 -10   1      -3     626   1
 -17  -9   1    5548    1433   1
 -16  -9   1      33     663   1
 -15  -9   1    1247     604   1
 -14  -9   1     492     591   1
  13   9  12   31568    1194  -2
 -13  -9   1   31568    1194   1
 -12  -9   1    1298     593   1
 -11  -9   1   47633    7130   1
 -10  -9   1   11474     564   1
  -9  -9   1   18160    2030   1
   8   9  10    1905     498  -2
  -8  -9   1    1905     498   1
  -7  -9   1   93024    6296   1
  -6  -9   1   76501   26508   1
   5   9   9  118881    5079  -2
  -5  -9   1  118881    5079   1
  -4  -9   1     197     332   1
  -3  -9   1  112303    6123   1
  -2  -9   1    1137     402   1
  -1  -9   1   79132    4359   1
   0   9   7   80001    6675  -2
   0  -9   1   80001    6675   1
   1  -9   1   66146    2905   1
   2  -9   1  113474    5360   1
   3  -9   1   29538     784   1
   4  -9   1    2295     526   1
  -5   9   5   23229    1323  -2
   5  -9   1   23229    1323   1
   6  -9   1   15633    1245   1
   7  -9   1   36606    1523   1
   8  -9   1    6059     817   1
   9  -9   1    5309     720   1
 -10   9   3    9683     998  -2
  10  -9   1    9683     998   1
  11  -9   1   14418    1162   1
  12  -9   1   11396     946   1
  17   8  13     266     901  -2
 -17  -8   1     266     901   1
 -16  -8   1    2635     700   1
 -15  -8   1    7009     607   1
 -14  -8   1    -274     515   1
 -13  -8   1   20696    1865   1
  12   8  11   74191    4763  -2
 -12  -8   1   74191    4763   1
 -11  -8   1  242453   13252   1
 -10  -8   1  187624   16609   1
  -9  -8   1     895     422   1
  -8  -8   1    2036     615   1
   7   8   9  326223   14828  -2
  -7  -8   1  326223   14828   1
  -6  -8   1   49626    2312   1
  -5  -8   1  152247    4251   1
  -4  -8   1   20933     547   1
  -3  -8   1  259490   12407   1
   2   8   7  172113    4725  -2
  -2  -8   1  172113    4725   1
  -1  -8   1   96709    3414   1
   0  -8   1    9896     558   1
  -1   8   6    4806     389  -2
   1  -8   1    4806     389   1
   2  -8   1   40039    3873   1
   3  -8   1  157600   20888   1
   4  -8   1   66967    1794   1
   5  -8   1     532     775   1
  -6   8   4    8830    2198  -2
   6  -8   1    8830    2198   1
   7  -8   1    7034     553   1
   8  -8   1   15695    1489   1
   9  -8   1    1202     689   1
  10  -8   1     404     626   1
 -11   8   2    1285     678  -2
  11  -8   1    1285     678   1
  12  -8   1     -18     666   1
  13  -8   1    2377     692   1
 -17  -7   1     936     846   1
 -16  -7   1    3602     819   1
 -15  -7   1    -258     800   1
  14   7  11    1630     640  -2
 -14  -7   1    1630     640   1
 -13  -7   1   14098     704   1
 -12  -7   1    5324     560   1
  11   7  10   54582   23804  -2
 -11  -7   1   54582   23804   1
 -10  -7   1  188250   11192   1
  -9  -7   1  232757   17280   1
  -8  -7   1  118774    1121   1
  -7  -7   1   23349    1364   1
   6   7   8  155148    7974  -2
  -6  -7   1  155148    7974   1
  -5  -7   1    6593     370   1
  -4  -7   1   31643    2956   1
  -3  -7   1    2844     415   1
  -2  -7   1  414201    9431   1
   1   7   6 1368529   77600  -2
  -1  -7   1 1368529   77600   1
   0  -7   1    6111     439   1
   1  -7   1   43478    3120   1
   2  -7   1  113806    9682   1
   3  -7   1   22524    1237   1
  -4   7   4   94806    8978  -2
   4  -7   1   94806    8978   1
   5  -7   1    6045     582   1
   6  -7   1   94440   12080   1
  -7   7   3    6309     739  -2
   7  -7   1    6309     739   1
   8  -7   1    1946     437   1
   9  -7   1   27257    7901   1
  10  -7   1   65396    3450   1
  11  -7   1   24521    3773   1
 -12   7   1    6570     797  -2
  12  -7   1    6570     797   1
  13  -7   1    3595     748   1
 -17  -6   1     685     600   1
 -16  -6   1    -363     644   1
 -15  -6   1    1747     582   1
 -14  -6   1    4080     629   1
  13   6  10   27090     884  -2
 -13  -6   1   27090     884   1
 -12  -6   1    1836     622   1
 -11  -6   1   14780    4175   1
 -10  -6   1   93342    1135   1
  -9  -6   1     884     513   1
   8   6   8  213903    1985  -2
  -8  -6   1  213903    1985   1
  -7  -6   1   33397     641   1
  -6  -6   1  109256     919   1
   5   6   7    5455     455  -2
  -5  -6   1    5455     455   1
  -4  -6   1  205595   14952   1
  -3  -6   1   37412    4106   1
  -2  -6   1   45487    1529   1
  -1  -6   1    5222     490   1
   0   6   5   43038    1798  -2
   0  -6   1   43038    1798   1
   1  -6   1  121881    4907   1
   2  -6   1   73895    9085   1
   3  -6   1     520     413   1
   4  -6   1   44308    1782   1
  -5   6   3   88263    4007  -2
   5  -6   1   88263    4007   1
   6  -6   1   23875    1832   1
   7  -6   1   95159    7101   1
   8  -6   1   14593    4258   1
   9  -6   1    1492     617   1
 -10   6   1   52090   17320  -2
  10  -6   1   52090   17320   1
  11  -6   1   17482     891   1
  12  -6   1   12261     827   1
 -13   6   0   49137    8201  -2
  13  -6   1   49137    8201   1
  14  -6   1    5813    1071   1
  17   5  11     404     588  -2
 -17  -5   1     404     588   1
 -16  -5   1    1294     632   1
 -15  -5   1    2324     822   1
 -14  -5   1     506     811   1
 -13  -5   1   51550    1297   1
  12   5   9  116891    1351  -2
 -12  -5   1  116891    1351   1
 -11  -5   1    9536     630   1
 -10  -5   1   90951    2989   1
  -9  -5   1  205462    6977   1
  -8  -5   1   55799    7041   1
   7   5   7  224017    6924  -2
  -7  -5   1  224017    6924   1
  -6  -5   1   70716     836   1
  -5  -5   1   18159     542   1
  -4  -5   1   73932    3277   1
  -3  -5   1   63768    3084   1
   2   5   5   71313   20021  -2
  -2  -5   1   71313   20021   1
  -1  -5   1    3844     446   1
   0  -5   1  428694   20935   1
  -1   5   4   78470    2484  -2
   1  -5   1   78470    2484   1
   2  -5   1  517642   21957   1
   3  -5   1  354508   21500   1
   4  -5   1   18540    1077   1
   5  -5   1  101660    4486   1
  -6   5   2  100494    4357  -2
   6  -5   1  100494    4357   1
   7  -5   1  240255   12522   1
   8  -5   1   55895    8823   1
   9  -5   1   39945   10505   1
  10  -5   1   10196     631   1
 -11   5   0   15508     799  -2
  11  -5   1   15508     799   1
  12  -5   1     779     511   1
  13  -5   1    1920     893   1
  14  -5   1    9472    1077   1
  15  -5   1     737     925   1
 -17  -4   1    7473     711   1
 -16  -4   1    8956     799   1
 -15  -4   1     931     814   1
  14   4   9   18002     998  -2
 -14  -4   1   18002     998   1
 -13  -4   1    -863     863   1
 -12  -4   1   10140     723   1
  11   4   8  124266    9153  -2
 -11  -4   1  124266    9153   1
 -10  -4   1  211486    8469   1
  -9  -4   1    9970     576   1
  -8  -4   1   19337     810   1
  -7  -4   1   98597    2658   1
   6   4   6  208023   31773  -2
  -6  -4   1  208023   31773   1
  -5  -4   1     563     365   1
  -4  -4   1   19970     792   1
  -3  -4   1  262791   15158   1
  -2  -4   1  203878    4382   1
   1   4   4  255550   13423  -2
  -1  -4   1  255550   13423   1
   0  -4   1  107463    4320   1
   1  -4   1  610247   59134   1
   2  -4   1  245894   15249   1
   3  -4   1   25917    1193   1
  -4   4   2   14160    2818  -2
   4  -4   1   14160    2818   1
   5  -4   1     861     382   1
   6  -4   1   10961     702   1
  -7   4   1  116061    3711  -2
   7  -4   1  116061    3711   1
   8  -4   1  142184    8967   1
   9  -4   1  109849   14932   1
  10  -4   1   40537    1162   1
  11  -4   1   17021    1299   1
 -12   4  -1   48380    1657  -2
  12  -4   1   48380    1657   1
  13  -4   1    2423     811   1
  14  -4   1    1059     860   1
  15  -4   1    1856     922   1
 -17  -3   1    1127     866   1
 -16  -3   1   20928    1055   1
 -15  -3   1    5494     691   1
 -14  -3   1   25311     970   1
  13   3   8   25610     888  -2
 -13  -3   1   25610     888   1
 -12  -3   1    2283     623   1
 -11  -3   1  101351    1608   1
 -10  -3   1   28949    1011   1
  -9  -3   1    6165     474   1
   8   3   6   64041    7758  -2
  -8  -3   1   64041    7758   1
  -7  -3   1   11659     500   1
  -6  -3   1   89979    3156   1
   5   3   5  289550   31018  -2
  -5  -3   1  289550   31018   1
  -4  -3   1   17324     601   1
  -3  -3   1  630402   24533   1
  -2  -3   1   10286     525   1
  -1  -3   1 1504038   59136   1
   1  -3   1  276020   14252   1
   2  -3   1   39170    2775   1
   3  -3   1   35503    1397   1
   4  -3   1  441403   20290   1
  -5   3   1  147690    5050  -2
   5  -3   1  147690    5050   1
   6  -3   1  342533    8612   1
   7  -3   1  166755    6698   1
   8  -3   1  195875   21681   1
   9  -3   1     973     576   1
 -10   3  -1    1634     490  -2
  10  -3   1    1634     490   1
  11  -3   1     477     846   1
  12  -3   1   75855    1641   1
 -13   3  -2   73697    1769  -2
  13  -3   1   73697    1769   1
  14  -3   1    6514     787   1
  15  -3   1    5986    1206   1
  16  -3   1    4279    1033   1
  17   2   9    1159     641  -2
 -17  -2   1    1159     641   1
 -16  -2   1    2350     638   1
 -15  -2   1     497     574   1
 -14  -2   1   11717     793   1
 -13  -2   1    1150     776   1
  12   2   7  142000    1794  -2
 -12  -2   1  142000    1794   1
 -11  -2   1  174516    6471   1
 -10  -2   1  122244    7059   1
  -9  -2   1   88435   18422   1
  -8  -2   1   17808     566   1
   7   2   5   70244    5040  -2
  -7  -2   1   70244    5040   1
  -6  -2   1   20042     579   1
  -5  -2   1  118301    1051   1
  -4  -2   1  191888    4733   1
  -3  -2   1  272770   11571   1
  -2  -2   1  293828    7580   1
  -1  -2   1  349394   15453   1
   0  -2   1  320051   20487   1
  -1   2   2  466356    8443  -2
   1  -2   1  466356    8443   1
   2  -2   1   11072     753   1
   3  -2   1   73018    3044   1
   4  -2   1  246299    8437   1
   5  -2   1  192883    4335   1
  -6   2   0  211250    8523  -2
   6  -2   1  211250    8523   1
   7  -2   1  280825   10755   1
   8  -2   1  739106   37203   1
   9  -2   1  180022   25625   1
  10  -2   1      50     840   1
 -11   2  -2    1814     620  -2
  11  -2   1    1814     620   1
  12  -2   1   13169     858   1
  13  -2   1    7331     773   1
  14  -2   1    1048     682   1
  15  -2   1    4877     732   1
  16  -2   1    4130     746   1
 -17  -1   1    5406     679   1
 -16  -1   1    3489     697   1
 -15  -1   1   14687     908   1
 -14  -1   1    9211     779   1
 -13  -1   1    1419     582   1
 -12  -1   1   53467    1198   1
  11   1   6    3647     507  -2
 -11  -1   1    3647     507   1
 -10  -1   1   61211    3680   1
  -9  -1   1   85781    2224   1
  -8  -1   1   32759    2340   1
  -7  -1   1  643068   13201   1
   6   1   4  208749    1646  -2
  -6  -1   1  208749    1646   1
  -5  -1   1    8341     606   1
  -4  -1   1   20067     769   1
  -2  -1   1 1043286   14314   1
   1   1   2  443197   58096  -2
  -1  -1   1  443197   58096   1
   0  -1   1  809771   16511   1
   1  -1   1 1475070   38306   1
   2  -1   1  563510   14114   1
   3  -1   1 1493940   10522   1
   4  -1   1  175898    2899   1
   5  -1   1   83543    3727   1
   6  -1   1    3731     467   1
  -7   1  -1   30527    1778  -2
   7  -1   1   30527    1778   1
   8  -1   1     395     520   1
   9  -1   1   68112    1822   1
  10  -1   1   93984    1554   1
  11  -1   1   35748    1164   1
 -12   1  -3  222450    2319  -2
  12  -1   1  222450    2319   1
  13  -1   1   24833    1207   1
  14  -1   1    1507     966   1
  15  -1   1   24598    1116   1
  16  -1   1     158     626   1
 -17   0   1    5956     954   1
 -16   0   1    8960    1013   1
 -15   0   1   40266    1301   1
 -14   0   1   87661    1586   1
  13   0   6  121489    1838  -2
 -13   0   1  121489    1838   1
 -12   0   1   70757    1481   1
 -11   0   1    1222     985   1
 -10   0   1   21696     713   1
  -9   0   1    8200     886   1
  -8   0   1   25261   14544   1
  -7   0   1   46974    1502   1
  -6   0   1    1987     473   1
   5   0   3  722961   45677  -2
  -5   0   1  722961   45677   1
  -4   0   1  149480    3836   1
  -3   0   1 1726991   68686   1
  -2   0   1  277210   12667   1
  -1   0   1   67636    2210   1
   0   0   1    4640     954  -2
   0   0   1    4640     954   1
   1   0   1  464288    9868   1
   2   0   1    2126     949   1
   3   0   1  100287   10997   1
   4   0   1  385785   16174   1
  -5   0  -1 1025918  119828  -2
   5   0   1 1025918  119828   1
   6   0   1  933716   53641   1
   7   0   1  121266    6210   1
   8   0   1  245706    2582   1
   9   0   1    8210     773   1
  10   0   1   76615    1580   1
  11   0   1   32017    1038   1
  12   0   1    3579     679   1
 -13   0  -4   19278    1095  -2
  13   0   1   19278    1095   1
  14   0   1    1993     694   1
  15   0   1    -278     819   1
  16   0   1    6347     954   1
  17   0   1     550     656   1
 -16   1   1     -18     875   1
 -15   1   1     843     866   1
 -14   1   1    2625     881   1
 -13   1   1   21424     961   1
  12  -1   5  120929    5142  -2
 -12   1   1  120929    5142   1
 -11   1   1   73063    7172   1
 -10   1   1    6984    1840   1
  -9   1   1    2610     467   1
  -8   1   1   24241     639   1
   7  -1   3   17550    2195  -2
  -7   1   1   17550    2195   1
  -6   1   1  437293   21816   1
  -5   1   1   85813    3700   1
  -4   1   1   31707    1189   1
  -3   1   1  324610    3704   1
  -2   1   1  842386   99886   1
   0   1   1 6336925   37616   1
  -1  -1   0 3862746   73869  -2
   1   1   1 3862746   73869   1
   3   1   1   43368    1650   1
   4   1   1    1021     857   1
   5   1   1   64181    8032   1
  -6  -1  -2 1349871    6065  -2
   6   1   1 1349871    6065   1
   7   1   1 1177193    5330   1
   8   1   1  221651    2190   1
   9   1   1  182743    2029   1
  10   1   1   14785     832   1
 -11  -1  -4   51321    1280  -2
  11   1   1   51321    1280   1
  12   1   1   59213    1271   1
  13   1   1   50774    1323   1
  14   1   1     793     632   1
  15   1   1     986     846   1
  16   1   1    1182     641   1
  17   1   1     -12     588   1
 -16   2   1   14151     858   1
 -15   2   1   12746     934   1
 -14   2   1    1094     884   1
 -13   2   1    9719     981   1
 -12   2   1    1142     480   1
  11  -2   4    3426     465  -2
 -11   2   1    3426     465   1
 -10   2   1   60349    1821   1
  -9   2   1   11785     991   1
  -8   2   1   88235   29270   1
  -7   2   1     496     412   1
   6  -2   2  450818   32970  -2
  -6   2   1  450818   32970   1
  -5   2   1  487406   24237   1
  -4   2   1    2425     436   1
  -3   2   1   18838   10149   1
  -2   2   1  156977   11830   1
   1  -2   0   55108   16853  -2
  -1   2   1   55108   16853   1
   0   2   1  317304    7073   1
   1   2   1   43657    2242   1
   4   2   1  240092    2996   1
   5   2   1  571100    3956   1
   6   2   1   79446    6590   1
  -7  -2  -3    1084     674  -2
   7   2   1    1084     674   1
   8   2   1  138014    7386   1
   9   2   1   11471     806   1
  10   2   1   33237     950   1
  11   2   1   32667    1146   1
 -12  -2  -5  136572    1791  -2
  12   2   1  136572    1791   1
  13   2   1     667     600   1
  14   2   1    1653     922   1
  15   2   1    1671     615   1
  16   2   1    2051     828   1
 -17  -2  -7     688     574  -2
  17   2   1     688     574   1
 -15   3   1    9878     908   1
 -14   3   1     395     852   1
  13  -3   4   38941    1299  -2
 -13   3   1   38941    1299   1
 -12   3   1    3495     478   1
 -11   3   1     -87     412   1
  10  -3   3   29796    4969  -2
 -10   3   1   29796    4969   1
  -9   3   1    1257     422   1
  -8   3   1  188926   58770   1
  -7   3   1   76274    2705   1
  -6   3   1  130857    8470   1
   5  -3   1   67718   10149  -2
  -5   3   1   67718   10149   1
  -4   3   1  398376   23295   1
  -3   3   1    3219     611   1
  -2   3   1  412383   24031   1
  -1   3   1  528919   34026   1
   0  -3  -1   22081    1606  -2
   0   3   1   22081    1606   1
   1   3   1  141033    5832   1
   2   3   1   32808    1733   1
   3   3   1   89790    2082   1
   4   3   1 1930550    7971   1
  -5  -3  -3  304100  134843  -2
   5   3   1  304100  134843   1
   6   3   1  305445   14254   1
   7   3   1  247510   11982   1
  -8  -3  -4    9644    5584  -2
   8   3   1    9644    5584   1
   9   3   1   12840     757   1
  10   3   1   92953   13194   1
  11   3   1   40428    1220   1
  12   3   1     890     638   1
 -13  -3  -6   34181    1002  -2
  13   3   1   34181    1002   1
  14   3   1   14116     934   1
  15   3   1    9760     779   1
  16   3   1    6709     919   1
  17   3   1    8499     726   1
 -15   4   1      73     872   1
 -14   4   1     237     849   1
 -13   4   1   10013     793   1
  12  -4   3    8489    2168  -2
 -12   4   1    8489    2168   1
 -11   4   1    6608     742   1
 -10   4   1    1127     735   1
  -9   4   1    6917    1536   1
  -8   4   1    9793     791   1
   7  -4   1   58900    2313  -2
  -7   4   1   58900    2313   1
  -6   4   1   68475    5090   1
  -5   4   1   41105    2824   1
   4  -4   0   44919    6401  -2
  -4   4   1   44919    6401   1
  -3   4   1  402592   17807   1
  -2   4   1  737348   33408   1
  -1   4   1  381550   22319   1
   0   4   1  494313   20500   1
  -1  -4  -2 1309998   46015  -2
   1   4   1 1309998   46015   1
   2   4   1  168472    2409   1
   3   4   1  359139    3363   1
   4   4   1   12506    1142   1
   5   4   1   39165     886   1
  -6  -4  -4  339754    4315  -2
   6   4   1  339754    4315   1
   7   4   1  194639    3944   1
   8   4   1   88516    1084   1
   9   4   1    3435     574   1
  10   4   1     461     489   1
 -11  -4  -6   12027     662  -2
  11   4   1   12027     662   1
  12   4   1    1469     790   1
  13   4   1   48088    1080   1
 -14  -4  -7    9037     691  -2
  14   4   1    9037     691   1
  15   4   1    9729     954   1
  16   4   1    3061     656   1
  17   4   1    5855     989   1
  18   4   1    2575     676   1
 -14   5   1      59     600   1
 -13   5   1    1680     638   1
 -12   5   1    -353     595   1
  11  -5   2   21979    2859  -2
 -11   5   1   21979    2859   1
 -10   5   1    1688     374   1
  -9   5   1  102295    3796   1
  -8   5   1   92014    4311   1
  -7   5   1  199999   12464   1
   6  -5   0   68886    4729  -2
  -6   5   1   68886    4729   1
  -5   5   1  238884   18787   1
  -4   5   1  277173   16535   1
  -3   5   1    1072     344   1
  -2   5   1   60133    3313   1
   1  -5  -2  234718   29992  -2
  -1   5   1  234718   29992   1
   0   5   1   90244    5076   1
   1   5   1  279755   17280   1
  -2  -5  -3  219023   14780  -2
   2   5   1  219023   14780   1
   3   5   1  741769    4360   1
   4   5   1   14368    1128   1
   5   5   1   61584    3980   1
   6   5   1  603569   62024   1
  -7  -5  -5  104447    1955  -2
   7   5   1  104447    1955   1
   8   5   1   11699     598   1
   9   5   1    5601     555   1
  10   5   1   23084    1301   1
  11   5   1   57008    1995   1
 -12  -5  -7   48433    1058  -2
  12   5   1   48433    1058   1
  13   5   1  169078    5208   1
  14   5   1   76745    1424   1
  15   5   1   64699    1386   1
  16   5   1    3863     852   1
 -17  -5  -9     843     591  -2
  17   5   1     843     591   1
  18   5   1     -88     896   1
 -14   6   1    2751     954   1
  13  -6   2    1080     884  -2
 -13   6   1    1080     884   1
 -12   6   1     566     492   1
 -11   6   1    6313     535   1
  10  -6   1  118006    5533  -2
 -10   6   1  118006    5533   1
  -9   6   1   35863    2976   1
  -8   6   1   15468    3583   1
  -7   6   1   17829     764   1
  -6   6   1   22391     865   1
   5  -6  -1   62640    6562  -2
  -5   6   1   62640    6562   1
  -4   6   1 1092512  111330   1
  -3   6   1  622157   38171   1
  -2   6   1  456637   21978   1
  -1   6   1  142246    3554   1
   0  -6  -3  294569   25249  -2
   0   6   1  294569   25249   1
   1   6   1   77547    4816   1
   2   6   1     191     425   1
   3   6   1  621979    3714   1
   4   6   1  584088    3731   1
  -5  -6  -5  474027   17955  -2
   5   6   1  474027   17955   1
   6   6   1   24279     736   1
   7   6   1     266     381   1
  -8  -6  -6   16873     999  -2
   8   6   1   16873     999   1
   9   6   1  196255    1558   1
  10   6   1   89533    1954   1
  11   6   1     185     412   1
  12   6   1   10594     685   1
 -13  -6  -8   24765    1981  -2
  13   6   1   24765    1981   1
  14   6   1   41375    1169   1
  15   6   1   21064    1078   1
  16   6   1   24295     990   1
  17   6   1    9111     805   1
 -18  -6 -10    -296     641  -2
  18   6   1    -296     641   1
 -13   7   1      10     500   1
  12  -7   1    3071     834  -2
 -12   7   1    3071     834   1
 -11   7   1    7892     744   1
 -10   7   1   54318    2300   1
  -9   7   1   43590    3506   1
  -8   7   1   94069    5429   1
   7  -7  -1   14114     905  -2
  -7   7   1   14114     905   1
  -6   7   1     142     461   1
  -5   7   1   17024    1588   1
   4  -7  -2  130280   15343  -2
  -4   7   1  130280   15343   1
  -3   7   1   32412     722   1
  -2   7   1  274262    6950   1
  -1   7   1  140348    1151   1
   0   7   1  168238    3325   1
  -1  -7  -4  726811   35894  -2
   1   7   1  726811   35894   1
   2   7   1  129478    1669   1
   3   7   1    4371     378   1
   4   7   1  723959    3784   1
   5   7   1  208945    9347   1
  -6  -7  -6    8472     484  -2
   6   7   1    8472     484   1
   7   7   1   10098     521   1
   8   7   1   29734    1903   1
   9   7   1  123685    6620   1
  10   7   1  148313    7414   1
 -11  -7  -8   39831     811  -2
  11   7   1   39831     811   1
  12   7   1   20710    1478   1
  13   7   1    9511    1275   1
 -14  -7  -9   80415    3241  -2
  14   7   1   80415    3241   1
  15   7   1    1232     553   1
  16   7   1    2137     656   1
  17   7   1     383     553   1
 -13   8   1    5954    1086   1
 -12   8   1    1878     685   1
  11  -8   0    6121    1127  -2
 -11   8   1    6121    1127   1
 -10   8   1    3541     564   1
  -9   8   1   29890    1874   1
  -8   8   1   63179   10871   1
  -7   8   1  123293   10550   1
   6  -8  -2   20935     956  -2
  -6   8   1   20935     956   1
  -5   8   1   63161    3703   1
  -4   8   1   44267    5594   1
  -3   8   1  217762   55031   1
  -2   8   1   30903    1398   1
   1  -8  -4   59359    3181  -2
  -1   8   1   59359    3181   1
   0   8   1  110472    6925   1
   1   8   1  105431    2847   1
  -2  -8  -5   51805    2519  -2
   2   8   1   51805    2519   1
   3   8   1    2528     338   1
   4   8   1    3929     571   1
   5   8   1    5775     438   1
   6   8   1  141979    2557   1
  -7  -8  -7   11393     505  -2
   7   8   1   11393     505   1
   8   8   1     214     491   1
   9   8   1   22729     919   1
  10   8   1     171     419   1
  11   8   1   83423    6868   1
 -12  -8  -9   36299    8451  -2
  12   8   1   36299    8451   1
  13   8   1   24318    4175   1
  14   8   1   72198    8448   1
  15   8   1   24008    1024   1
  16   8   1    7471    1186   1
 -17  -8 -11    1932     904  -2
  17   8   1    1932     904   1
 -12   9   1    9346    3667   1
 -11   9   1   15936    2386   1
  10  -9  -1    7611     869  -2
 -10   9   1    7611     869   1
  -9   9   1   31555    3894   1
  -8   9   1   10944     839   1
  -7   9   1    -104     426   1
  -6   9   1    3085     615   1
   5  -9  -3  156887   10529  -2
  -5   9   1  156887   10529   1
  -4   9   1  183202   13874   1
  -3   9   1  210903   34311   1
  -2   9   1  122966   18607   1
  -1   9   1   10767     434   1
   0  -9  -5   94213    5762  -2
   0   9   1   94213    5762   1
   1   9   1   27892    1825   1
   2   9   1     807     329   1
   3   9   1   56784    6299   1
   4   9   1    1324     394   1
  -5  -9  -7  182254    5942  -2
   5   9   1  182254    5942   1
   6   9   1  387976   10778   1
   7   9   1  109675    9475   1
  -8  -9  -8   15329    3171  -2
   8   9   1   15329    3171   1
   9   9   1     470     427   1
  10   9   1   85612    2625   1
  11   9   1    5216     511   1
  12   9   1    1137     486   1
 -13  -9 -10    6047     472  -2
  13   9   1    6047     472   1
  14   9   1     686     539   1
  15   9   1    4892    1178   1
  16   9   1    2616     554   1
  17   9   1    7161     912   1
 -11  10   1   15550    4325   1
 -10  10   1   36745    8445   1
  -9  10   1   14620    2883   1
  -8  10   1   45445    2519   1
   7 -10  -3   63239    3204  -2
  -7  10   1   63239    3204   1
  -6  10   1  148602   18728   1
  -5  10   1   24088    4959   1
   4 -10  -4  154818   27260  -2
  -4  10   1  154818   27260   1
  -3  10   1   47743    5733   1
  -2  10   1    8088    4989   1
  -1  10   1   21521    1894   1
   0  10   1    2531     515   1
  -1 -10  -6   39675    3238  -2
   1  10   1   39675    3238   1
   2  10   1   10890     677   1
   3  10   1   70795     890   1
   4  10   1   14114    3261   1
   5  10   1  103834    6588   1
  -6 -10  -8  121234   17079  -2
   6  10   1  121234   17079   1
   7  10   1   11131     652   1
   8  10   1    4489     502   1
   9  10   1   49174     815   1
  10  10   1   69923    4510   1
 -11 -10 -10   27993     660  -2
  11  10   1   27993     660   1
  12  10   1   37986    2236   1
  13  10   1   33717     817   1
 -14 -10 -11   30163    5282  -2
  14  10   1   30163    5282   1
  15  10   1    3867     526   1
  16  10   1    1694    3301   1
  17  10   1    6194     755   1
 -10  11   1     767     635   1
  -9  11   1    2654     937   1
  -8  11   1    7689     960   1
  -7  11   1    6203    1088   1
   6 -11  -4   20910    1008  -2
  -6  11   1   20910    1008   1
  -5  11   1    5585     616   1
  -4  11   1    8086    1061   1
  -3  11   1   37651    7053   1
  -2  11   1    1158     460   1
  -1  11   1    1832     489   1
   0  11   1   13628    1940   1
   1  11   1   73193    1507   1
  -2 -11  -7   35076    5471  -2
   2  11   1   35076    5471   1
   3  11   1    7386     518   1
   4  11   1   38384    2385   1
   5  11   1   14274     719   1
   6  11   1   22805     578   1
  -7 -11  -9  137045    1166  -2
   7  11   1  137045    1166   1
   8  11   1  327664   21500   1
   9  11   1    7729     619   1
  10  11   1   69304     978   1
  11  11   1    8000     513   1
 -12 -11 -11   21959    4718  -2
  12  11   1   21959    4718   1
  13  11   1    1867     492   1
  14  11   1    8885     606   1
  15  11   1   19519     849   1
  16  11   1    -269     481   1
  -9  12   1   11477    1118   1
  -8  12   1    1495     895   1
  -7  12   1    2692     875   1
  -6  12   1     383     600   1
   5 -12  -5    5050     746  -2
  -5  12   1    5050     746   1
  -4  12   1     396     511   1
  -3  12   1    8830    5341   1
  -2  12   1    -385     445   1
  -1  12   1   14997    1611   1
   0 -12  -7   72020   16194  -2
   0  12   1   72020   16194   1
   1  12   1    5551    1235   1
   2  12   1   45717    8181   1
   3  12   1   32762    2454   1
   4  12   1   40886    2015   1
   5  12   1   24307    2730   1
   6  12   1   19965    1162   1
   7  12   1    5451     476   1
  -8 -12 -10   28084    3110  -2
   8  12   1   28084    3110   1
   9  12   1   40381    3582   1
  10  12   1     959     405   1
  11  12   1   19021    2198   1
  12  12   1    1420     408   1
 -13 -12 -12   19325    2467  -2
  13  12   1   19325    2467   1
  14  12   1     961     474   1
  15  12   1    2321     622   1
  16  12   1    1266     491   1
  -8  13   1    3507     878   1
  -7  13   1    6978    1001   1
  -6  13   1    1861     837   1
  -5  13   1     966     620   1
   4 -13  -6   10893    1053  -2
  -4  13   1   10893    1053   1
  -3  13   1     997     552   1
  -2  13   1   17071    1777   1
  -1  13   1    4761     610   1
   0  13   1   42017    3137   1
  -1 -13  -8   77569    3967  -2
   1  13   1   77569    3967   1
   2  13   1   14423    1222   1
   3  13   1     582     303   1
   4  13   1  136086   14244   1
   5  13   1   70999    1359   1
  -6 -13 -10   11815     503  -2
   6  13   1   11815     503   1
   7  13   1   18275    1703   1
   8  13   1    5584     437   1
   9  13   1    6244     496   1
  10  13   1   82430    8096   1
  11  13   1    7454     501   1
  12  13   1    8219     755   1
  13  13   1    2205     590   1
 -14 -13 -13    5564     790  -2
  14  13   1    5564     790   1
  15  13   1     836     594   1
   6 -14  -6    2578     615  -2
  -6  14   1    2578     615   1
  -5  14   1     606     828   1
  -4  14   1   15597    1013   1
  -3  14   1    2600     485   1
  -2  14   1   19412    2123   1
  -1  14   1    1773     565   1
   0  14   1   32810   16434   1
   1  14   1    7398     551   1
  -2 -14  -9    3182     398  -2
   2  14   1    3182     398   1
   3  14   1    9345     732   1
   4  14   1   85239    2134   1
   5  14   1  136012    4357   1
   6  14   1   94310    9730   1
  -7 -14 -11   78641    7224  -2
   7  14   1   78641    7224   1
   8  14   1    9326     893   1
   9  14   1    1196     356   1
  10  14   1    4113     549   1
  11  14   1    4137     654   1
 -12 -14 -13    2951     566  -2
  12  14   1    2951     566   1
  13  14   1     643     411   1
  14  14   1     949     492   1
  -4  15   1    2657     635   1
  -3  15   1    4514     673   1
  -2  15   1   20747    1634   1
  -1  15   1   20017    3531   1
   0 -15  -9   18179    2206  -2
   0  15   1   18179    2206   1
   1  15   1    8656     523   1
   2  15   1    9765    1835   1
   3  15   1    3443     382   1
   4  15   1     468     409   1
   5  15   1    3552     445   1
   6  15   1   22044    2194   1
   7  15   1    7794     685   1
  -8 -15 -12   12269    1373  -2
   8  15   1   12269    1373   1
   9  15   1   23380    1616   1
  10  15   1    6293    1066   1
  11  15   1    4045     595   1
  12  15   1      77     341   1
 -13 -15 -14    3779     660  -2
  13  15   1    3779     660   1
  -2  16   1     244     462   1
  -1  16   1    1061     560   1
   0  16   1    6641     672   1
  -1 -16 -10    6634     641  -2
   1  16   1    6634     641   1
   2  16   1    3564     530   1
   3  16   1    1438     423   1
   4  16   1   10440     680   1
   5  16   1   18317    1715   1
  -6 -16 -12     210     377  -2
   6  16   1     210     377   1
   7  16   1     853     411   1
   8  16   1     186     423   1
   9  16   1    4009     529   1
  10  16   1    1531     387   1
  11  16   1     817     388   1
  12  16   1    -408     408   1
   0  17   1     217     441   1
   1  17   1     438     422   1
  -2 -17 -11     777     436  -2
   2  17   1     777     436   1
   3  17   1    1743     446   1
   4  17   1    4653     558   1
   5  17   1    9880    1762   1
   6  17   1    4534     485   1
  -7 -17 -13    9306    1601  -2
   7  17   1    9306    1601   1
   8  17   1      81     415   1
   9  17   1    4161     503   1
  10  17   1    2019    1017   1
  -9 -16   2    3434    1323   1
  -8 -16   2    2078     378   1
  -7 -16   2    5894     791   1
   6  16  15   25608    2895  -2
  -6 -16   2   25608    2895   1
  -5 -16   2    6300    1835   1
  -4 -16   2    1093     430   1
  -3 -16   2      55     405   1
  -2 -16   2     255     422   1
   1  16  13     310     435  -2
  -1 -16   2     310     435   1
   0 -16   2     -94     446   1
   1 -16   2    -126     579   1
 -11 -15   2    1192     481   1
 -10 -15   2     477     514   1
  -9 -15   2   10084     563   1
   8  15  15    7397    1073  -2
  -8 -15   2    7397    1073   1
  -7 -15   2    2532     405   1
  -6 -15   2    6205     893   1
  -5 -15   2   18912    1279   1
  -4 -15   2   14318    1620   1
  -3 -15   2    5522     781   1
  -2 -15   2    7044     668   1
  -1 -15   2    3720     413   1
   0  15  12     786     494  -2
   0 -15   2     786     494   1
   1 -15   2    1463     778   1
   2 -15   2     -15     547   1
   3 -15   2     538     834   1
 -13 -14   2    1271    1570   1
  12  14  16    5790    1065  -2
 -12 -14   2    5790    1065   1
 -11 -14   2   10175     590   1
 -10 -14   2   10062    1347   1
  -9 -14   2   20750     725   1
  -8 -14   2    7594     514   1
   7  14  14   22844    2381  -2
  -7 -14   2   22844    2381   1
  -6 -14   2    5930     436   1
  -5 -14   2    1240    1104   1
  -4 -14   2   13251    1151   1
  -3 -14   2    1142     305   1
   2  14  12     151     356  -2
  -2 -14   2     151     356   1
  -1 -14   2   19467    1216   1
   0 -14   2     575     367   1
   1 -14   2    4176     387   1
   2 -14   2    4408     635   1
   3 -14   2    2716     682   1
   4 -14   2    1703     603   1
   5 -14   2     758     579   1
  14  13  16    4930     602  -2
 -14 -13   2    4930     602   1
 -13 -13   2   10810    1379   1
 -12 -13   2    1118    1058   1
 -11 -13   2    7393     710   1
 -10 -13   2    6953     542   1
  -9 -13   2   15470     661   1
  -8 -13   2    1120     486   1
  -7 -13   2     771     950   1
   6  13  13    7858     903  -2
  -6 -13   2    7858     903   1
  -5 -13   2   25439    1886   1
  -4 -13   2   10699     515   1
  -3 -13   2     479     328   1
  -2 -13   2    7977     807   1
   1  13  11    7936     592  -2
  -1 -13   2    7936     592   1
   0 -13   2    2732     357   1
   1 -13   2   17007    1614   1
   2 -13   2   16317     703   1
   3 -13   2   18533     681   1
  -4  13   9   22129    2135  -2
   4 -13   2   22129    2135   1
   5 -13   2    6578     752   1
   6 -13   2    6615     708   1
   7 -13   2    3635     688   1
 -15 -12   2    6810     566   1
 -14 -12   2    5158     590   1
  13  12  15   31523    5916  -2
 -13 -12   2   31523    5916   1
 -12 -12   2   35829    4181   1
 -11 -12   2   53736    4575   1
 -10 -12   2   83214    1367   1
  -9 -12   2     609     560   1
   8  12  13   64149    4389  -2
  -8 -12   2   64149    4389   1
  -7 -12   2   18380    1660   1
  -6 -12   2    7542     879   1
  -5 -12   2    2739     439   1
  -4 -12   2     150     345   1
  -3 -12   2  122402    6358   1
  -2 -12   2   95881    3081   1
  -1 -12   2   14974     926   1
   0  12  10   14396     456  -2
   0 -12   2   14396     456   1
   1 -12   2     729     359   1
   2 -12   2   47504   10686   1
   3 -12   2   39254     889   1
   4 -12   2    2518     587   1
  -5  12   8   23129    4065  -2
   5 -12   2   23129    4065   1
   6 -12   2    6543     670   1
   7 -12   2    3430     664   1
   8 -12   2    3518     720   1
 -15 -11   2    1932     472   1
 -14 -11   2    1427     594   1
 -13 -11   2    7308    1186   1
  12  11  14   23186    5814  -2
 -12 -11   2   23186    5814   1
 -11 -11   2    2632     482   1
 -10 -11   2   13867     678   1
  -9 -11   2    2813     477   1
  -8 -11   2   13871     755   1
   7  11  12  111940    4122  -2
  -7 -11   2  111940    4122   1
  -6 -11   2    2536     678   1
  -5 -11   2   44695    2027   1
  -4 -11   2   55285    5076   1
  -3 -11   2   24377     562   1
   2  11  10   18106     578  -2
  -2 -11   2   18106     578   1
  -1 -11   2   75476    3509   1
   0 -11   2   19284    1081   1
   1 -11   2  122243    3572   1
   2 -11   2   13200     486   1
   3 -11   2   21571    2880   1
   4 -11   2    2400     430   1
   5 -11   2     -96     455   1
  -6  11   7   32856    1066  -2
   6 -11   2   32856    1066   1
   7 -11   2     265     407   1
   8 -11   2    2885     881   1
   9 -11   2    6842     987   1
  10 -11   2   13990    1321   1
 -16 -10   2    2107     662   1
 -15 -10   2    8883    1276   1
  14  10  14   17461    2616  -2
 -14 -10   2   17461    2616   1
 -13 -10   2    3943     446   1
 -12 -10   2    -281     567   1
  11  10  13   10147     733  -2
 -11 -10   2   10147     733   1
 -10 -10   2   12919     764   1
  -9 -10   2   31158    4897   1
  -8 -10   2   47721    3752   1
  -7 -10   2   95093    7241   1
   6  10  11   18089    1456  -2
  -6 -10   2   18089    1456   1
  -5 -10   2     838     382   1
  -4 -10   2   24247    1755   1
  -3 -10   2  202423    8509   1
  -2 -10   2   44557    2806   1
   1  10   9  194730    8812  -2
  -1 -10   2  194730    8812   1
   0 -10   2   46245    1664   1
   1 -10   2   37049    1419   1
   2 -10   2  173803   13230   1
   3 -10   2     926     446   1
  -4  10   7   86365    5236  -2
   4 -10   2   86365    5236   1
   5 -10   2   12990     608   1
   6 -10   2   48031    1294   1
  -7  10   6   24417     753  -2
   7 -10   2   24417     753   1
   8 -10   2    2148     661   1
   9 -10   2    4126     878   1
  10 -10   2    -685     860   1
  11 -10   2     492     568   1
 -16  -9   2      46     501   1
 -15  -9   2    1105     530   1
 -14  -9   2   10445    1060   1
  13   9  13   33656     875  -2
 -13  -9   2   33656     875   1
 -12  -9   2   44831     827   1
 -11  -9   2   60125    4305   1
 -10  -9   2   23710    1255   1
  -9  -9   2   55894    1079   1
   8   9  11   28041    1225  -2
  -8  -9   2   28041    1225   1
  -7  -9   2      -5     363   1
  -6  -9   2  117072    5601   1
   5   9  10  115562   12893  -2
  -5  -9   2  115562   12893   1
  -4  -9   2  184356    9764   1
  -3  -9   2   75386    3270   1
  -2  -9   2   44031    3297   1
  -1  -9   2   42462    2354   1
   0   9   8  118872    6416  -2
   0  -9   2  118872    6416   1
   1  -9   2   73267    2771   1
   2  -9   2   57219   17515   1
   3  -9   2   71108   42070   1
   4  -9   2    2521     783   1
  -5   9   6  116857    6745  -2
   5  -9   2  116857    6745   1
   6  -9   2   22077    1564   1
   7  -9   2   11245    2082   1
   8  -9   2    6777    2464   1
   9  -9   2    4446     682   1
 -10   9   4    2777     682  -2
  10  -9   2    2777     682   1
  11  -9   2    -111     819   1
  12  -9   2    1133     579   1
 -16  -8   2    9769     732   1
 -15  -8   2    6925     580   1
 -14  -8   2    1479     512   1
 -13  -8   2     200     562   1
  12   8  12   28028    1823  -2
 -12  -8   2   28028    1823   1
 -11  -8   2  199359   13969   1
 -10  -8   2   75079   40308   1
  -9  -8   2   55678    6181   1
  -8  -8   2    2417     386   1
   7   8  10  117554    5804  -2
  -7  -8   2  117554    5804   1
  -6  -8   2    3294     365   1
  -5  -8   2    2175     664   1
  -4  -8   2   19215    2645   1
  -3  -8   2  102855    7323   1
   2   8   8   31179    1478  -2
  -2  -8   2   31179    1478   1
  -1  -8   2    2066     342   1
   0  -8   2   49901    1873   1
  -1   8   7  137390   12549  -2
   1  -8   2  137390   12549   1
   2  -8   2  330491   11328   1
   3  -8   2  551922    9772   1
   4  -8   2   12826     604   1
   5  -8   2    5180     502   1
  -6   8   5   39384     902  -2
   6  -8   2   39384     902   1
   7  -8   2   15633     904   1
   8  -8   2     135     514   1
   9  -8   2   18733   10627   1
  10  -8   2    1285     571   1
 -11   8   3    2941     644  -2
  11  -8   2    2941     644   1
  12  -8   2    2336     910   1
 -17  -7   2   13245     791   1
 -16  -7   2    6903     714   1
 -15  -7   2    9876     788   1
  14   7  12   13389     688  -2
 -14  -7   2   13389     688   1
 -13  -7   2   21891     773   1
 -12  -7   2   16928     844   1
  11   7  11   18836    1651  -2
 -11  -7   2   18836    1651   1
 -10  -7   2    2818     489   1
  -9  -7   2   74516    2619   1
  -8  -7   2   30299    1709   1
  -7  -7   2   52941    4430   1
   6   7   9   80034    9849  -2
  -6  -7   2   80034    9849   1
  -5  -7   2   89021    5564   1
  -4  -7   2  785237   46586   1
  -3  -7   2   24101   11628   1
  -2  -7   2  534914   17609   1
   1   7   7  593323   30524  -2
  -1  -7   2  593323   30524   1
   0  -7   2   15696     968   1
   1  -7   2   13034     629   1
   2  -7   2   24241    3750   1
   3  -7   2  373369    9056   1
  -4   7   5  164680   25862  -2
   4  -7   2  164680   25862   1
   5  -7   2    9159     583   1
   6  -7   2    2113     635   1
  -7   7   4    9077     614  -2
   7  -7   2    9077     614   1
   8  -7   2   67647    7079   1
   9  -7   2   46810    3728   1
  10  -7   2    7463    4634   1
  11  -7   2      -8     481   1
 -12   7   2    2388     536  -2
  12  -7   2    2388     536   1
  13  -7   2    1825     622   1
 -17  -6   2    1501     843   1
 -16  -6   2     377     778   1
 -15  -6   2     632     805   1
 -14  -6   2    4098     861   1
  13   6  11   18048     704  -2
 -13  -6   2   18048     704   1
 -12  -6   2    4327     565   1
 -11  -6   2    4695    2446   1
 -10  -6   2   43381     838   1
  -9  -6   2  129472    1600   1
   8   6   9  202404   38342  -2
  -8  -6   2  202404   38342   1
  -7  -6   2     428     352   1
  -6  -6   2   13412     523   1
   5   6   8  178531   14315  -2
  -5  -6   2  178531   14315   1
  -4  -6   2   49966    1932   1
  -3  -6   2   94311    9437   1
  -2  -6   2  303270   28223   1
  -1  -6   2  969739   38493   1
   0   6   6  418873   43704  -2
   0  -6   2  418873   43704   1
   1  -6   2   10792     494   1
   2  -6   2   27142    2903   1
   3  -6   2  130401   68351   1
   4  -6   2     960     450   1
  -5   6   4   14509    1809  -2
   5  -6   2   14509    1809   1
   6  -6   2    1023     455   1
   7  -6   2     136     441   1
   8  -6   2   19641    1600   1
   9  -6   2   40770    2635   1
 -10   6   2  129318   13460  -2
  10  -6   2  129318   13460   1
  11  -6   2    6956     731   1
  12  -6   2    1411     578   1
 -13   6   1    1676     639  -2
  13  -6   2    1676     639   1
  14  -6   2     301     878   1
  17   5  12    3459     647  -2
 -17  -5   2    3459     647   1
 -16  -5   2    2959     585   1
 -15  -5   2   17814     899   1
 -14  -5   2    4674     805   1
 -13  -5   2     626     796   1
  12   5  10   16713    1365  -2
 -12  -5   2   16713    1365   1
 -11  -5   2   89547    4016   1
 -10  -5   2   21600     706   1
  -9  -5   2   15234     792   1
  -8  -5   2  197055   10542   1
   7   5   8  344075   15884  -2
  -7  -5   2  344075   15884   1
  -6  -5   2     741     300   1
  -5  -5   2  454971   11899   1
  -4  -5   2   15678    4762   1
  -3  -5   2   74290    3011   1
   2   5   6   53105    1088  -2
  -2  -5   2   53105    1088   1
  -1  -5   2   58763    3183   1
   0  -5   2   20275     991   1
  -1   5   5   29649    1449  -2
   1  -5   2   29649    1449   1
   2  -5   2  104448    3542   1
   3  -5   2   82463   12621   1
   4  -5   2   49436    1557   1
   5  -5   2    1506     464   1
  -6   5   3   79770    7920  -2
   6  -5   2   79770    7920   1
   7  -5   2   38373    3023   1
   8  -5   2  125137    8059   1
   9  -5   2  117788    5252   1
  10  -5   2    5134     531   1
 -11   5   1   18398     847  -2
  11  -5   2   18398     847   1
  12  -5   2    7006     714   1
  13  -5   2    8634    1101   1
  14  -5   2   12584    1247   1
  15  -5   2    1492     881   1
 -17  -4   2     562     606   1
 -16  -4   2     512     524   1
 -15  -4   2    4766     708   1
  14   4  10   17298    1033  -2
 -14  -4   2   17298    1033   1
 -13  -4   2   17456    1051   1
 -12  -4   2   10104     998   1
  11   4   9   23981    2337  -2
 -11  -4   2   23981    2337   1
 -10  -4   2   62417    1741   1
  -9  -4   2   72289    3276   1
  -8  -4   2   35865     763   1
  -7  -4   2  423564   13297   1
   6   4   7  639675    9584  -2
  -6  -4   2  639675    9584   1
  -5  -4   2  247626    5789   1
  -4  -4   2   20428     632   1
  -3  -4   2  395506   11406   1
  -2  -4   2  300503    6408   1
   1   4   5   18615    1182  -2
  -1  -4   2   18615    1182   1
   0  -4   2  318430   12844   1
   1  -4   2   52988    1199   1
   2  -4   2   33630    4020   1
   3  -4   2   22645    1199   1
  -4   4   3  108273    2404  -2
   4  -4   2  108273    2404   1
   5  -4   2    1533     412   1
   6  -4   2  130921    6689   1
  -7   4   2   44230    6856  -2
   7  -4   2   44230    6856   1
   8  -4   2    8826     515   1
   9  -4   2   17405     828   1
  10  -4   2   46546    1200   1
  11  -4   2     172     564   1
 -12   4   0    3907     942  -2
  12  -4   2    3907     942   1
  13  -4   2   30496    1421   1
  14  -4   2     910     896   1
  15  -4   2    3834     770   1
 -17  -3   2    -331     843   1
 -16  -3   2     152     869   1
 -15  -3   2    -568     822   1
 -14  -3   2    5603     852   1
  13   3   9    1086     623  -2
 -13  -3   2    1086     623   1
 -12  -3   2   81069     962   1
 -11  -3   2   38435     769   1
 -10  -3   2  140720   79473   1
  -9  -3   2  209168    8702   1
   8   3   7  184384    7017  -2
  -8  -3   2  184384    7017   1
  -7  -3   2    7518     421   1
  -6  -3   2   38919     603   1
   5   3   6   34475    9384  -2
  -5  -3   2   34475    9384   1
  -4  -3   2   26224     608   1
  -3  -3   2     840     391   1
  -2  -3   2   63420    1090   1
  -1  -3   2  214106   11703   1
   0   3   4  105366    2469  -2
   0  -3   2  105366    2469   1
   1  -3   2    2260     516   1
   2  -3   2  299729    2108   1
   3  -3   2   75807    2801   1
   4  -3   2  341321   17914   1
  -5   3   2  704236   50290  -2
   5  -3   2  704236   50290   1
   6  -3   2   57988     997   1
   7  -3   2  176503    1609   1
   8  -3   2  477669   31854   1
   9  -3   2  168051    4166   1
 -10   3   0   69869    5265  -2
  10  -3   2   69869    5265   1
  11  -3   2     322     831   1
  12  -3   2   28323    1176   1
 -13   3  -1   53037    1546  -2
  13  -3   2   53037    1546   1
  14  -3   2    2687     863   1
  15  -3   2    3588     916   1
  16  -3   2     -38     609   1
  17   2  10    4095     691  -2
 -17  -2   2    4095     691   1
 -16  -2   2    3404     644   1
 -15  -2   2   10190     866   1
 -14  -2   2    7096     662   1
 -13  -2   2    -430     764   1
  12   2   8    5215     526  -2
 -12  -2   2    5215     526   1
 -11  -2   2   12210     508   1
 -10  -2   2    9226    1604   1
  -9  -2   2  198529    7937   1
  -8  -2   2  202648    1910   1
   7   2   6 1115284   24735  -2
  -7  -2   2 1115284   24735   1
  -6  -2   2  307686    9434   1
  -5  -2   2   86240    1594   1
  -4  -2   2  134368   16752   1
  -3  -2   2   23027     690   1
  -2  -2   2  232487    8278   1
  -1  -2   2 1070465   27597   1
   0  -2   2    6829     609   1
  -1   2   3   99998    5798  -2
   1  -2   2   99998    5798   1
   2  -2   2  251757   30522   1
   3  -2   2 1674139   21216   1
   4  -2   2   31972    1489   1
   5  -2   2  775061   16094   1
  -6   2   1  629096   19434  -2
   6  -2   2  629096   19434   1
   7  -2   2   75729    1177   1
   8  -2   2    -242     499   1
   9  -2   2   35728    8328   1
  10  -2   2   15185     812   1
 -11   2  -1    2918     887  -2
  11  -2   2    2918     887   1
  12  -2   2  185883    2388   1
  13  -2   2  109417    2045   1
  14  -2   2   64627    1766   1
  15  -2   2    6364     954   1
  16  -2   2   10490    1238   1
 -17  -1   2    3310     632   1
 -16  -1   2     351     582   1
 -15  -1   2    5105     732   1
 -14  -1   2   49866    1414   1
 -13  -1   2   49762    5707   1
 -12  -1   2   49714    2553   1
  11   1   7  136955    1372  -2
 -11  -1   2  136955    1372   1
 -10  -1   2  134954    1848   1
  -9  -1   2   22428    2438   1
  -8  -1   2   24320     890   1
  -7  -1   2  224437    5131   1
   6   1   5 1215401   32564  -2
  -6  -1   2 1215401   32564   1
  -5  -1   2   88770    3606   1
  -4  -1   2  119595    6033   1
  -3  -1   2    5492     573   1
  -2  -1   2 1131785   10835   1
   1   1   3  206530    4818  -2
  -1  -1   2  206530    4818   1
   0  -1   2   35444    2144   1
   1  -1   2   57991    2737   1
   2  -1   2  373774   11100   1
   3  -1   2   17711    1492   1
   4  -1   2   12672    3689   1
   5  -1   2   99396    4636   1
   6  -1   2   28222    1084   1
  -7   1   0  413089   11097  -2
   7  -1   2  413089   11097   1
   8  -1   2     908     480   1
   9  -1   2  147985    2072   1
  10  -1   2   21323    1050   1
  11  -1   2    1255     644   1
 -12   1  -2   62571    1472  -2
  12  -1   2   62571    1472   1
  13  -1   2     512     588   1
  14  -1   2   16960    1086   1
  15  -1   2   42132    1387   1
  16  -1   2    9921    1042   1
 -17   1  -4    7013     796  -2
  17  -1   2    7013     796   1
 -16   0   2   11871    1010   1
 -15   0   2     626     863   1
 -14   0   2     775     597   1
  13   0   7   48573     886  -2
 -13   0   2   48573     886   1
 -12   0   2  161529    3677   1
 -11   0   2     334     447   1
 -10   0   2  180210   10324   1
  -9   0   2   22325     687   1
  -8   0   2   23601    2109   1
  -7   0   2   90121    1062   1
  -6   0   2   58618     898   1
   5   0   4     179     449  -2
  -5   0   2     179     449   1
  -4   0   2   27329     723   1
  -3   0   2  789950   45639   1
  -2   0   2  294067   29900   1
  -1   0   2    1380     615   1
   0   0   2  156737    1754  -2
   0   0   2  156737    1754   1
   1   0   2  175264    6726   1
   2   0   2   35834    6414   1
   4   0   2  256354   18227   1
  -5   0   0  133385   15399  -2
   5   0   2  133385   15399   1
   6   0   2   95957    1443   1
   7   0   2   50921    1217   1
   8   0   2  176785   20256   1
   9   0   2  270851   20197   1
  10   0   2  230710   30249   1
  11   0   2  102254    1736   1
  12   0   2   71954    1426   1
 -13   0  -3  103650    1651  -2
  13   0   2  103650    1651   1
  14   0   2     389     884   1
  15   0   2    2253     694   1
  16   0   2    5541     951   1
  17   0   2     205     860   1
 -16   1   2    2183     670   1
 -15   1   2   29726    1263   1
 -14   1   2   30041    1216   1
 -13   1   2    8262     603   1
  12  -1   6   33572    1843  -2
 -12   1   2   33572    1843   1
 -11   1   2    9186     632   1
 -10   1   2    4606     478   1
  -9   1   2   20526     644   1
  -8   1   2   13187     602   1
   7  -1   4   28526    3754  -2
  -7   1   2   28526    3754   1
  -6   1   2  109798    3459   1
  -5   1   2   26803     701   1
  -4   1   2   75697    4657   1
  -3   1   2     485     682   1
  -2   1   2  403783   27164   1
  -1   1   2   90012    2113   1
   0   1   2   11784     925   1
  -1  -1   1  701609   85625  -2
   1   1   2  701609   85625   1
   2   1   2   14461    1300   1
   5   1   2  500430   54180   1
  -6  -1  -1 1892531    7561  -2
   6   1   2 1892531    7561   1
   7   1   2  607504   68124   1
   8   1   2   53716    4023   1
   9   1   2   36233    3340   1
  10   1   2  209435    2183   1
 -11  -1  -3   76049    1396  -2
  11   1   2   76049    1396   1
  12   1   2   10639     829   1
  13   1   2    2453    1024   1
  14   1   2  131367    2121   1
  15   1   2   12141     917   1
  16   1   2    1776     931   1
  17   1   2     334     866   1
 -16   2   2    4013     978   1
 -15   2   2    5295     975   1
 -14   2   2   30572    1149   1
 -13   2   2  113979   17131   1
 -12   2   2    4589     966   1
  11  -2   5    5098     544  -2
 -11   2   2    5098     544   1
 -10   2   2   13482     671   1
  -9   2   2   93000    1305   1
  -8   2   2    4216     503   1
  -7   2   2   22911     647   1
   6  -2   3  367168    9583  -2
  -6   2   2  367168    9583   1
  -5   2   2  506361   20077   1
  -4   2   2  111840    4377   1
  -3   2   2 1081793   32761   1
  -2   2   2   44679    1304   1
   1  -2   1  333105   23547  -2
  -1   2   2  333105   23547   1
   0   2   2   59388    1573   1
   1   2   2 1182732   14272   1
   2   2   2     100    1282   1
   5   2   2   84562    1621   1
   6   2   2 1342441    6102   1
  -7  -2  -2 1818301    6535  -2
   7   2   2 1818301    6535   1
   8   2   2  349701   39800   1
   9   2   2  200545   18843   1
  10   2   2  194778   33498   1
  11   2   2   32018     979   1
 -12  -2  -4     530     694  -2
  12   2   2     530     694   1
  13   2   2    2254     612   1
  14   2   2    8479    1022   1
  15   2   2    2499     828   1
  16   2   2    1466     629   1
 -17  -2  -6    -129     582  -2
  17   2   2    -129     582   1
 -15   3   2    1109     860   1
 -14   3   2    3222     635   1
  13  -3   5   10490    1642  -2
 -13   3   2   10490    1642   1
 -12   3   2   11922    1386   1
 -11   3   2    3053     620   1
  10  -3   4   35547    2575  -2
 -10   3   2   35547    2575   1
  -9   3   2  134732    9707   1
  -8   3   2  253251   11065   1
  -7   3   2   22349     649   1
  -6   3   2     407     390   1
   5  -3   2  543826   28737  -2
  -5   3   2  543826   28737   1
  -4   3   2  227549   13014   1
  -3   3   2    2030     645   1
  -2   3   2   31202    3045   1
  -1   3   2 1089830   48173   1
   0  -3   0  930569    9639  -2
   0   3   2  930569    9639   1
   1   3   2  581270    3765   1
   2   3   2  141207    2453   1
   6   3   2   44972    1150   1
   7   3   2   44562    1093   1
  -8  -3  -3  218362    2070  -2
   8   3   2  218362    2070   1
   9   3   2  156747    5505   1
  10   3   2  104312   33219   1
  11   3   2   60758    2385   1
  12   3   2    5558     863   1
 -13  -3  -5    1668     884  -2
  13   3   2    1668     884   1
  14   3   2    1615     822   1
  15   3   2    1785     620   1
  16   3   2     568     612   1
  17   3   2     -44     591   1
 -18  -3  -7    1089     854  -2
  18   3   2    1089     854   1
 -15   4   2   10161    1107   1
 -14   4   2    3076     940   1
 -13   4   2    5827     583   1
  12  -4   4     956     482  -2
 -12   4   2     956     482   1
 -11   4   2     512     579   1
 -10   4   2   44413    1845   1
  -9   4   2  161534    9401   1
  -8   4   2   48427    2856   1
   7  -4   2   88449    5596  -2
  -7   4   2   88449    5596   1
  -6   4   2    2188     398   1
  -5   4   2     627     388   1
   4  -4   1   21638    1234  -2
  -4   4   2   21638    1234   1
  -3   4   2   10445    1149   1
  -2   4   2  687932   24586   1
  -1   4   2    3202     469   1
   0   4   2    2094     645   1
  -1  -4  -1  696337   84914  -2
   1   4   2  696337   84914   1
   2   4   2  113059    2163   1
  -6  -4  -3 1284635   90411  -2
   6   4   2 1284635   90411   1
   7   4   2  583084   17123   1
   8   4   2    2292     636   1
   9   4   2   50315     926   1
  10   4   2    1845     630   1
 -11  -4  -5   55595   17082  -2
  11   4   2   55595   17082   1
  12   4   2    2953     488   1
  13   4   2   38886    1065   1
 -14  -4  -6  101443    1582  -2
  14   4   2  101443    1582   1
  15   4   2   25896    1090   1
  16   4   2     427     805   1
  17   4   2    1905     612   1
  18   4   2    2016     635   1
 -14   5   2    2619     732   1
 -13   5   2     512     594   1
 -12   5   2    1065     583   1
  11  -5   3   29229     778  -2
 -11   5   2   29229     778   1
 -10   5   2    2286     442   1
  -9   5   2   55454   17823   1
  -8   5   2   35461    3925   1
  -7   5   2   12621     543   1
   6  -5   1   72584    7055  -2
  -6   5   2   72584    7055   1
  -5   5   2   41520     918   1
  -4   5   2   36181    2237   1
  -3   5   2  127631    7675   1
  -2   5   2  896005   43079   1
   1  -5  -1  562066   36602  -2
  -1   5   2  562066   36602   1
   0   5   2  291014   11433   1
   1   5   2  293210    5380   1
  -2  -5  -2   15029     720  -2
   2   5   2   15029     720   1
   3   5   2  100090    5497   1
   4   5   2  118144    1974   1
   5   5   2   91945    1675   1
   6   5   2   75950    1519   1
  -7  -5  -4  399706   11320  -2
   7   5   2  399706   11320   1
   8   5   2   52573    2674   1
   9   5   2  190207    5384   1
  10   5   2  118406   15377   1
  11   5   2   10428    1243   1
 -12  -5  -6   21320     832  -2
  12   5   2   21320     832   1
  13   5   2    1193     412   1
  14   5   2   12240     937   1
  15   5   2   30558    1169   1
  16   5   2     714     541   1
 -17  -5  -8    1662     609  -2
  17   5   2    1662     609   1
  18   5   2    1689     872   1
 -14   6   2    3275     957   1
  13  -6   3    2288     658  -2
 -13   6   2    2288     658   1
 -12   6   2       4     462   1
 -11   6   2   20886     710   1
  10  -6   2   68688    2784  -2
 -10   6   2   68688    2784   1
  -9   6   2    1673     438   1
  -8   6   2   22957    2509   1
  -7   6   2   42562    3658   1
  -6   6   2   21613    1508   1
   5  -6   0  158480    2478  -2
  -5   6   2  158480    2478   1
  -4   6   2   23832     930   1
  -3   6   2  139875   74631   1
  -2   6   2  322540   48021   1
  -1   6   2   55379    3321   1
   0  -6  -2  989337   96635  -2
   0   6   2  989337   96635   1
   1   6   2 2000474   46826   1
   2   6   2 1563341   78698   1
   3   6   2  131735   16540   1
   4   6   2  224764    2381   1
  -5  -6  -4  154220    2021  -2
   5   6   2  154220    2021   1
   6   6   2   25867    1106   1
   7   6   2     517     467   1
  -8  -6  -5  251031    1622  -2
   8   6   2  251031    1622   1
   9   6   2   12393     606   1
  10   6   2   69803    1544   1
  11   6   2   12374     620   1
  12   6   2   42918    3480   1
 -13  -6  -7    3455     638  -2
  13   6   2    3455     638   1
  14   6   2    5632    1074   1
  15   6   2    4106     840   1
  16   6   2    4818     711   1
  17   6   2    1141     617   1
 -18  -6  -9    4876     907  -2
  18   6   2    4876     907   1
 -13   7   2     825     657   1
  12  -7   2    1113     508  -2
 -12   7   2    1113     508   1
 -11   7   2    5206     589   1
 -10   7   2     259     588   1
  -9   7   2   34872    3147   1
  -8   7   2   35907    3132   1
   7  -7   0    7002    1036  -2
  -7   7   2    7002    1036   1
  -6   7   2  104538    8354   1
  -5   7   2  169379   10223   1
   4  -7  -1  241801   11263  -2
  -4   7   2  241801   11263   1
  -3   7   2  254224    8089   1
  -2   7   2  267262   12199   1
  -1   7   2   23895    2263   1
   0   7   2   18792     653   1
  -1  -7  -3 1517439  313419  -2
   1   7   2 1517439  313419   1
   2   7   2  378174   31818   1
   3   7   2   44512    4186   1
   4   7   2  464072   25331   1
   5   7   2  287188    2447   1
  -6  -7  -5  137730    1753  -2
   6   7   2  137730    1753   1
   7   7   2   15336     626   1
   8   7   2    6593     570   1
   9   7   2  162705   82369   1
  10   7   2   96462    4980   1
 -11  -7  -7   39435    5805  -2
  11   7   2   39435    5805   1
  12   7   2   21648     679   1
  13   7   2    1899     573   1
 -14  -7  -8   86247    7243  -2
  14   7   2   86247    7243   1
  15   7   2   41650    3666   1
  16   7   2   28277    1213   1
  17   7   2   12596     893   1
  18   7   2    1624     574   1
 -12   8   2    4025     707   1
  11  -8   1    1559     470  -2
 -11   8   2    1559     470   1
 -10   8   2    1234     445   1
  -9   8   2     826     441   1
  -8   8   2   21860    4773   1
  -7   8   2   15291    1017   1
   6  -8  -1   12997    1294  -2
  -6   8   2   12997    1294   1
  -5   8   2   16668    1126   1
  -4   8   2    5684     625   1
  -3   8   2  772400  131742   1
  -2   8   2  559309   34068   1
   1  -8  -3   40680    9003  -2
  -1   8   2   40680    9003   1
   0   8   2  172667   11890   1
   1   8   2   73305    3774   1
  -2  -8  -4  264894    3046  -2
   2   8   2  264894    3046   1
   3   8   2   86096    4524   1
   4   8   2  165579    5289   1
   5   8   2    6526     624   1
   6   8   2    1127     796   1
  -7  -8  -6   81911    5953  -2
   7   8   2   81911    5953   1
   8   8   2    2339     425   1
   9   8   2     977     525   1
  10   8   2   18176    9890   1
  11   8   2  223638    9924   1
 -12  -8  -8   76881    2337  -2
  12   8   2   76881    2337   1
  13   8   2    1573     586   1
  14   8   2    2726     497   1
  15   8   2   19099    2333   1
  16   8   2   11737    1687   1
 -17  -8 -10   14716     940  -2
  17   8   2   14716     940   1
 -12   9   2    1049    1068   1
 -11   9   2     268     419   1
  10  -9   0   10808    1768  -2
 -10   9   2   10808    1768   1
  -9   9   2   19422    2902   1
  -8   9   2   33883    5182   1
  -7   9   2   36456    1001   1
  -6   9   2  111983    8862   1
   5  -9  -2  181335   27868  -2
  -5   9   2  181335   27868   1
  -4   9   2   50602    5689   1
  -3   9   2   35720    4575   1
  -2   9   2  106378   27012   1
  -1   9   2   11954     535   1
   0  -9  -4  103993   16776  -2
   0   9   2  103993   16776   1
   1   9   2   39121    1486   1
   2   9   2   49643     856   1
   3   9   2  160934    7439   1
   4   9   2  174759    1292   1
  -5  -9  -6    6473     691  -2
   5   9   2    6473     691   1
   6   9   2   47901    1045   1
   7   9   2   13892     631   1
  -8  -9  -7   27662     652  -2
   8   9   2   27662     652   1
   9   9   2   12139    1807   1
  10   9   2    5911    1035   1
  11   9   2   44720     874   1
  12   9   2  138265   12251   1
 -13  -9  -9   25987    3856  -2
  13   9   2   25987    3856   1
  14   9   2    1782     578   1
  15   9   2    6111    1096   1
  16   9   2    4267     667   1
  17   9   2    2987     618   1
 -11  10   2    2646    1715   1
 -10  10   2    4151     585   1
  -9  10   2    6731     604   1
  -8  10   2     290     477   1
   7 -10  -2   19011    2643  -2
  -7  10   2   19011    2643   1
  -6  10   2   91186    2299   1
  -5  10   2   37158    5419   1
   4 -10  -3   78593   19110  -2
  -4  10   2   78593   19110   1
  -3  10   2   40841    2220   1
  -2  10   2   96612   13704   1
  -1  10   2  101164    2762   1
   0  10   2    5291     509   1
  -1 -10  -5  270164   52711  -2
   1  10   2  270164   52711   1
   2  10   2   67251    6235   1
   3  10   2   96257    1030   1
   4  10   2    2206    1852   1
   5  10   2   21240    1815   1
  -6 -10  -7    7400     943  -2
   6  10   2    7400     943   1
   7  10   2   26880    1278   1
   8  10   2   14768     753   1
   9  10   2   45792    6074   1
  10  10   2   10066    1849   1
 -11 -10  -9     967     466  -2
  11  10   2     967     466   1
  12  10   2     905     632   1
  13  10   2    8376    1354   1
 -14 -10 -10   14768    2182  -2
  14  10   2   14768    2182   1
  15  10   2    3245     545   1
  16  10   2    5209     670   1
  17  10   2    4175     708   1
 -10  11   2   19358    3239   1
  -9  11   2   22663    2622   1
  -8  11   2   11671    4426   1
  -7  11   2    6917     578   1
   6 -11  -3   25623    9320  -2
  -6  11   2   25623    9320   1
  -5  11   2    1620     509   1
  -4  11   2    2019     600   1
  -3  11   2    3456     856   1
  -2  11   2    8804     856   1
  -1  11   2  136101   11773   1
   0  11   2   73884    3301   1
   1  11   2   45728     864   1
  -2 -11  -6    8398    1719  -2
   2  11   2    8398    1719   1
   3  11   2   74541    5427   1
   4  11   2   47237     816   1
   5  11   2   19386     591   1
   6  11   2     909     369   1
  -7 -11  -8  219738   13319  -2
   7  11   2  219738   13319   1
   8  11   2   21364    1351   1
   9  11   2   31170    1326   1
  10  11   2    3371     449   1
  11  11   2   39461    4120   1
 -12 -11 -10   77889   16374  -2
  12  11   2   77889   16374   1
  13  11   2   17832    1128   1
  14  11   2     974     603   1
  15  11   2    7463    2025   1
  16  11   2   13379    2668   1
  17  11   2    1214     612   1
  -9  12   2    4956     776   1
  -8  12   2    2956     714   1
  -7  12   2   11151    1480   1
  -6  12   2   16065     810   1
   5 -12  -4   13633    2811  -2
  -5  12   2   13633    2811   1
  -4  12   2   11434    2898   1
  -3  12   2   37939    7101   1
  -2  12   2   81505   18742   1
  -1  12   2   19221     685   1
   0 -12  -6   12094     927  -2
   0  12   2   12094     927   1
   1  12   2   31720    2523   1
   2  12   2   64790    7443   1
   3  12   2   42103     764   1
   4  12   2    1388     475   1
   5  12   2   13762    2625   1
   6  12   2    9485     582   1
   7  12   2   12222     624   1
  -8 -12  -9   53553     728  -2
   8  12   2   53553     728   1
   9  12   2   30111    2267   1
  10  12   2   94950    1102   1
  11  12   2   66272    1495   1
  12  12   2   26321    2516   1
 -13 -12 -11   50847    3852  -2
  13  12   2   50847    3852   1
  14  12   2   21179    1607   1
  15  12   2    9336    1190   1
  16  12   2    1204     498   1
  -8  13   2     126     632   1
  -7  13   2     492     612   1
  -6  13   2   14663    4619   1
  -5  13   2    2275     576   1
   4 -13  -5   25405    4486  -2
  -4  13   2   25405    4486   1
  -3  13   2   29756    4341   1
  -2  13   2   26061    2931   1
  -1  13   2    9910    3491   1
   0  13   2    1816     487   1
  -1 -13  -7   32826    2972  -2
   1  13   2   32826    2972   1
   2  13   2     179     451   1
   3  13   2   25468     732   1
   4  13   2   46487    2240   1
   5  13   2   60599    3559   1
  -6 -13  -9   28846    2554  -2
   6  13   2   28846    2554   1
   7  13   2     184     345   1
   8  13   2    3239     368   1
   9  13   2    3708     390   1
  10  13   2     897     387   1
  11  13   2    9670    5199   1
  12  13   2   17241    5584   1
  13  13   2    3162     546   1
 -14 -13 -12    9402     927  -2
  14  13   2    9402     927   1
  15  13   2    5726     849   1
   6 -14  -5    1013     895  -2
  -6  14   2    1013     895   1
  -5  14   2    3622     643   1
  -4  14   2     508     668   1
  -3  14   2    6156     586   1
  -2  14   2    6937     579   1
  -1  14   2     491     594   1
   0  14   2    8597    1181   1
   1  14   2   23068     740   1
  -2 -14  -8   20803    1275  -2
   2  14   2   20803    1275   1
   3  14   2   16971    1289   1
   4  14   2   30222    5858   1
   5  14   2    8839    3606   1
   6  14   2    9180     876   1
  -7 -14 -10   18129    1929  -2
   7  14   2   18129    1929   1
   8  14   2   28118     697   1
   9  14   2    9847     587   1
  10  14   2   30881     621   1
  11  14   2    8867     674   1
 -12 -14 -12    9250     484  -2
  12  14   2    9250     484   1
  13  14   2    7593    1093   1
  14  14   2    1807    1150   1
  15  14   2    3361     651   1
   5 -15  -6    1182     860  -2
  -5  15   2    1182     860   1
  -4  15   2     970     537   1
  -3  15   2     241     463   1
  -2  15   2    3355     569   1
  -1  15   2   15741    2435   1
   0 -15  -8     675     390  -2
   0  15   2     675     390   1
   1  15   2    4582     451   1
   2  15   2     -86     389   1
   3  15   2    9775    1043   1
   4  15   2   60494    1255   1
   5  15   2  109734    7572   1
   6  15   2   21186    3735   1
   7  15   2   37556    1217   1
  -8 -15 -11   17687     558  -2
   8  15   2   17687     558   1
   9  15   2    3656     408   1
  10  15   2     234     463   1
  11  15   2     150     351   1
  12  15   2    8044     786   1
 -13 -15 -13   13498     765  -2
  13  15   2   13498     765   1
  14  15   2     559     390   1
  -3  16   2     442     486   1
  -2  16   2     475     546   1
  -1  16   2    2025     492   1
   0  16   2     456     455   1
  -1 -16  -9     121     321  -2
   1  16   2     121     321   1
   2  16   2     758     340   1
   3  16   2    3128     442   1
   4  16   2    1670     430   1
   5  16   2    1963     431   1
  -6 -16 -11   38222    4237  -2
   6  16   2   38222    4237   1
   7  16   2   20686    1259   1
   8  16   2    9085     701   1
   9  16   2   16447    2126   1
  10  16   2    5535    1270   1
  11  16   2    7284    1893   1
  12  16   2    2271     422   1
   0  17   2    1160     515   1
   1  17   2     545     402   1
  -2 -17 -10    5214     994  -2
   2  17   2    5214     994   1
   3  17   2    5246     608   1
   4  17   2    4610     440   1
   5  17   2     608     418   1
   6  17   2     488     416   1
  -7 -17 -12    2702     447  -2
   7  17   2    2702     447   1
   8  17   2    4373     874   1
   9  17   2    1191     395   1
  10  17   2    8212     484   1
   5  18   2    2023     414   1
   6  18   2    9138    2012   1
  -8 -16   3     121     393   1
  -7 -16   3     205     351   1
   6  16  16     741     522  -2
  -6 -16   3     741     522   1
  -5 -16   3    1823     513   1
  -4 -16   3   10687     659   1
  -3 -16   3    1234     336   1
  -2 -16   3     575     348   1
   1  16  14    2202     413  -2
  -1 -16   3    2202     413   1
   0 -16   3    3487     587   1
 -11 -15   3    3330     572   1
 -10 -15   3    6279    1468   1
  -9 -15   3   26694     811   1
   8  15  16   29638     873  -2
  -8 -15   3   29638     873   1
  -7 -15   3   18274    1777   1
  -6 -15   3   25939    2532   1
  -5 -15   3    3354     686   1
  -4 -15   3     730     379   1
  -3 -15   3    4472     421   1
  -2 -15   3    1733     344   1
  -1 -15   3    1077     393   1
   0  15  13    6635     864  -2
   0 -15   3    6635     864   1
   1 -15   3    2621     480   1
   2 -15   3    8525    1800   1
   3 -15   3     404     565   1
  12  14  17    5220     669  -2
 -12 -14   3    5220     669   1
 -11 -14   3    1196     527   1
 -10 -14   3    6668    1434   1
  -9 -14   3     218     584   1
  -8 -14   3    1047     510   1
   7  14  15   25000     623  -2
  -7 -14   3   25000     623   1
  -6 -14   3   52213    4887   1
  -5 -14   3   49917    3402   1
  -4 -14   3   72015    3658   1
  -3 -14   3   16387    1437   1
   2  14  13     384     336  -2
  -2 -14   3     384     336   1
  -1 -14   3     977     372   1
   0 -14   3    1530    1069   1
   1 -14   3    2220     587   1
   2 -14   3    1733     475   1
   3 -14   3    2282     464   1
   4 -14   3    7900     954   1
   5 -14   3    2982     857   1
 -13 -13   3    4255    1308   1
 -12 -13   3    7665     982   1
 -11 -13   3    8947    2508   1
 -10 -13   3   53881    1940   1
  -9 -13   3   14722     773   1
  -8 -13   3    5130     464   1
  -7 -13   3    4761     979   1
   6  13  14    2888     427  -2
  -6 -13   3    2888     427   1
  -5 -13   3    4584     501   1
  -4 -13   3   36969    4280   1
  -3 -13   3   10452    1078   1
  -2 -13   3    7969     695   1
   1  13  12   38353    1284  -2
  -1 -13   3   38353    1284   1
   0 -13   3   33967    1747   1
   1 -13   3     615     353   1
   2 -13   3     494     464   1
   3 -13   3    3943     618   1
  -4  13  10    1673     429  -2
   4 -13   3    1673     429   1
   5 -13   3     477     408   1
   6 -13   3    3054     932   1
   7 -13   3   18281    1101   1
 -14 -12   3    5149     695   1
  13  12  16    6138     510  -2
 -13 -12   3    6138     510   1
 -12 -12   3     910     429   1
 -11 -12   3    2189    1586   1
 -10 -12   3   29015    9177   1
  -9 -12   3   27522    3723   1
   8  12  14   10184     784  -2
  -8 -12   3   10184     784   1
  -7 -12   3    7913     394   1
  -6 -12   3   12653    1084   1
  -5 -12   3   50403    4077   1
  -4 -12   3   12532     875   1
  -3 -12   3    9993     630   1
  -2 -12   3    4361    1019   1
  -1 -12   3   13389    6056   1
   0  12  11   21694    1705  -2
   0 -12   3   21694    1705   1
   1 -12   3     211     343   1
   2 -12   3    8892     624   1
   3 -12   3    3389     497   1
   4 -12   3    1280     518   1
  -5  12   9   10639     556  -2
   5 -12   3   10639     556   1
   6 -12   3    2664     541   1
   7 -12   3     -48     657   1
   8 -12   3    1539     898   1
 -15 -11   3   18425    1022   1
 -14 -11   3   16321    1502   1
 -13 -11   3    6589     560   1
  12  11  15   20069     765  -2
 -12 -11   3   20069     765   1
 -11 -11   3   21891     783   1
 -10 -11   3   15091     590   1
  -9 -11   3     122     358   1
  -8 -11   3  200742   12579   1
   7  11  13  117632    6098  -2
  -7 -11   3  117632    6098   1
  -6 -11   3     904     396   1
  -5 -11   3   30293    1681   1
  -4 -11   3    1862     408   1
  -3 -11   3     786     389   1
   2  11  11   21668    1168  -2
  -2 -11   3   21668    1168   1
  -1 -11   3     875     365   1
   0 -11   3   17991    6112   1
   1 -11   3   17365    1169   1
   2 -11   3    3440     412   1
   3 -11   3   64323    9328   1
   4 -11   3    3569     453   1
   5 -11   3   24773     726   1
  -6  11   8   11570    1702  -2
   6 -11   3   11570    1702   1
   7 -11   3    7704     849   1
   8 -11   3    6394     526   1
   9 -11   3    6486     975   1
 -15 -10   3     317     683   1
  14  10  15   13933    1880  -2
 -14 -10   3   13933    1880   1
 -13 -10   3   16226     630   1
 -12 -10   3   17691    1380   1
  11  10  14   33281     849  -2
 -11 -10   3   33281     849   1
 -10 -10   3  115451    8714   1
  -9 -10   3   32852    3160   1
  -8 -10   3     677     360   1
  -7 -10   3   21302    1725   1
   6  10  12   14782    2669  -2
  -6 -10   3   14782    2669   1
  -5 -10   3   14645    1241   1
  -4 -10   3    4944     688   1
  -3 -10   3    2910     423   1
  -2 -10   3    3829     639   1
   1  10  10   25015     864  -2
  -1 -10   3   25015     864   1
   0 -10   3   22021     640   1
   1 -10   3   45744   15085   1
   2 -10   3   15083    5583   1
   3 -10   3  106202    5209   1
  -4  10   8  200806    9705  -2
   4 -10   3  200806    9705   1
   5 -10   3   38410    5039   1
   6 -10   3   75069    2808   1
  -7  10   7   39130    3836  -2
   7 -10   3   39130    3836   1
   8 -10   3   19187    1538   1
   9 -10   3   14492     825   1
  10 -10   3    8326    1192   1
 -16  -9   3   12208    1996   1
 -15  -9   3   11863    1729   1
 -14  -9   3    1021     581   1
  13   9  14    4959     552  -2
 -13  -9   3    4959     552   1
 -12  -9   3     723     594   1
 -11  -9   3    1217     790   1
 -10  -9   3    3423    1055   1
  -9  -9   3    1039     345   1
   8   9  12   24362     544  -2
  -8  -9   3   24362     544   1
  -7  -9   3   15244    1318   1
  -6  -9   3  306962   15772   1
   5   9  11   62339    2657  -2
  -5  -9   3   62339    2657   1
  -4  -9   3    4914     373   1
  -3  -9   3   31883   12945   1
  -2  -9   3   11476    1084   1
  -1  -9   3   23026    1817   1
   0   9   9   32741    1506  -2
   0  -9   3   32741    1506   1
   1  -9   3   15699     595   1
   2  -9   3   60285    3410   1
   3  -9   3  100643    5335   1
   4  -9   3  562759   22070   1
  -5   9   7  100518    6444  -2
   5  -9   3  100518    6444   1
   6  -9   3    4918     488   1
   7  -9   3    -426     426   1
   8  -9   3   14899    8620   1
   9  -9   3    2563     521   1
 -10   9   5    4044     884  -2
  10  -9   3    4044     884   1
  11  -9   3   13690    1025   1
 -16  -8   3    9643     984   1
 -15  -8   3   10973     691   1
 -14  -8   3   31981    5011   1
 -13  -8   3   43591    4923   1
  12   8  13   14713     608  -2
 -12  -8   3   14713     608   1
 -11  -8   3   67608    2112   1
 -10  -8   3    1399    1419   1
  -9  -8   3    7137    1428   1
  -8  -8   3    1001     440   1
   7   8  11   15533    1074  -2
  -7  -8   3   15533    1074   1
  -6  -8   3   24036     949   1
  -5  -8   3     519     356   1
  -4  -8   3   47992    1265   1
  -3  -8   3   54642    1582   1
   2   8   9   43083    3825  -2
  -2  -8   3   43083    3825   1
  -1  -8   3  109460    5670   1
   0  -8   3  147343    6149   1
  -1   8   8  133903   10072  -2
   1  -8   3  133903   10072   1
   2  -8   3   25183    1897   1
   3  -8   3  104379    4020   1
   4  -8   3   12094    7401   1
   5  -8   3    2609     465   1
  -6   8   6   61060    4709  -2
   6  -8   3   61060    4709   1
   7  -8   3   20992     763   1
   8  -8   3   39683    4716   1
   9  -8   3   31279    7724   1
  10  -8   3     109     538   1
 -11   8   4    2338     676  -2
  11  -8   3    2338     676   1
  12  -8   3     632     825   1
 -16  -7   3    4247     755   1
 -15  -7   3    1434     603   1
  14   7  13    7285     631  -2
 -14  -7   3    7285     631   1
 -13  -7   3   16689     879   1
 -12  -7   3   11921     887   1
  11   7  12   23084    5615  -2
 -11  -7   3   23084    5615   1
 -10  -7   3   16428     629   1
  -9  -7   3  139615   13982   1
  -8  -7   3   28945     581   1
  -7  -7   3   34849    2135   1
   6   7  10  109867     890  -2
  -6  -7   3  109867     890   1
  -5  -7   3  170217   10637   1
  -4  -7   3  183649   37180   1
  -3  -7   3   23638   12736   1
  -2  -7   3  140774    4684   1
   1   7   8  226453   19915  -2
  -1  -7   3  226453   19915   1
   0  -7   3  378788   12363   1
   1  -7   3   45707    3441   1
   2  -7   3   24687    2201   1
   3  -7   3  165174   13074   1
  -4   7   6  227606   26584  -2
   4  -7   3  227606   26584   1
   5  -7   3    1437     431   1
   6  -7   3     348     442   1
  -7   7   5   17958    3404  -2
   7  -7   3   17958    3404   1
   8  -7   3   20722    1975   1
   9  -7   3   18105     814   1
  10  -7   3    7961     597   1
  11  -7   3    3192     492   1
 -12   7   3    1718     819  -2
  12  -7   3    1718     819   1
  13  -7   3     135     799   1
 -17  -6   3    6551     746   1
 -16  -6   3   18475     914   1
 -15  -6   3   17268     841   1
 -14  -6   3   18581    1013   1
  13   6  12    1262     485  -2
 -13  -6   3    1262     485   1
 -12  -6   3   11813     598   1
 -11  -6   3   20395     875   1
 -10  -6   3    3346     468   1
  -9  -6   3   87034    2725   1
   8   6  10   62561    2569  -2
  -8  -6   3   62561    2569   1
  -7  -6   3   26751     808   1
  -6  -6   3  131309    4210   1
   5   6   9  183438   12365  -2
  -5  -6   3  183438   12365   1
  -4  -6   3  129995    5166   1
  -3  -6   3  484576   35786   1
  -2  -6   3  147922    5639   1
  -1  -6   3   77043    1078   1
   0   6   7  128428   29748  -2
   0  -6   3  128428   29748   1
   1  -6   3   50760    1291   1
   2  -6   3  740604   60596   1
   3  -6   3  323287   13609   1
   4  -6   3   97666   10413   1
  -5   6   5  139974    6061  -2
   5  -6   3  139974    6061   1
   6  -6   3     570     567   1
   7  -6   3   15874     693   1
   8  -6   3   25476   14431   1
   9  -6   3   46798    4488   1
 -10   6   3   59105    4083  -2
  10  -6   3   59105    4083   1
  11  -6   3    2163     440   1
  12  -6   3    3211     535   1
 -13   6   2    7031     716  -2
  13  -6   3    7031     716   1
  14  -6   3    6457    2033   1
  17   5  13    1244     887  -2
 -17  -5   3    1244     887   1
 -16  -5   3    4218     682   1
 -15  -5   3   20800     847   1
 -14  -5   3   53535    1215   1
 -13  -5   3   38932    1161   1
  12   5  11   22415     741  -2
 -12  -5   3   22415     741   1
 -11  -5   3    1560     381   1
 -10  -5   3    6909    1771   1
  -9  -5   3   10460     452   1
  -8  -5   3   24292     525   1
   7   5   9   51607    2925  -2
  -7  -5   3   51607    2925   1
  -6  -5   3  101980    3875   1
  -5  -5   3  152210    3930   1
  -4  -5   3   37515   17276   1
  -3  -5   3  241018    3126   1
   2   5   7  372572   16835  -2
  -2  -5   3  372572   16835   1
  -1  -5   3  129281    2463   1
   0  -5   3   24306    1605   1
  -1   5   6  168233   42344  -2
   1  -5   3  168233   42344   1
   2  -5   3    1940     440   1
   3  -5   3  205099    7877   1
   4  -5   3   37214     846   1
   5  -5   3   97420    5071   1
  -6   5   4   80643   14872  -2
   6  -5   3   80643   14872   1
   7  -5   3    1484     417   1
   8  -5   3   15438     627   1
   9  -5   3   26278    2876   1
  10  -5   3    1017     464   1
 -11   5   2   60842    2742  -2
  11  -5   3   60842    2742   1
  12  -5   3     109     474   1
  13  -5   3    1692     863   1
  14  -5   3     720     928   1
  15  -5   3     722     641   1
 -17  -4   3    8749     937   1
 -16  -4   3     366     834   1
 -15  -4   3    4692     623   1
  14   4  11     492     576  -2
 -14  -4   3     492     576   1
 -13  -4   3    4874     887   1
 -12  -4   3    8073    1028   1
  11   4  10   15932     819  -2
 -11  -4   3   15932     819   1
 -10  -4   3    1114     406   1
  -9  -4   3   18329    1539   1
  -8  -4   3   73965     770   1
  -7  -4   3    3435     366   1
   6   4   8  108641    4139  -2
  -6  -4   3  108641    4139   1
  -5  -4   3   37943     931   1
  -4  -4   3    6515     485   1
  -3  -4   3    4597     418   1
  -2  -4   3  391911   13457   1
   1   4   6  362429    5224  -2
  -1  -4   3  362429    5224   1
   0  -4   3  506238    6486   1
   1  -4   3  220680    8366   1
   2  -4   3  423544   79387   1
   3  -4   3    4016     517   1
  -4   4   4  117211    4532  -2
   4  -4   3  117211    4532   1
   5  -4   3   32124    1871   1
   6  -4   3   10428     901   1
  -7   4   3  205170   17738  -2
   7  -4   3  205170   17738   1
   8  -4   3   53017    2294   1
   9  -4   3   89311    4771   1
  10  -4   3   27317    1741   1
  11  -4   3   13708     827   1
 -12   4   1   15578    1174  -2
  12  -4   3   15578    1174   1
  13  -4   3   21267    1415   1
  14  -4   3     427     796   1
  15  -4   3    1773     893   1
 -17  -3   3    2002     650   1
 -16  -3   3     363     568   1
 -15  -3   3   14362     867   1
 -14  -3   3    4150     641   1
  13   3  10  104001    1133  -2
 -13  -3   3  104001    1133   1
 -12  -3   3    8925     508   1
 -11  -3   3   12980    8338   1
 -10  -3   3   26773     724   1
  -9  -3   3    8194     495   1
   8   3   8    8219     882  -2
  -8  -3   3    8219     882   1
  -7  -3   3  107817    2041   1
  -6  -3   3  232880    3847   1
   5   3   7  162541    2623  -2
  -5  -3   3  162541    2623   1
  -4  -3   3  456986    2645   1
  -3  -3   3  115031    1507   1
  -2  -3   3   38506     683   1
  -1  -3   3  651457    6739   1
   0   3   5  300537   16030  -2
   0  -3   3  300537   16030   1
   1  -3   3  667333   31079   1
   2  -3   3   55154    1245   1
   3  -3   3   46767    1402   1
   4  -3   3   48151    3398   1
  -5   3   3   91176   12871  -2
   5  -3   3   91176   12871   1
   6  -3   3     660     470   1
   7  -3   3    2956     468   1
   8  -3   3   89829   26451   1
   9  -3   3   14424     554   1
 -10   3   1   52462    4201  -2
  10  -3   3   52462    4201   1
  11  -3   3     141     488   1
  12  -3   3    8212     827   1
 -13   3   0   75823    1953  -2
  13  -3   3   75823    1953   1
  14  -3   3    4206     945   1
  15  -3   3   38156    1594   1
  16  -3   3   18076     984   1
  17   2  11     866     615  -2
 -17  -2   3     866     615   1
 -16  -2   3     181     840   1
 -15  -2   3    1800     846   1
 -14  -2   3    3448     620   1
 -13  -2   3   39596     762   1
  12   2   9  205594   12978  -2
 -12  -2   3  205594   12978   1
 -11  -2   3   31345     704   1
 -10  -2   3    -303    2255   1
  -9  -2   3   46565    9226   1
  -8  -2   3  265760    9064   1
   7   2   7   54688    3046  -2
  -7  -2   3   54688    3046   1
  -6  -2   3   10651     435   1
  -5  -2   3  509449   30108   1
  -4  -2   3  129676    2967   1
  -3  -2   3   18821     609   1
  -2  -2   3 1028930   88911   1
  -1  -2   3  131605    4197   1
   0  -2   3  348099   11769   1
  -1   2   4   71219    9370  -2
   1  -2   3   71219    9370   1
   2  -2   3  103291    4142   1
   3  -2   3    2993     513   1
   4  -2   3  109665    3882   1
   5  -2   3  726458   13801   1
  -6   2   2  216923    7733  -2
   6  -2   3  216923    7733   1
   7  -2   3   21863     657   1
   8  -2   3  198757    6990   1
   9  -2   3  194146    7032   1
  10  -2   3   24900     891   1
 -11   2   0   62253    9591  -2
  11  -2   3   62253    9591   1
  12  -2   3   29897    1025   1
  13  -2   3    1241     623   1
  14  -2   3    6536     934   1
  15  -2   3   24872    1163   1
  16  -2   3   20690    1326   1
 -16  -1   3    1065     632   1
 -15  -1   3     597     787   1
 -14  -1   3     987     473   1
 -13  -1   3   25815    1147   1
 -12  -1   3     748     474   1
  11   1   8   11176    1315  -2
 -11  -1   3   11176    1315   1
 -10  -1   3    5843     462   1
  -9  -1   3  208702   31109   1
  -8  -1   3  330856    7158   1
  -7  -1   3  516449    8332   1
   6   1   6  828895   17707  -2
  -6  -1   3  828895   17707   1
  -5  -1   3   39765    2047   1
  -4  -1   3   24017   12666   1
  -3  -1   3   85567   20843   1
  -2  -1   3   38777    1673   1
   1  -1   3  110695    4521   1
   2  -1   3  583946   41343   1
   3  -1   3  384566   14117   1
   4  -1   3   28390    8739   1
   5  -1   3  223175   14119   1
   6  -1   3  394656    7976   1
  -7   1   1   26320    1039  -2
   7  -1   3   26320    1039   1
   8  -1   3   37066    4377   1
   9  -1   3   34567     997   1
  10  -1   3   60676    1198   1
  11  -1   3  195694   15752   1
 -12   1  -1  407850   24099  -2
  12  -1   3  407850   24099   1
  13  -1   3   33046    1263   1
  14  -1   3    6569     934   1
  15  -1   3    7402     975   1
  16  -1   3    4320     928   1
 -17   1  -3     758     857  -2
  17  -1   3     758     857   1
 -16   0   3    -893     893   1
 -15   0   3    2537     890   1
 -14   0   3    1150     431   1
  13   0   8   27654     740  -2
 -13   0   3   27654     740   1
 -12   0   3   19052     683   1
 -11   0   3   27475     691   1
 -10   0   3  146801   12302   1
  -9   0   3     591     474   1
  -8   0   3  177450    4527   1
  -7   0   3   75252    2004   1
  -6   0   3   94585    3378   1
   5   0   5  448194   10647  -2
  -5   0   3  448194   10647   1
  -4   0   3  245200    6313   1
  -3   0   3   88471    2441   1
  -2   0   3  239064   29538   1
  -1   0   3 2736724   11960   1
   0   0   3   50992    1009  -2
   0   0   3   50992    1009   1
   1   0   3  194675    6139   1
   2   0   3   21381    4251   1
   3   0   3  500159   23336   1
   4   0   3   52320    1287   1
  -5   0   1  746540   62496  -2
   5   0   3  746540   62496   1
   6   0   3  118921    7518   1
   7   0   3  115207    9168   1
   8   0   3   12422    4959   1
   9   0   3    8825     702   1
  10   0   3   66707    1956   1
  11   0   3   11627     708   1
  12   0   3   48435    1274   1
 -13   0  -2  164845    2211  -2
  13   0   3  164845    2211   1
  14   0   3  185194    2526   1
  15   0   3   10892     919   1
  16   0   3    2895     723   1
  17   0   3   18431    1192   1
 -16   1   3     963     615   1
 -15   1   3    1519     735   1
 -14   1   3    -111     564   1
 -13   1   3    -250     482   1
  12  -1   7  114532   13132  -2
 -12   1   3  114532   13132   1
 -11   1   3   56463     877   1
 -10   1   3   38402    1983   1
  -9   1   3   75684    3689   1
  -8   1   3   15713     556   1
   7  -1   5  150832    8846  -2
  -7   1   3  150832    8846   1
  -6   1   3  159346    5686   1
  -5   1   3   62712    5968   1
  -4   1   3  286696   32787   1
  -3   1   3  818970    3489   1
  -2   1   3 1272539   34941   1
  -1   1   3  155012    3635   1
   0   1   3 1012979   12660   1
  -1  -1   2   83960   28190  -2
   1   1   3   83960   28190   1
   2   1   3 2376214   12582   1
   4   1   3   81502    2073   1
   5   1   3   15525    1265   1
  -6  -1   0  390684   45708  -2
   6   1   3  390684   45708   1
   7   1   3  860857   12639   1
   8   1   3  298510   10217   1
   9   1   3  372614   42692   1
  10   1   3  282156   16642   1
 -11  -1  -2   44337    3028  -2
  11   1   3   44337    3028   1
  12   1   3   11262    1042   1
  13   1   3   20205    1057   1
  14   1   3   36907    1377   1
  15   1   3    1086     884   1
  16   1   3     471     846   1
  17   1   3    1390     866   1
 -16   2   3     451     594   1
 -15   2   3    4505     726   1
 -14   2   3    6749     622   1
 -13   2   3   22958    4612   1
 -12   2   3   13024     643   1
  11  -2   6    7001     565  -2
 -11   2   3    7001     565   1
 -10   2   3   38732    1702   1
  -9   2   3   18218    3326   1
  -8   2   3  262609    8258   1
  -7   2   3   33212     716   1
   6  -2   4  242435    2498  -2
  -6   2   3  242435    2498   1
  -5   2   3  145871    3843   1
  -4   2   3  249253    3612   1
  -3   2   3    1158     584   1
  -2   2   3  170527    4280   1
   1  -2   2  188578    4591  -2
  -1   2   3  188578    4591   1
   0   2   3   59608    2319   1
   1   2   3  195327   12303   1
   2   2   3  179099    2056   1
   3   2   3  847466    6058   1
  -7  -2  -1    2178     878  -2
   7   2   3    2178     878   1
   8   2   3    2749     589   1
   9   2   3   49801    9963   1
  10   2   3  248533   14844   1
  11   2   3   77458    1320   1
 -12  -2  -3  267852    2577  -2
  12   2   3  267852    2577   1
  13   2   3   38330    1263   1
  14   2   3   26532     961   1
  15   2   3    7501     785   1
  16   2   3     767     591   1
 -17  -2  -5     234     854  -2
  17   2   3     234     854   1
 -15   3   3    6833    1066   1
 -14   3   3   16600    1665   1
  13  -3   6   28138    2306  -2
 -13   3   3   28138    2306   1
 -12   3   3  120124   12786   1
 -11   3   3     512     434   1
  10  -3   5   12068    1003  -2
 -10   3   3   12068    1003   1
  -9   3   3    3766     483   1
  -8   3   3  113492   29274   1
  -7   3   3  113778    5967   1
  -6   3   3  130272    2819   1
   5  -3   3  127696    4454  -2
  -5   3   3  127696    4454   1
  -4   3   3  100046    3976   1
  -3   3   3   24540    1965   1
  -2   3   3  378768   14185   1
  -1   3   3   94730    4912   1
   2   3   3  186548    2799   1
   3   3   3   14579    1130   1
   4   3   3  819922    5017   1
   7   3   3   18823    1054   1
  -8  -3  -2  271808    2451  -2
   8   3   3  271808    2451   1
   9   3   3   56382    1120   1
  10   3   3  106071   16456   1
  11   3   3   41211    1433   1
  12   3   3     -64     512   1
 -13  -3  -4   48984    1276  -2
  13   3   3   48984    1276   1
  14   3   3   27934    1066   1
  15   3   3    4358     884   1
  16   3   3   11599    1022   1
  17   3   3    1337     869   1
 -18  -3  -6    1062     884  -2
  18   3   3    1062     884   1
 -15   4   3    1209     919   1
 -14   4   3    -106     594   1
 -13   4   3    7086     546   1
  12  -4   5    8276    1127  -2
 -12   4   3    8276    1127   1
 -11   4   3    4807     503   1
 -10   4   3   23136    1342   1
  -9   4   3  122110   16089   1
  -8   4   3   88296    2651   1
   7  -4   3  150253   21543  -2
  -7   4   3  150253   21543   1
  -6   4   3   15565     716   1
  -5   4   3     -63     373   1
   4  -4   2   44471    1318  -2
  -4   4   3   44471    1318   1
  -3   4   3   26570    1122   1
  -2   4   3   99787    4763   1
  -1   4   3  534349   30333   1
   0   4   3  152590    1678   1
  -1  -4   0  184358    3705  -2
   1   4   3  184358    3705   1
   2   4   3 1439784   54789   1
   3   4   3    3204     841   1
   4   4   3    6463     815   1
   8   4   3  306525    2381   1
   9   4   3   33653    1146   1
  10   4   3  210498    3565   1
 -11  -4  -4  149344    2853  -2
  11   4   3  149344    2853   1
  12   4   3   64194    3551   1
  13   4   3   17440     752   1
 -14  -4  -5    2686     615  -2
  14   4   3    2686     615   1
  15   4   3     290     600   1
  16   4   3    4741     755   1
  17   4   3    -360     536   1
  18   4   3    1258     863   1
 -14   5   3    4813    1690   1
 -13   5   3    1848     541   1
 -12   5   3    8968     861   1
  11  -5   4    8093     511  -2
 -11   5   3    8093     511   1
 -10   5   3   19872     867   1
  -9   5   3   40720    1587   1
  -8   5   3    6061     727   1
  -7   5   3   28074    1172   1
   6  -5   2   68714    4153  -2
  -6   5   3   68714    4153   1
  -5   5   3    1090     390   1
  -4   5   3   31436    1302   1
  -3   5   3  337507   27231   1
  -2   5   3  601423   36198   1
   1  -5   0  278016   57037  -2
  -1   5   3  278016   57037   1
   0   5   3   55739    1847   1
   1   5   3  279356   15590   1
  -2  -5  -1  108986    3167  -2
   2   5   3  108986    3167   1
   3   5   3  791883    4591   1
   4   5   3  777387    4300   1
   8   5   3   66780     928   1
   9   5   3  183312  100985   1
  10   5   3  106278   42207   1
  11   5   3    1505     491   1
 -12  -5  -5   69999   16318  -2
  12   5   3   69999   16318   1
  13   5   3   37355    3023   1
  14   5   3     538     595   1
  15   5   3   27362    1150   1
  16   5   3    2637     843   1
 -17  -5  -7    -339     834  -2
  17   5   3    -339     834   1
  18   5   3     571     588   1
 -14   6   3    6756    1080   1
  13  -6   4   31520    5783  -2
 -13   6   3   31520    5783   1
 -12   6   3   13728    1908   1
 -11   6   3    7800     556   1
  10  -6   3   24797    3934  -2
 -10   6   3   24797    3934   1
  -9   6   3    3052     460   1
  -8   6   3    8118    1820   1
  -7   6   3   23379    1130   1
  -6   6   3    7102     606   1
   5  -6   1   49691    8442  -2
  -5   6   3   49691    8442   1
  -4   6   3   23377     961   1
  -3   6   3   72352    1712   1
  -2   6   3   63327   35294   1
  -1   6   3    6932     668   1
   0  -6  -1  248619   24169  -2
   0   6   3  248619   24169   1
   1   6   3  164744    4807   1
   2   6   3    4200     564   1
   3   6   3   37593   20631   1
   4   6   3  189647    5420   1
  -5  -6  -3    1687     434  -2
   5   6   3    1687     434   1
   6   6   3   11917     776   1
   7   6   3  740400    4220   1
  -8  -6  -4  790437    6903  -2
   8   6   3  790437    6903   1
   9   6   3   37869     764   1
  10   6   3   95833    1682   1
  11   6   3   57165    3325   1
  12   6   3   12908    1199   1
 -13  -6  -6   45095    6493  -2
  13   6   3   45095    6493   1
  14   6   3    1367     491   1
  15   6   3     813     477   1
  16   6   3   31866    1195   1
  17   6   3    -814     907   1
 -18  -6  -8    1162     620  -2
  18   6   3    1162     620   1
 -13   7   3     107     455   1
  12  -7   3    1569     470  -2
 -12   7   3    1569     470   1
 -11   7   3     819     475   1
 -10   7   3   28406    1241   1
  -9   7   3   19868     705   1
  -8   7   3     319     412   1
   7  -7   1    6364     494  -2
  -7   7   3    6364     494   1
  -6   7   3    8237     440   1
  -5   7   3   43587    4372   1
   4  -7   0  167800   16454  -2
  -4   7   3  167800   16454   1
  -3   7   3    9884     515   1
  -2   7   3   88452   20798   1
  -1   7   3   86112    2144   1
   0   7   3  248391    3808   1
   2   7   3 1052367  124116   1
   3   7   3    8253     647   1
   4   7   3    7169     499   1
   5   7   3    6805     469   1
  -6  -7  -4  447709    3046  -2
   6   7   3  447709    3046   1
   7   7   3  102585    1564   1
   8   7   3   98036    1126   1
   9   7   3  237360    7295   1
  10   7   3  120666   10697   1
 -11  -7  -6   22865    1740  -2
  11   7   3   22865    1740   1
  12   7   3    3410    1000   1
  13   7   3     796     456   1
 -14  -7  -7    4968     805  -2
  14   7   3    4968     805   1
  15   7   3    4854     664   1
  16   7   3   12340    1395   1
  17   7   3    3316     659   1
  18   7   3    8553     972   1
 -12   8   3     355     500   1
  11  -8   2    1347     487  -2
 -11   8   3    1347     487   1
 -10   8   3     224     453   1
  -9   8   3     686     394   1
  -8   8   3    5277    3220   1
  -7   8   3   54238    4669   1
   6  -8   0   10372    1239  -2
  -6   8   3   10372    1239   1
  -5   8   3   57467    4852   1
  -4   8   3  195435   18927   1
  -3   8   3  224731   19545   1
  -2   8   3   66277    1439   1
   1  -8  -2   50432    2417  -2
  -1   8   3   50432    2417   1
   0   8   3     847     328   1
   1   8   3  120914    3964   1
  -2  -8  -3  275737    1695  -2
   2   8   3  275737    1695   1
   3   8   3  184668   12779   1
   4   8   3  288224   27457   1
   5   8   3  296479   14714   1
   6   8   3  203771    1406   1
  -7  -8  -5  341061    2678  -2
   7   8   3  341061    2678   1
   8   8   3    8208     579   1
   9   8   3    1170     437   1
  10   8   3  142697    4990   1
  11   8   3  154526    1300   1
 -12  -8  -7   41328    2549  -2
  12   8   3   41328    2549   1
  13   8   3    2156     418   1
  14   8   3     683     462   1
  15   8   3   25996    2330   1
  16   8   3    1025     631   1
 -17  -8  -9   11474     940  -2
  17   8   3   11474     940   1
  18   8   3     515     620   1
 -12   9   3    5154     652   1
 -11   9   3    3186     573   1
  10  -9   1    3787     684  -2
 -10   9   3    3787     684   1
  -9   9   3      65     470   1
  -8   9   3   30986   12270   1
  -7   9   3   44412    2802   1
  -6   9   3   30190    2095   1
   5  -9  -1   98111   16563  -2
  -5   9   3   98111   16563   1
  -4   9   3    1795     461   1
  -3   9   3  195389   10998   1
  -2   9   3  306252   27244   1
  -1   9   3  101442    4411   1
   0  -9  -3  320777   12033  -2
   0   9   3  320777   12033   1
   1   9   3   87940    1004   1
   2   9   3    2064    1080   1
   3   9   3   67830   39237   1
   4   9   3     869     398   1
  -5  -9  -5  107953    6531  -2
   5   9   3  107953    6531   1
   6   9   3   26012    2497   1
   7   9   3   52352    4555   1
  -8  -9  -6   10845    1354  -2
   8   9   3   10845    1354   1
   9   9   3   34867    6033   1
  10   9   3   15595     740   1
  11   9   3    3194     451   1
  12   9   3      63     407   1
 -13  -9  -8   17218     727  -2
  13   9   3   17218     727   1
  14   9   3     144     388   1
  15   9   3   17283    1810   1
  16   9   3    1252     606   1
  17   9   3    5489    1831   1
 -11  10   3     202     430   1
 -10  10   3     -93     419   1
  -9  10   3    2194     673   1
  -8  10   3    9077     600   1
   7 -10  -1   38639   13852  -2
  -7  10   3   38639   13852   1
  -6  10   3    2629     500   1
  -5  10   3   14109    2152   1
   4 -10  -2  106322   11492  -2
  -4  10   3  106322   11492   1
  -3  10   3    1736     379   1
  -2  10   3   18588    1367   1
  -1  10   3   59516    4253   1
   0  10   3  183166   15731   1
  -1 -10  -4  237161   11606  -2
   1  10   3  237161   11606   1
   2  10   3  368225    3319   1
   3  10   3   79345    1040   1
   4  10   3  105879   14496   1
   5  10   3    1295     481   1
  -6 -10  -6  188985   35698  -2
   6  10   3  188985   35698   1
   7  10   3   84739    4963   1
   8  10   3   49802     771   1
   9  10   3   96147    2804   1
  10  10   3     763     429   1
 -11 -10  -8   20097    9323  -2
  11  10   3   20097    9323   1
  12  10   3   32986   17049   1
  13  10   3   14158     875   1
 -14 -10  -9   21447    4363  -2
  14  10   3   21447    4363   1
  15  10   3      94     449   1
  16  10   3    2028     765   1
  17  10   3     424     663   1
 -10  11   3    1183     824   1
  -9  11   3     437     432   1
  -8  11   3    3382     842   1
  -7  11   3   10893     698   1
   6 -11  -2   34159    3653  -2
  -6  11   3   34159    3653   1
  -5  11   3   23349    2375   1
  -4  11   3   18727     783   1
  -3  11   3    5962    1145   1
  -2  11   3    1649     448   1
  -1  11   3   43796    4740   1
   0  11   3   25096    3686   1
   1  11   3   18557    1942   1
  -2 -11  -5   45240     777  -2
   2  11   3   45240     777   1
   3  11   3   85443    2026   1
   4  11   3   81834   16369   1
   5  11   3   55396    1625   1
   6  11   3   40729     694   1
  -7 -11  -7   25104    1246  -2
   7  11   3   25104    1246   1
   8  11   3  186452    9269   1
   9  11   3    5232     461   1
  10  11   3    6638     979   1
  11  11   3     403     392   1
 -12 -11  -9    5225     561  -2
  12  11   3    5225     561   1
  13  11   3   27776    1150   1
  14  11   3   11114     609   1
  15  11   3   16114     638   1
  16  11   3   26183    1172   1
  17  11   3    6993     610   1
  -9  12   3    5446    1023   1
  -8  12   3    1520     479   1
  -7  12   3    1083     651   1
  -6  12   3     489     425   1
   5 -12  -3    3915     723  -2
  -5  12   3    3915     723   1
  -4  12   3    6642     587   1
  -3  12   3   56969    9508   1
  -2  12   3  121594   17597   1
  -1  12   3  360479   39301   1
   0 -12  -5  119756   17269  -2
   0  12   3  119756   17269   1
   1  12   3    3737     669   1
   2  12   3   19838    1721   1
   3  12   3   31341    4467   1
   4  12   3    1387     431   1
   5  12   3    2738     711   1
   6  12   3   15393     563   1
   7  12   3   12908     463   1
  -8 -12  -8   39808    2781  -2
   8  12   3   39808    2781   1
   9  12   3   22817     514   1
  10  12   3   26908    2293   1
  11  12   3   45312    6188   1
  12  12   3    7532     651   1
 -13 -12 -10    7934     557  -2
  13  12   3    7934     557   1
  14  12   3     540     683   1
  15  12   3    1229     784   1
  16  12   3    8972     628   1
  -8  13   3   10394    5285   1
  -7  13   3    7105    1867   1
  -6  13   3   29715    1137   1
  -5  13   3    3113     680   1
   4 -13  -4   26840    3594  -2
  -4  13   3   26840    3594   1
  -3  13   3    3769     555   1
  -2  13   3    9527     726   1
  -1  13   3    7890     551   1
   0  13   3   43397    6218   1
  -1 -13  -6  100393    9709  -2
   1  13   3  100393    9709   1
   2  13   3   50331    3225   1
   3  13   3   52158     888   1
   4  13   3    1346     423   1
   5  13   3   18999     643   1
  -6 -13  -8   10012    1132  -2
   6  13   3   10012    1132   1
   7  13   3    3881    2647   1
   8  13   3    1563     355   1
   9  13   3    7324     426   1
  10  13   3   15391    1077   1
  11  13   3   57924    7381   1
  12  13   3   54929    1472   1
  13  13   3   25192    4801   1
 -14 -13 -11    3066     532  -2
  14  13   3    3066     532   1
  15  13   3    3041     473   1
  16  13   3     501     502   1
   6 -14  -4    9884    1915  -2
  -6  14   3    9884    1915   1
  -5  14   3   14697    2467   1
  -4  14   3   10637    2171   1
  -3  14   3    4407     771   1
  -2  14   3    8869     932   1
  -1  14   3   10047    4143   1
   0  14   3   21640     996   1
   1  14   3    3917     531   1
  -2 -14  -7    1052     564  -2
   2  14   3    1052     564   1
   3  14   3    3826     574   1
   4  14   3   17170    1252   1
   5  14   3    7922     500   1
   6  14   3    9007     428   1
  -7 -14  -9   53270    1774  -2
   7  14   3   53270    1774   1
   8  14   3   44932    1781   1
   9  14   3    3436     422   1
  10  14   3    3169     428   1
  11  14   3    3877     435   1
 -12 -14 -11    4574     916  -2
  12  14   3    4574     916   1
  13  14   3    1814     351   1
  14  14   3   10349     466   1
  15  14   3   27213    3251   1
   5 -15  -5     -34     537  -2
  -5  15   3     -34     537   1
  -4  15   3    4508    1534   1
  -3  15   3   10521    3374   1
  -2  15   3    6228    1796   1
  -1  15   3    9377    1290   1
   0 -15  -7    5590    1529  -2
   0  15   3    5590    1529   1
   1  15   3    1696     413   1
   2  15   3     -92     455   1
   3  15   3    8461     986   1
   4  15   3     548     368   1
   5  15   3    1015     423   1
   6  15   3    2933     405   1
   7  15   3   25350    1499   1
  -8 -15 -10   53315    3547  -2
   8  15   3   53315    3547   1
   9  15   3   18948    1870   1
  10  15   3    5964     533   1
  11  15   3    7217    1107   1
  12  15   3    2637     558   1
 -13 -15 -12    8962    1112  -2
  13  15   3    8962    1112   1
  14  15   3    1628     442   1
  -3  16   3    2182     582   1
  -2  16   3    3184     591   1
  -1  16   3    -234     342   1
   0  16   3    -259     917   1
  -1 -16  -8    2894     445  -2
   1  16   3    2894     445   1
   2  16   3      87     328   1
   3  16   3    1114     392   1
   4  16   3    6516     665   1
   5  16   3    2907     449   1
  -6 -16 -10    4137    2155  -2
   6  16   3    4137    2155   1
   7  16   3    1190     695   1
   8  16   3    3619     461   1
   9  16   3    2116     372   1
  10  16   3    4317     447   1
  11  16   3   13627    3296   1
  12  16   3   10592     872   1
  13  16   3    3135     472   1
  -1  17   3     978     457   1
   0  17   3     248     423   1
   1  17   3     256     425   1
  -2 -17  -9     247     408  -2
   2  17   3     247     408   1
   3  17   3    3656     474   1
   4  17   3     238     378   1
   5  17   3     396     364   1
   6  17   3    9944     515   1
  -7 -17 -11   29750    1394  -2
   7  17   3   29750    1394   1
   8  17   3   21394    3463   1
   9  17   3    5985     422   1
  10  17   3    4205     542   1
  11  17   3    -334     334   1
  -3 -18 -10    1858     418  -2
   3  18   3    1858     418   1
   4  18   3    6472     575   1
   5  18   3    1704     582   1
   6  18   3    1382     450   1
   7  18   3    5159     555   1
  -8 -18 -12    5987     438  -2
   8  18   3    5987     438   1
   6  16  17    8531    1043  -2
  -6 -16   4    8531    1043   1
  -5 -16   4    5399     480   1
  -4 -16   4    6909     699   1
  -3 -16   4    2327     477   1
  -2 -16   4     139     375   1
 -10 -15   4     510     426   1
  -9 -15   4     494     428   1
   8  15  17     104     428  -2
  -8 -15   4     104     428   1
  -7 -15   4    1415     314   1
  -6 -15   4    1624     790   1
  -5 -15   4    1418     412   1
  -4 -15   4   13626    1447   1
  -3 -15   4   32865    3120   1
  -2 -15   4   12984     602   1
  -1 -15   4    9818     813   1
   0  15  14     487     476  -2
   0 -15   4     487     476   1
   1 -15   4     -21     472   1
   2 -15   4    2729     613   1
 -11 -14   4    6816     599   1
 -10 -14   4    9810    1244   1
  -9 -14   4   26657    5991   1
  -8 -14   4   22309    3293   1
   7  14  16   14209    1187  -2
  -7 -14   4   14209    1187   1
  -6 -14   4    3600     821   1
  -5 -14   4    8772    2271   1
  -4 -14   4   15475     670   1
  -3 -14   4   31084    3522   1
   2  14  14   53866     752  -2
  -2 -14   4   53866     752   1
  -1 -14   4   24524    2486   1
   0 -14   4   17816    1223   1
   1 -14   4   18922    1981   1
   2 -14   4    8543    2775   1
   3 -14   4    5298     506   1
   4 -14   4     310     598   1
 -13 -13   4     963     614   1
 -12 -13   4    2361     661   1
 -11 -13   4    2216     613   1
 -10 -13   4     648     445   1
  -9 -13   4    6183     419   1
  -8 -13   4   27273    3635   1
  -7 -13   4   29836    3138   1
   6  13  15   86987    6260  -2
  -6 -13   4   86987    6260   1
  -5 -13   4   13977    1120   1
  -4 -13   4    4047     370   1
  -3 -13   4    1020     326   1
  -2 -13   4   11591     464   1
   1  13  13    2618     383  -2
  -1 -13   4    2618     383   1
   0 -13   4   14444     582   1
   1 -13   4   32651    9506   1
   2 -13   4   35949     901   1
   3 -13   4    5630     548   1
  -4  13  11    1626     611  -2
   4 -13   4    1626     611   1
   5 -13   4     446     487   1
   6 -13   4    2380     628   1
 -14 -12   4    -290     582   1
  13  12  17    4707     532  -2
 -13 -12   4    4707     532   1
 -12 -12   4    9206    1667   1
 -11 -12   4    4961     469   1
 -10 -12   4   22108    2311   1
  -9 -12   4    7459     789   1
   8  12  15   27419    1332  -2
  -8 -12   4   27419    1332   1
  -7 -12   4    1855     388   1
  -6 -12   4     563     356   1
  -5 -12   4   33717    2090   1
  -4 -12   4   12838     702   1
  -3 -12   4    7049     394   1
  -2 -12   4    2215     373   1
  -1 -12   4    6258     377   1
   0  12  12   10892     438  -2
   0 -12   4   10892     438   1
   1 -12   4     -65     437   1
   2 -12   4    4058     447   1
   3 -12   4     472     399   1
   4 -12   4   14246     614   1
  -5  12  10    4741    1108  -2
   5 -12   4    4741    1108   1
   6 -12   4    3460     483   1
   7 -12   4    2235     654   1
   8 -12   4    9506     830   1
 -14 -11   4     128     612   1
 -13 -11   4    4048     700   1
  12  11  16   20653    2641  -2
 -12 -11   4   20653    2641   1
 -11 -11   4   16945     759   1
 -10 -11   4   23217    4466   1
  -9 -11   4   56726   10911   1
  -8 -11   4   39115    3710   1
   7  11  14  156523    6802  -2
  -7 -11   4  156523    6802   1
  -6 -11   4   93919    9029   1
  -5 -11   4   11744    2378   1
  -4 -11   4    2661     538   1
  -3 -11   4    2974     358   1
   2  11  12   12051     407  -2
  -2 -11   4   12051     407   1
  -1 -11   4    2216     408   1
   0 -11   4     332     337   1
   1 -11   4    5218    1252   1
   2 -11   4    3186     501   1
   3 -11   4    7324    3416   1
   4 -11   4     932     485   1
   5 -11   4    1124     569   1
  -6  11   9   11189     617  -2
   6 -11   4   11189     617   1
   7 -11   4    1954     421   1
   8 -11   4    5309     590   1
   9 -11   4   10274    2278   1
 -15 -10   4    9574    1293   1
  14  10  16   19551    2842  -2
 -14 -10   4   19551    2842   1
 -13 -10   4     458     508   1
 -12 -10   4   17775     702   1
  11  10  15   16727     646  -2
 -11 -10   4   16727     646   1
 -10 -10   4     210     359   1
  -9 -10   4   61484    3307   1
  -8 -10   4  163573    8703   1
  -7 -10   4   55477    3849   1
   6  10  13   66755    3286  -2
  -6 -10   4   66755    3286   1
  -5 -10   4   62543    2613   1
  -4 -10   4   50871    3254   1
  -3 -10   4   60305    2453   1
  -2 -10   4   33301    2043   1
   1  10  11   19238    1288  -2
  -1 -10   4   19238    1288   1
   0 -10   4   28346    1675   1
   1 -10   4   23977    1148   1
   2 -10   4     576     459   1
   3 -10   4    8899     602   1
  -4  10   9   12407     855  -2
   4 -10   4   12407     855   1
   5 -10   4   21962    2105   1
   6 -10   4     241     680   1
  -7  10   8   12985    2225  -2
   7 -10   4   12985    2225   1
   8 -10   4    7042     692   1
   9 -10   4    5328     676   1
  10 -10   4    1834     560   1
 -15  -9   4    3172    1248   1
 -14  -9   4    9362     594   1
  13   9  15   23130     954  -2
 -13  -9   4   23130     954   1
 -12  -9   4   45622    1334   1
 -11  -9   4   72495    7526   1
 -10  -9   4   28889    2933   1
  -9  -9   4      57     348   1
   8   9  13   23910     557  -2
  -8  -9   4   23910     557   1
  -7  -9   4     986     445   1
  -6  -9   4   30789     980   1
   5   9  12  140796   69955  -2
  -5  -9   4  140796   69955   1
  -4  -9   4   22242    1540   1
  -3  -9   4    6797     677   1
  -2  -9   4    4525     674   1
  -1  -9   4    6332     390   1
   0   9  10     421     347  -2
   0  -9   4     421     347   1
   1  -9   4   41430    1694   1
   2  -9   4   50833     838   1
   3  -9   4     996     450   1
   4  -9   4  220324   10173   1
  -5   9   8    4539     625  -2
   5  -9   4    4539     625   1
   6  -9   4   74160    1087   1
   7  -9   4   58345    3178   1
   8  -9   4   45904    3286   1
   9  -9   4   20465    1855   1
 -10   9   6    7297     642  -2
  10  -9   4    7297     642   1
  11  -9   4    1029     440   1
 -16  -8   4    4385     670   1
 -15  -8   4   12927    4450   1
 -14  -8   4     319     460   1
 -13  -8   4    3422     643   1
  12   8  14   56732     974  -2
 -12  -8   4   56732     974   1
 -11  -8   4   37756    5840   1
 -10  -8   4    2353     389   1
  -9  -8   4   26285     888   1
  -8  -8   4  299069   18449   1
   7   8  12  280126   19192  -2
  -7  -8   4  280126   19192   1
  -6  -8   4   53454    5468   1
  -5  -8   4   19412    2668   1
  -4  -8   4     841     331   1
  -3  -8   4       4     332   1
   2   8  10   18942    1187  -2
  -2  -8   4   18942    1187   1
  -1  -8   4   10776     799   1
   0  -8   4   41448    8572   1
  -1   8   9   56120    6023  -2
   1  -8   4   56120    6023   1
   2  -8   4   51843    2684   1
   3  -8   4   66970    6803   1
   4  -8   4   33915     750   1
   5  -8   4   97715    4972   1
  -6   8   7   13913     618  -2
   6  -8   4   13913     618   1
   7  -8   4    4527     632   1
   8  -8   4   10909    4601   1
   9  -8   4   20244    1268   1
  10  -8   4   25509    1065   1
 -11   8   5    1774     530  -2
  11  -8   4    1774     530   1
  12  -8   4     395     568   1
 -16  -7   4    6517     717   1
 -15  -7   4    7562     884   1
  14   7  14   34210    2689  -2
 -14  -7   4   34210    2689   1
 -13  -7   4   10510     711   1
 -12  -7   4   42975    1065   1
  11   7  13  116832   11602  -2
 -11  -7   4  116832   11602   1
 -10  -7   4     614     360   1
  -9  -7   4   23492    1390   1
  -8  -7   4   14177    8326   1
  -7  -7   4   58902    3121   1
   6   7  11   19920    1042  -2
  -6  -7   4   19920    1042   1
  -5  -7   4   41588    1915   1
  -4  -7   4     499     317   1
  -3  -7   4   43826    3732   1
  -2  -7   4   43720    2944   1
   1   7   9   60357    2225  -2
  -1  -7   4   60357    2225   1
   0  -7   4    2601     370   1
   1  -7   4    6898     468   1
   2  -7   4   24117    4592   1
   3  -7   4     663     456   1
  -4   7   7  119279    7187  -2
   4  -7   4  119279    7187   1
   5  -7   4   22987     853   1
   6  -7   4   51276     876   1
  -7   7   6   19673     711  -2
   7  -7   4   19673     711   1
   8  -7   4   49945    4273   1
   9  -7   4   33086    2334   1
  10  -7   4    2018     866   1
  11  -7   4     149     416   1
 -12   7   4    5046     881  -2
  12  -7   4    5046     881   1
  13  -7   4    1706     893   1
 -16  -6   4     661     793   1
 -15  -6   4     767     615   1
 -14  -6   4   12743     943   1
  13   6  13   38040     872  -2
 -13  -6   4   38040     872   1
 -12  -6   4   55672    3861   1
 -11  -6   4   65755    2221   1
 -10  -6   4   34194     961   1
  -9  -6   4  273241    9840   1
   8   6  11   24625    1750  -2
  -8  -6   4   24625    1750   1
  -7  -6   4    1164     314   1
  -6  -6   4    3350     351   1
   5   6  10   21844    3268  -2
  -5  -6   4   21844    3268   1
  -4  -6   4  112716    3724   1
  -3  -6   4   94351   17358   1
  -2  -6   4    3383     359   1
  -1  -6   4   12962     474   1
   0   6   8   32964    3281  -2
   0  -6   4   32964    3281   1
   1  -6   4   21663     535   1
   2  -6   4   49809   12714   1
   3  -6   4    8707    2511   1
   4  -6   4   11614     587   1
  -5   6   6  150437    1253  -2
   5  -6   4  150437    1253   1
   6  -6   4     160     425   1
   7  -6   4   13304     919   1
   8  -6   4   26263    1017   1
   9  -6   4   39549     933   1
 -10   6   4   31032     894  -2
  10  -6   4   31032     894   1
  11  -6   4    1513     553   1
  12  -6   4    2994     545   1
 -13   6   3   10430    1452  -2
  13  -6   4   10430    1452   1
  14  -6   4     184     927   1
 -16  -5   4    7002     679   1
 -15  -5   4   36820    1216   1
 -14  -5   4   15667     808   1
 -13  -5   4   19659     970   1
  12   5  12    2639     595  -2
 -12  -5   4    2639     595   1
 -11  -5   4   70557    2582   1
 -10  -5   4   47140    3215   1
  -9  -5   4   79610    1968   1
  -8  -5   4     715     335   1
   7   5  10   25486     634  -2
  -7  -5   4   25486     634   1
  -6  -5   4      65     313   1
  -5  -5   4    1624     684   1
  -4  -5   4   16405    4137   1
  -3  -5   4   16379     749   1
   2   5   8  582056   32954  -2
  -2  -5   4  582056   32954   1
  -1  -5   4    2332     374   1
   0  -5   4   79251    1903   1
  -1   5   7 1190333   36757  -2
   1  -5   4 1190333   36757   1
   2  -5   4  406116    9983   1
   3  -5   4   83348   13264   1
   4  -5   4   71610    1321   1
   5  -5   4  167241   16455   1
  -6   5   5  116107    3686  -2
   6  -5   4  116107    3686   1
   7  -5   4    1773     581   1
   8  -5   4    -562     562   1
   9  -5   4   13444    7118   1
  10  -5   4    1352     368   1
 -11   5   3    5119     673  -2
  11  -5   4    5119     673   1
  12  -5   4     650     437   1
  13  -5   4     899     726   1
  14  -5   4     831     676   1
 -16  -4   4    5342     700   1
 -15  -4   4   14220    1025   1
  14   4  12   55024    1191  -2
 -14  -4   4   55024    1191   1
 -13  -4   4  100157    3757   1
 -12  -4   4   16473     556   1
  11   4  11   21787     714  -2
 -11  -4   4   21787     714   1
 -10  -4   4    6419     384   1
  -9  -4   4   38995    9076   1
  -8  -4   4   10534     431   1
  -7  -4   4   17947     440   1
   6   4   9   41207    3939  -2
  -6  -4   4   41207    3939   1
  -5  -4   4   80418    2136   1
  -4  -4   4  138317    1906   1
  -3  -4   4   25402     510   1
  -2  -4   4  133101    2754   1
   1   4   7  461496   15936  -2
  -1  -4   4  461496   15936   1
   0  -4   4   95679    1555   1
   1  -4   4     441     391   1
   2  -4   4  108736   64731   1
   3  -4   4  258651    1662   1
  -4   4   5  173131    6933  -2
   4  -4   4  173131    6933   1
   5  -4   4   25230     776   1
   6  -4   4  195689    3197   1
  -7   4   4  248471   19471  -2
   7  -4   4  248471   19471   1
   8  -4   4   65167    2533   1
   9  -4   4  126307    8152   1
  10  -4   4   46349    2252   1
  11  -4   4    1658     379   1
 -12   4   2     708     468  -2
  12  -4   4     708     468   1
  13  -4   4     830     512   1
  14  -4   4    -324     555   1
  15  -4   4    8793    2278   1
 -16  -3   4    3436     656   1
 -15  -3   4    1337     840   1
 -14  -3   4    1795     477   1
  13   3  11    2463     569  -2
 -13  -3   4    2463     569   1
 -12  -3   4    7301     801   1
 -11  -3   4     -68     623   1
 -10  -3   4   73363     990   1
  -9  -3   4   20000     659   1
   8   3   9   56847    3293  -2
  -8  -3   4   56847    3293   1
  -7  -3   4    -871     871   1
  -6  -3   4     137     422   1
   5   3   8   77859   21327  -2
  -5  -3   4   77859   21327   1
  -4  -3   4  181332    5335   1
  -3  -3   4  134347    7836   1
  -2  -3   4  260950   11869   1
  -1  -3   4    5617     431   1
   0   3   6   70301    5033  -2
   0  -3   4   70301    5033   1
   1  -3   4  592297   21673   1
   2  -3   4   42912    8765   1
   3  -3   4  134940   11009   1
   4  -3   4   29331     747   1
  -5   3   4  488117   36836  -2
   5  -3   4  488117   36836   1
   6  -3   4   29213     648   1
   7  -3   4  199637    6068   1
   8  -3   4  238293    8141   1
   9  -3   4   29617     793   1
 -10   3   2   28440    2529  -2
  10  -3   4   28440    2529   1
  11  -3   4    5354     550   1
  12  -3   4   27728     973   1
 -13   3   1   23863    1054  -2
  13  -3   4   23863    1054   1
  14  -3   4    3272     928   1
  15  -3   4    7237    1118   1
  16  -3   4    7802     966   1
 -16  -2   4   12010     966   1
 -15  -2   4    6004     735   1
 -14  -2   4    -170     768   1
 -13  -2   4    3993     457   1
  12   2  10    3874     510  -2
 -12  -2   4    3874     510   1
 -11  -2   4    -127     473   1
 -10  -2   4    3612     471   1
  -9  -2   4    4250    2076   1
  -8  -2   4     311     433   1
   7   2   8   15104     597  -2
  -7  -2   4   15104     597   1
  -6  -2   4  155461    6966   1
  -5  -2   4    6747     378   1
  -4  -2   4  145253    7033   1
  -3  -2   4   49176     843   1
  -2  -2   4  139148    8093   1
  -1  -2   4  132417    6894   1
   0  -2   4  182717   16278   1
  -1   2   5  326355   27034  -2
   1  -2   4  326355   27034   1
   2  -2   4   74894    2642   1
   3  -2   4  211607    7599   1
   4  -2   4  618726   36163   1
   5  -2   4   81174    4052   1
  -6   2   3  127880    7551  -2
   6  -2   4  127880    7551   1
   7  -2   4   14557     502   1
   8  -2   4    1157     399   1
   9  -2   4   72697    5607   1
  10  -2   4   30125     929   1
 -11   2   1    5933     594  -2
  11  -2   4    5933     594   1
  12  -2   4     574     454   1
  13  -2   4   57088    1976   1
  14  -2   4   13977    1036   1
  15  -2   4   47967    1586   1
  16  -2   4    1212     696   1
 -16  -1   4    1665     635   1
 -15  -1   4    5887    1746   1
 -14  -1   4   26106     715   1
 -13  -1   4   24654    2612   1
 -12  -1   4   45322    1087   1
  11   1   9   96756    1039  -2
 -11  -1   4   96756    1039   1
 -10  -1   4    4798     445   1
  -9  -1   4   70026    1181   1
  -8  -1   4   51375    1448   1
  -7  -1   4     189     366   1
   6   1   7   71577    2652  -2
  -6  -1   4   71577    2652   1
  -5  -1   4  137690    8521   1
  -4  -1   4   24123    4636   1
  -3  -1   4  278835    5285   1
  -2  -1   4  927889    7807   1
   1  -1   4  197468    6260   1
   2  -1   4   30925    1200   1
   3  -1   4  507023   10061   1
   4  -1   4  208364   11865   1
   5  -1   4   99574    1126   1
   6  -1   4  123824    5133   1
  -7   1   2   59310    2143  -2
   7  -1   4   59310    2143   1
   8  -1   4   24163     866   1
   9  -1   4    7868     695   1
  10  -1   4   62800    1167   1
  11  -1   4    4124     655   1
 -12   1   0   13742     793  -2
  12  -1   4   13742     793   1
  13  -1   4    3003     574   1
  14  -1   4   11240     881   1
  15  -1   4   25670    1295   1
  16  -1   4   12927     952   1
 -17   1  -2   10871     922  -2
  17  -1   4   10871     922   1
 -16   0   4    8363     776   1
 -15   0   4     552     790   1
 -14   0   4    2810     505   1
  13   0   9   14165     911  -2
 -13   0   4   14165     911   1
 -12   0   4      43     653   1
 -11   0   4    1700     664   1
 -10   0   4   16679     714   1
  -9   0   4   33032    2942   1
  -8   0   4    7830     631   1
  -7   0   4    9688     510   1
  -6   0   4   13038     599   1
   5   0   6  681738   37977  -2
  -5   0   4  681738   37977   1
  -4   0   4  119368    3797   1
  -3   0   4    2415     787   1
  -2   0   4  575922   29434   1
   2   0   4  683951   26108   1
   3   0   4  250705    5692   1
   4   0   4   29853     750   1
  -5   0   2      62     608  -2
   5   0   4      62     608   1
   6   0   4   21036     947   1
   7   0   4    2449     606   1
   8   0   4   73602    2791   1
   9   0   4   37782    1510   1
  10   0   4   88327    2703   1
  11   0   4   25679    1147   1
  12   0   4   65611    1258   1
 -13   0  -1   33620    1476  -2
  13   0   4   33620    1476   1
  14   0   4   59151    1514   1
  15   0   4     448     854   1
  16   0   4    2382     700   1
  17   0   4    5635     840   1
 -16   1   4   13595    1013   1
 -15   1   4    3240    2758   1
 -14   1   4     763     663   1
 -13   1   4    5347     538   1
  12  -1   8    3864     457  -2
 -12   1   4    3864     457   1
 -11   1   4   17557     606   1
 -10   1   4   28289    1049   1
  -9   1   4  108671    8450   1
  -8   1   4   57643     845   1
   7  -1   6  230377    8078  -2
  -7   1   4  230377    8078   1
  -6   1   4  126934    1101   1
  -5   1   4   48602    3041   1
  -4   1   4   59597    1174   1
  -3   1   4   18280     726   1
  -2   1   4   65547    1258   1
  -1   1   4  307550   12656   1
   0   1   4  151222    5482   1
   2   1   4  111813    5102   1
   3   1   4  283620    8782   1
   4   1   4    -114     567   1
   5   1   4    1885     531   1
  -6  -1   1   94355    1874  -2
   6   1   4   94355    1874   1
   7   1   4    5688     507   1
   8   1   4    8117     592   1
   9   1   4   64964    9305   1
  10   1   4   48967     964   1
 -11  -1  -1   27163     849  -2
  11   1   4   27163     849   1
  12   1   4    6468     624   1
  13   1   4  176085   11115   1
  14   1   4  245925    2727   1
  15   1   4   33371    1222   1
  16   1   4    2851     966   1
  17   1   4     857     925   1
 -15   2   4     202     493   1
 -14   2   4   12887     792   1
 -13   2   4     408     479   1
 -12   2   4     410     409   1
  11  -2   7  109161    8030  -2
 -11   2   4  109161    8030   1
 -10   2   4  149094    9349   1
  -9   2   4  152745    3463   1
  -8   2   4    5219     454   1
  -7   2   4    5855     385   1
   6  -2   5   58164     999  -2
  -6   2   4   58164     999   1
  -5   2   4   15537     581   1
  -4   2   4  281405    9130   1
  -3   2   4   88782    1501   1
  -2   2   4   52890    1018   1
   1  -2   3  170427    1759  -2
  -1   2   4  170427    1759   1
   0   2   4  208641    1961   1
   1   2   4  922729   14185   1
   2   2   4  222917   13089   1
   3   2   4   52437    1518   1
   4   2   4    2672     989   1
   5   2   4  489876    3857   1
  -7  -2   0   85536    1800  -2
   7   2   4   85536    1800   1
   8   2   4  210810    8795   1
   9   2   4  171594   11128   1
  10   2   4   25438    1581   1
  11   2   4   12702     671   1
 -12  -2  -2     539     481  -2
  12   2   4     539     481   1
  13   2   4    5285     703   1
  14   2   4    1457     685   1
  15   2   4   26006    1040   1
  16   2   4   24967    1166   1
 -17  -2  -4    6512     981  -2
  17   2   4    6512     981   1
 -15   3   4    -453     490   1
 -14   3   4     412     609   1
  13  -3   7   14296    1358  -2
 -13   3   4   14296    1358   1
 -12   3   4    -183     446   1
 -11   3   4    1970     467   1
  10  -3   6   66902    2490  -2
 -10   3   4   66902    2490   1
  -9   3   4   40107    1447   1
  -8   3   4  284238   15712   1
  -7   3   4   83254    2825   1
  -6   3   4  482729   13703   1
   5  -3   4  614619    2657  -2
  -5   3   4  614619    2657   1
  -4   3   4   60056    1693   1
  -3   3   4   27176    1351   1
  -2   3   4   76721    1987   1
  -1   3   4  283829   13255   1
   0  -3   2  116508    3717  -2
   0   3   4  116508    3717   1
   1   3   4   64611    1836   1
   2   3   4    8842     742   1
   3   3   4  124717    2111   1
   4   3   4  449521    3582   1
  -5  -3   0   85320    1593  -2
   5   3   4   85320    1593   1
  -8  -3  -1   18005     815  -2
   8   3   4   18005     815   1
   9   3   4   55806    1188   1
  10   3   4  204943   29970   1
  11   3   4   46935    1121   1
  12   3   4    3128     675   1
 -13  -3  -3   22901    1227  -2
  13   3   4   22901    1227   1
  14   3   4   38911    1293   1
  15   3   4     737     559   1
  16   3   4     855     609   1
  17   3   4    3319     679   1
 -18  -3  -5    2657     699  -2
  18   3   4    2657     699   1
 -15   4   4    3491    1380   1
 -14   4   4    2857     682   1
 -13   4   4    8198     681   1
  12  -4   6    7915     723  -2
 -12   4   4    7915     723   1
 -11   4   4   15367     744   1
 -10   4   4   57519     928   1
  -9   4   4  252812   19056   1
  -8   4   4  128817    6484   1
   7  -4   4  313255   11192  -2
  -7   4   4  313255   11192   1
  -6   4   4   30322    1725   1
  -5   4   4   58049    1442   1
   4  -4   3   94864    1381  -2
  -4   4   4   94864    1381   1
  -3   4   4   26166    1290   1
  -2   4   4   11308     712   1
  -1   4   4    2484     948   1
   0   4   4  269811   13453   1
  -1  -4   1  200553    6257  -2
   1   4   4  200553    6257   1
   2   4   4  152405    3488   1
   3   4   4    5001     584   1
   4   4   4   65638    1385   1
   5   4   4  407840    3031   1
   9   4   4   33719    1084   1
  10   4   4   11600     753   1
 -11  -4  -3   91572    1412  -2
  11   4   4   91572    1412   1
  12   4   4   60102    3158   1
  13   4   4   61078    3353   1
 -14  -4  -4  366655   29458  -2
  14   4   4  366655   29458   1
  15   4   4   59392    1368   1
  16   4   4   26603    1295   1
  17   4   4    1428     887   1
  18   4   4     287     866   1
 -14   5   4     693    1522   1
 -13   5   4    6359    1248   1
 -12   5   4   12491    1118   1
  11  -5   5   65689    6200  -2
 -11   5   4   65689    6200   1
 -10   5   4   46495    3057   1
  -9   5   4   53413    3142   1
  -8   5   4    5376     457   1
  -7   5   4    3834     500   1
   6  -5   3   56872    7158  -2
  -6   5   4   56872    7158   1
  -5   5   4   62868    1874   1
  -4   5   4     445     394   1
  -3   5   4  118788    5121   1
  -2   5   4    1227     516   1
   1  -5   1   34947    1274  -2
  -1   5   4   34947    1274   1
   0   5   4  140894    7039   1
   1   5   4   91206    1152   1
  -2  -5   0  606093   10595  -2
   2   5   4  606093   10595   1
   3   5   4   34252    1803   1
   4   5   4    3832     679   1
   5   5   4  137181    1741   1
   6   5   4   32678    1122   1
   9   5   4  477270    2850   1
  10   5   4  371867    2593   1
  11   5   4   55907    2881   1
 -12  -5  -4   31173    5476  -2
  12   5   4   31173    5476   1
  13   5   4   18087    1356   1
  14   5   4   48283   16541   1
  15   5   4   25312    1075   1
  16   5   4   10573     805   1
 -17  -5  -6    1285     676  -2
  17   5   4    1285     676   1
  18   5   4     -61     600   1
 -14   6   4    2365     502   1
  13  -6   5    6522     582  -2
 -13   6   4    6522     582   1
 -12   6   4    2407     459   1
 -11   6   4    1330     442   1
  10  -6   4   16465    1893  -2
 -10   6   4   16465    1893   1
  -9   6   4   15429     709   1
  -8   6   4   64072    3690   1
  -7   6   4    1891     435   1
  -6   6   4    4782     395   1
   5  -6   2   20501     867  -2
  -5   6   4   20501     867   1
  -4   6   4   28068     955   1
  -3   6   4    5582     421   1
  -2   6   4  159636    9837   1
  -1   6   4  180380   12023   1
   0  -6   0   24155     705  -2
   0   6   4   24155     705   1
   1   6   4  151432    7730   1
   2   6   4   88389    1149   1
   3   6   4  608415   10544   1
   4   6   4 1034566    4719   1
  -5  -6  -2  118825    1659  -2
   5   6   4  118825    1659   1
   6   6   4     483     565   1
   9   6   4  301572    2315   1
  10   6   4  665009   33400   1
  11   6   4   68621    5244   1
  12   6   4   15699     639   1
 -13  -6  -5  162104    7409  -2
  13   6   4  162104    7409   1
  14   6   4   12384    1407   1
  15   6   4     854     668   1
  16   6   4    7369     738   1
  17   6   4    1970     618   1
 -18  -6  -7    8384     773  -2
  18   6   4    8384     773   1
 -13   7   4     881     637   1
  12  -7   4    2772     459  -2
 -12   7   4    2772     459   1
 -11   7   4   20480    1631   1
 -10   7   4   20376     722   1
  -9   7   4    7159     907   1
  -8   7   4     182     362   1
   7  -7   2    4634    1076  -2
  -7   7   4    4634    1076   1
  -6   7   4    2103     445   1
  -5   7   4   26351    1764   1
   4  -7   1   86198   10118  -2
  -4   7   4   86198   10118   1
  -3   7   4     616     429   1
  -2   7   4  183427   13448   1
  -1   7   4    9761     506   1
   0   7   4    2227     414   1
  -1  -7  -1  338078   63543  -2
   1   7   4  338078   63543   1
   2   7   4   34857    2030   1
   3   7   4   28690    1703   1
   4   7   4   40349    1031   1
   5   7   4  406007    2747   1
  -6  -7  -3  708454   49697  -2
   6   7   4  708454   49697   1
   7   7   4  565294   39002   1
   8   7   4   95850    1568   1
   9   7   4   37882    2165   1
  10   7   4   44471    6550   1
 -11  -7  -5  165543    8659  -2
  11   7   4  165543    8659   1
  12   7   4   60083    6529   1
  13   7   4    2065     511   1
 -14  -7  -6   75710    6865  -2
  14   7   4   75710    6865   1
  15   7   4    3144     937   1
  16   7   4   14073     813   1
  17   7   4     521     579   1
  18   7   4    5198     708   1
 -12   8   4     832     486   1
  11  -8   3    4995     578  -2
 -11   8   4    4995     578   1
 -10   8   4   23034     786   1
  -9   8   4   36825    1838   1
  -8   8   4    9060     545   1
  -7   8   4   10890     545   1
   6  -8   1   14776     552  -2
  -6   8   4   14776     552   1
  -5   8   4   81706    5158   1
  -4   8   4   75013    6747   1
  -3   8   4   16785    4607   1
  -2   8   4    1366     370   1
   1  -8  -1  102773    4121  -2
  -1   8   4  102773    4121   1
   0   8   4  187146   12972   1
   1   8   4  234820   12991   1
  -2  -8  -2  125148   13141  -2
   2   8   4  125148   13141   1
   3   8   4   12164     569   1
   4   8   4  102128   63255   1
   5   8   4   32776    3191   1
   6   8   4  293575   14597   1
  -7  -8  -4   86861    2470  -2
   7   8   4   86861    2470   1
   8   8   4   71200    1464   1
   9   8   4  222542    2219   1
  10   8   4   47386     797   1
  11   8   4    2624     498   1
 -12  -8  -6  108567   19366  -2
  12   8   4  108567   19366   1
  13   8   4   15474    1640   1
  14   8   4    4836     906   1
  15   8   4   25023    4755   1
  16   8   4   15298    2811   1
 -17  -8  -8    8058     684  -2
  17   8   4    8058     684   1
  18   8   4    1235     846   1
 -11   9   4    2785     632   1
  10  -9   2     904     427  -2
 -10   9   4     904     427   1
  -9   9   4   12442    1343   1
  -8   9   4    7734    1169   1
  -7   9   4    4930     505   1
  -6   9   4    3717     513   1
   5  -9   0   36517    1723  -2
  -5   9   4   36517    1723   1
  -4   9   4  148153   18632   1
  -3   9   4  101815   49817   1
  -2   9   4  108206   25775   1
  -1   9   4   31899    2119   1
   0  -9  -2   64501    5358  -2
   0   9   4   64501    5358   1
   1   9   4  186730   10098   1
   2   9   4  245911    1553   1
   3   9   4  134428    3854   1
   4   9   4   82421    1605   1
  -5  -9  -4  397988  144491  -2
   5   9   4  397988  144491   1
   6   9   4  196697   10282   1
   7   9   4   68509     854   1
  -8  -9  -5  111503   36592  -2
   8   9   4  111503   36592   1
   9   9   4     857     822   1
  10   9   4   18721    7631   1
  11   9   4   11927    3585   1
  12   9   4   42206    4384   1
 -13  -9  -7   48722     935  -2
  13   9   4   48722     935   1
  14   9   4    8384     550   1
  15   9   4      39     547   1
  16   9   4    1802     638   1
  17   9   4    2192     557   1
 -18  -9  -9    2046     688  -2
  18   9   4    2046     688   1
 -11  10   4   18775    3614   1
 -10  10   4    3359     495   1
  -9  10   4    1538     509   1
  -8  10   4    4421     816   1
   7 -10   0    3626     994  -2
  -7  10   4    3626     994   1
  -6  10   4   44092    2298   1
  -5  10   4    7409     990   1
   4 -10  -1   76159   14335  -2
  -4  10   4   76159   14335   1
  -3  10   4   13939     968   1
  -2  10   4   11723    3530   1
  -1  10   4   12737    1245   1
   0  10   4   14485     504   1
  -1 -10  -3  130473   16220  -2
   1  10   4  130473   16220   1
   2  10   4    9229     853   1
   3  10   4  100454    3897   1
   4  10   4  125122   30632   1
   5  10   4  268830    6788   1
  -6 -10  -5  766032   54780  -2
   6  10   4  766032   54780   1
   7  10   4  233229    1475   1
   8  10   4  100537    8242   1
   9  10   4   18522    5784   1
  10  10   4    2750     499   1
 -11 -10  -7  100567   24677  -2
  11  10   4  100567   24677   1
  12  10   4   76420    4474   1
  13  10   4   86885    7775   1
 -14 -10  -8    5158     525  -2
  14  10   4    5158     525   1
  15  10   4    3964     639   1
  16  10   4    1853     506   1
  17  10   4     359     461   1
 -10  11   4    9391    1410   1
  -9  11   4    2693    1779   1
  -8  11   4     757     716   1
  -7  11   4    2992     499   1
   6 -11  -1   12796    3678  -2
  -6  11   4   12796    3678   1
  -5  11   4   24664    2615   1
  -4  11   4    1571     477   1
  -3  11   4    2452    1150   1
  -2  11   4   11509     535   1
  -1  11   4   94567    7247   1
   0  11   4   81576    7405   1
   1  11   4   23940    2040   1
  -2 -11  -4  158108   17968  -2
   2  11   4  158108   17968   1
   3  11   4   33285    4105   1
   4  11   4   15982    4085   1
   5  11   4   38164   18760   1
   6  11   4   85699    5835   1
  -7 -11  -6   81608   14766  -2
   7  11   4   81608   14766   1
   8  11   4   19551    2490   1
   9  11   4   27676    1737   1
  10  11   4   21963    5671   1
  11  11   4   13530     622   1
 -12 -11  -8    2146    1204  -2
  12  11   4    2146    1204   1
  13  11   4     204     451   1
  14  11   4    2468     593   1
  15  11   4    2839     615   1
  16  11   4    1050     499   1
  17  11   4     669     597   1
  -9  12   4    1152     519   1
  -8  12   4     217     451   1
  -7  12   4    3937     898   1
  -6  12   4   13289    1994   1
   5 -12  -2   15386    2623  -2
  -5  12   4   15386    2623   1
  -4  12   4   15885    1967   1
  -3  12   4    1871     448   1
  -2  12   4    7186    6260   1
  -1  12   4   15982    1010   1
   0 -12  -4   51317    9487  -2
   0  12   4   51317    9487   1
   1  12   4    7298     515   1
   2  12   4  184497   21982   1
   3  12   4    5522     606   1
   4  12   4  108443    2665   1
   5  12   4  124578    3157   1
   6  12   4   20134    7915   1
   7  12   4   95222    1033   1
  -8 -12  -7  235675   30384  -2
   8  12   4  235675   30384   1
   9  12   4     936     415   1
  10  12   4   44450   10413   1
  11  12   4   24064    2010   1
  12  12   4   12170     444   1
 -13 -12  -9   16075     619  -2
  13  12   4   16075     619   1
  14  12   4    2887     531   1
  15  12   4     260     423   1
  16  12   4    3166     544   1
  -8  13   4    2342     741   1
  -7  13   4    -217     435   1
  -6  13   4     306     447   1
  -5  13   4    1565     445   1
   4 -13  -3   34732    4783  -2
  -4  13   4   34732    4783   1
  -3  13   4  177325   33344   1
  -2  13   4  201084   75882   1
  -1  13   4   87992   26624   1
   0  13   4   61425    3098   1
  -1 -13  -5   35492   10624  -2
   1  13   4   35492   10624   1
   2  13   4    1040     565   1
   3  13   4   41503    7772   1
   4  13   4   24023    3299   1
   5  13   4   62782    6479   1
  -6 -13  -7   47062    8141  -2
   6  13   4   47062    8141   1
   7  13   4   46536     848   1
   8  13   4   12879     444   1
   9  13   4   10140    1023   1
  10  13   4   31911     573   1
  11  13   4    7559     429   1
  12  13   4    6527     398   1
  13  13   4     558     333   1
 -14 -13 -10    4050     595  -2
  14  13   4    4050     595   1
  15  13   4    2452     423   1
  16  13   4    1033     585   1
   6 -14  -3    3924     659  -2
  -6  14   4    3924     659   1
  -5  14   4     692     494   1
  -4  14   4     344     578   1
  -3  14   4     342     410   1
  -2  14   4    7972    1054   1
  -1  14   4   12537    2111   1
   0  14   4  221430   29054   1
   1  14   4  224859    1700   1
  -2 -14  -6   37357    2831  -2
   2  14   4   37357    2831   1
   3  14   4   27437    1582   1
   4  14   4   43907     795   1
   5  14   4   24450    5016   1
   6  14   4     293     476   1
  -7 -14  -8   36470    3656  -2
   7  14   4   36470    3656   1
   8  14   4    3707     634   1
   9  14   4    2548     606   1
  10  14   4    2868     470   1
  11  14   4   14382     907   1
 -12 -14 -10    5619     413  -2
  12  14   4    5619     413   1
  13  14   4     460     370   1
  14  14   4    7959     431   1
  15  14   4    3820    1067   1
   5 -15  -4      94     505  -2
  -5  15   4      94     505   1
  -4  15   4    2956     590   1
  -3  15   4   17314    7136   1
  -2  15   4   36291   13478   1
  -1  15   4   10733    1924   1
   0 -15  -6    3949    1276  -2
   0  15   4    3949    1276   1
   1  15   4    4120     462   1
   2  15   4   14325     988   1
   3  15   4    7465     571   1
   4  15   4    9457     795   1
   5  15   4    2072     465   1
   6  15   4    1298     642   1
   7  15   4    2884     355   1
  -8 -15  -9    2552     396  -2
   8  15   4    2552     396   1
   9  15   4     890     351   1
  10  15   4     792     407   1
  11  15   4    6032     556   1
  12  15   4     734     354   1
 -13 -15 -11    9442     796  -2
  13  15   4    9442     796   1
  14  15   4   41037    2039   1
  -3  16   4   12780    1846   1
  -2  16   4   28441    3982   1
  -1  16   4   10532    1760   1
   0  16   4    5537    1204   1
  -1 -16  -7     956     487  -2
   1  16   4     956     487   1
   2  16   4   12084    2733   1
   3  16   4     488     584   1
   4  16   4     520     468   1
   5  16   4    -116     461   1
  -6 -16  -9    2636     434  -2
   6  16   4    2636     434   1
   7  16   4    6069     442   1
   8  16   4    3165     699   1
   9  16   4     539     377   1
  10  16   4     756     404   1
  11  16   4    9179     948   1
  12  16   4     850     478   1
  13  16   4     503     410   1
  -1  17   4    9562    2864   1
   0  17   4    3358     552   1
   1  17   4    2358     729   1
  -2 -17  -8    2170     473  -2
   2  17   4    2170     473   1
   3  17   4     489     371   1
   4  17   4    4170     472   1
   5  17   4    1070     378   1
   6  17   4    3086     754   1
  -7 -17 -10    3072     500  -2
   7  17   4    3072     500   1
   8  17   4   10020     650   1
   9  17   4     440     385   1
  10  17   4    1871     399   1
  11  17   4    3768     754   1
  -3 -18  -9     183     350  -2
   3  18   4     183     350   1
   4  18   4    2705     555   1
   5  18   4      37     418   1
   6  18   4    1329     448   1
   7  18   4    3356    1043   1
  -8 -18 -11    4637     419  -2
   8  18   4    4637     419   1
   8  15  18     720     484  -2
  -8 -15   5     720     484   1
  -7 -15   5     241     422   1
  -6 -15   5     274     353   1
  -5 -15   5    2084     357   1
  -4 -15   5    1623     367   1
  -3 -15   5     931     343   1
  -2 -15   5    1431     410   1
  -1 -15   5    1938     457   1
   0  15  15   10492    2998  -2
   0 -15   5   10492    2998   1
   1 -15   5    4560     847   1
 -10 -14   5    4396     602   1
  -9 -14   5     869     612   1
  -8 -14   5      98     377   1
   7  14  17    2151     406  -2
  -7 -14   5    2151     406   1
  -6 -14   5    1029     584   1
  -5 -14   5     950     396   1
  -4 -14   5    2977     476   1
  -3 -14   5   36930    1048   1
   2  14  15   17083    1237  -2
  -2 -14   5   17083    1237   1
  -1 -14   5   13266    1335   1
   0 -14   5     267     378   1
   1 -14   5    2037     898   1
   2 -14   5    4771     544   1
   3 -14   5    5853     684   1
   4 -14   5    2196     947   1
 -12 -13   5    4425     679   1
 -11 -13   5    1983     507   1
 -10 -13   5     825     397   1
  -9 -13   5   22390     608   1
  -8 -13   5    2241     751   1
  -7 -13   5    4219    1452   1
   6  13  16    1240     683  -2
  -6 -13   5    1240     683   1
  -5 -13   5    1427     360   1
  -4 -13   5   25496     924   1
  -3 -13   5   52908    3641   1
  -2 -13   5   61961    3219   1
   1  13  14   37132    2207  -2
  -1 -13   5   37132    2207   1
   0 -13   5   36866    1948   1
   1 -13   5   33811    6342   1
   2 -13   5    5530     618   1
   3 -13   5     997     597   1
  -4  13  12    3536     618  -2
   4 -13   5    3536     618   1
   5 -13   5     779     464   1
   6 -13   5     886     909   1
  13  12  18    1533     455  -2
 -13 -12   5    1533     455   1
 -12 -12   5    9140     622   1
 -11 -12   5     128     492   1
 -10 -12   5    2150     410   1
  -9 -12   5    8683     459   1
   8  12  16   28349    2370  -2
  -8 -12   5   28349    2370   1
  -7 -12   5  101431    9296   1
  -6 -12   5   29211    3231   1
  -5 -12   5   27839    3388   1
  -4 -12   5    7219     828   1
  -3 -12   5    2058     405   1
  -2 -12   5    1999     424   1
  -1 -12   5    4411     526   1
   0  12  13   17254     811  -2
   0 -12   5   17254     811   1
   1 -12   5   24538     784   1
   2 -12   5   44721    4503   1
   3 -12   5    9748    1781   1
   4 -12   5    3668     856   1
  -5  12  11    1102     416  -2
   5 -12   5    1102     416   1
   6 -12   5     949     483   1
   7 -12   5    -190     425   1
 -14 -11   5    -123     573   1
 -13 -11   5    1245     420   1
  12  11  17    2873     539  -2
 -12 -11   5    2873     539   1
 -11 -11   5   12474     527   1
 -10 -11   5   15487     679   1
  -9 -11   5    7779    1175   1
  -8 -11   5   13880    1572   1
   7  11  15   79895    3793  -2
  -7 -11   5   79895    3793   1
  -6 -11   5   22981    3159   1
  -5 -11   5   28037     607   1
  -4 -11   5   91755    5577   1
  -3 -11   5  197355   15871   1
   2  11  13   49986    2232  -2
  -2 -11   5   49986    2232   1
  -1 -11   5    1332     323   1
   0 -11   5    7830     634   1
   1 -11   5    8651    1680   1
   2 -11   5    5743     670   1
   3 -11   5   28054    2808   1
   4 -11   5     397     446   1
   5 -11   5    2913     504   1
  -6  11  10     -83     559  -2
   6 -11   5     -83     559   1
   7 -11   5    -326     538   1
   8 -11   5    1945     644   1
   9 -11   5    1754     465   1
  14  10  17   10962    1956  -2
 -14 -10   5   10962    1956   1
 -13 -10   5    4031    1128   1
 -12 -10   5    1492     599   1
  11  10  16   27902    1071  -2
 -11 -10   5   27902    1071   1
 -10 -10   5   38911    4343   1
  -9 -10   5   46575    3560   1
  -8 -10   5   51057    4688   1
  -7 -10   5   22711   13222   1
   6  10  14   65995    4610  -2
  -6 -10   5   65995    4610   1
  -5 -10   5    5454     362   1
  -4 -10   5   58531   14301   1
  -3 -10   5   89510   31215   1
  -2 -10   5  109651    3419   1
   1  10  12  180158    6421  -2
  -1 -10   5  180158    6421   1
   0 -10   5   39302    1925   1
   1 -10   5   33920    1213   1
   2 -10   5   25450    6024   1
   3 -10   5    9915     510   1
  -4  10  10   26669    1511  -2
   4 -10   5   26669    1511   1
   5 -10   5     -31     385   1
   6 -10   5    6306     754   1
  -7  10   9    8820    1026  -2
   7 -10   5    8820    1026   1
   8 -10   5    4582     768   1
   9 -10   5    6219     620   1
  10 -10   5    1412     719   1
 -15  -9   5    2524     825   1
 -14  -9   5    7486     611   1
  13   9  16   20810     717  -2
 -13  -9   5   20810     717   1
 -12  -9   5     225     386   1
 -11  -9   5    1803     764   1
 -10  -9   5   42380   13871   1
  -9  -9   5   40773    1524   1
   8   9  14   26505    3240  -2
  -8  -9   5   26505    3240   1
  -7  -9   5   60588    1361   1
  -6  -9   5   56677    6363   1
   5   9  13  126926    5405  -2
  -5  -9   5  126926    5405   1
  -4  -9   5     877     359   1
  -3  -9   5   29794    4670   1
  -2  -9   5    8617    2155   1
  -1  -9   5    7550     430   1
   0   9  11   32805    2530  -2
   0  -9   5   32805    2530   1
   1  -9   5   47829    2581   1
   2  -9   5   12681     777   1
   3  -9   5   24762    3324   1
   4  -9   5   12584    1158   1
  -5   9   9    2036     805  -2
   5  -9   5    2036     805   1
   6  -9   5   12668     687   1
   7  -9   5     423     478   1
   8  -9   5    2955     695   1
   9  -9   5    1555     450   1
 -10   9   7    6647     686  -2
  10  -9   5    6647     686   1
  11  -9   5    8196     707   1
 -15  -8   5     488     614   1
 -14  -8   5    8441     599   1
 -13  -8   5   76246    8527   1
  12   8  15  123457    1328  -2
 -12  -8   5  123457    1328   1
 -11  -8   5  105578    6079   1
 -10  -8   5   62989    6321   1
  -9  -8   5    2285     380   1
  -8  -8   5     113     358   1
   7   8  13  286331    4566  -2
  -7  -8   5  286331    4566   1
  -6  -8   5   80772    2402   1
  -5  -8   5   37658    5359   1
  -4  -8   5   47732    2149   1
  -3  -8   5   77114    4622   1
   2   8  11   99682    4422  -2
  -2  -8   5   99682    4422   1
  -1  -8   5   31610    1063   1
   0  -8   5    1487     358   1
  -1   8  10    7470     389  -2
   1  -8   5    7470     389   1
   2  -8   5   12325     785   1
   3  -8   5   88477    7687   1
   4  -8   5   30116    1118   1
   5  -8   5  164603    4523   1
  -6   8   8    4098     437  -2
   6  -8   5    4098     437   1
   7  -8   5   22202     703   1
   8  -8   5    6392     677   1
   9  -8   5     149     469   1
  10  -8   5     765     434   1
 -11   8   6    9492    1483  -2
  11  -8   5    9492    1483   1
  12  -8   5     885     615   1
 -16  -7   5    3254     676   1
 -15  -7   5     972     881   1
  14   7  15    8600    1305  -2
 -14  -7   5    8600    1305   1
 -13  -7   5    6037     779   1
 -12  -7   5    7854    1199   1
  11   7  14   36044    8562  -2
 -11  -7   5   36044    8562   1
 -10  -7   5  107459    5624   1
  -9  -7   5  254047   10211   1
  -8  -7   5   67162    3272   1
  -7  -7   5     875     336   1
   6   7  12  190381    6759  -2
  -6  -7   5  190381    6759   1
  -5  -7   5   78291    4981   1
  -4  -7   5   21850    3750   1
  -3  -7   5   33413    6037   1
  -2  -7   5  256178   17647   1
   1   7  10  308112   11436  -2
  -1  -7   5  308112   11436   1
   0  -7   5     825     336   1
   1  -7   5   79035    3769   1
   2  -7   5    9468     665   1
   3  -7   5   92353    1368   1
  -4   7   8   67828   16381  -2
   4  -7   5   67828   16381   1
   5  -7   5     900     416   1
   6  -7   5     492     520   1
  -7   7   7   20887    2035  -2
   7  -7   5   20887    2035   1
   8  -7   5    1812     403   1
   9  -7   5   34358    1303   1
  10  -7   5   49987    1049   1
  11  -7   5   10676    1621   1
 -12   7   5    3234     623  -2
  12  -7   5    3234     623   1
  13  -7   5    3122     660   1
 -16  -6   5    5386     705   1
 -15  -6   5     635     799   1
 -14  -6   5     102     579   1
  13   6  14   15068    1001  -2
 -13  -6   5   15068    1001   1
 -12  -6   5   11256    1229   1
 -11  -6   5   18330    5538   1
 -10  -6   5   35831    9058   1
  -9  -6   5       0     312   1
   8   6  12   49047    1563  -2
  -8  -6   5   49047    1563   1
  -7  -6   5   79894    2090   1
  -6  -6   5    6552     341   1
   5   6  11   50988    1770  -2
  -5  -6   5   50988    1770   1
  -4  -6   5   72727    2317   1
  -3  -6   5   14562     656   1
  -2  -6   5   86137    1083   1
  -1  -6   5    1225     336   1
   0   6   9    2975     428  -2
   0  -6   5    2975     428   1
   1  -6   5  136041    5699   1
   2  -6   5   65107    7097   1
   3  -6   5     407     531   1
   4  -6   5  138445    1207   1
  -5   6   7  120342   16022  -2
   5  -6   5  120342   16022   1
   6  -6   5   66795    6049   1
   7  -6   5   15299    1554   1
   8  -6   5   50507    1420   1
   9  -6   5   14723    1509   1
 -10   6   5   46559   12342  -2
  10  -6   5   46559   12342   1
  11  -6   5    6724    1339   1
  12  -6   5    8047     674   1
 -13   6   4   15183    1075  -2
  13  -6   5   15183    1075   1
 -16  -5   5     281     819   1
 -15  -5   5     556     577   1
 -14  -5   5    1223     805   1
 -13  -5   5   25540     682   1
  12   5  13  154856    7382  -2
 -12  -5   5  154856    7382   1
 -11  -5   5   27241     553   1
 -10  -5   5   88547    1104   1
  -9  -5   5  135081    3446   1
  -8  -5   5     469     380   1
   7   5  11  133138    2064  -2
  -7  -5   5  133138    2064   1
  -6  -5   5    6459     380   1
  -5  -5   5   18592    2404   1
  -4  -5   5   29778    1150   1
  -3  -5   5   60892     947   1
   2   5   9   16912    1114  -2
  -2  -5   5   16912    1114   1
  -1  -5   5     420     313   1
   0  -5   5  141423    8043   1
  -1   5   8   19111    3670  -2
   1  -5   5   19111    3670   1
   2  -5   5   22375     666   1
   3  -5   5  268750    9193   1
   4  -5   5  134047    1193   1
   5  -5   5   32983    1485   1
  -6   5   6  100438    2698  -2
   6  -5   5  100438    2698   1
   7  -5   5   52027    3349   1
   8  -5   5    2322     615   1
   9  -5   5   57356    6899   1
  10  -5   5    1545     421   1
 -11   5   4   38844    4150  -2
  11  -5   5   38844    4150   1
  12  -5   5     915     461   1
  13  -5   5     176     568   1
  14  -5   5    2284     910   1
 -16  -4   5   14251    1022   1
 -15  -4   5    5869     708   1
  14   4  13    9241     884  -2
 -14  -4   5    9241     884   1
 -13  -4   5     291     718   1
 -12  -4   5   34711    2852   1
  11   4  12   79820    2105  -2
 -11  -4   5   79820    2105   1
 -10  -4   5   69854    2559   1
  -9  -4   5   22430    6087   1
  -8  -4   5   28868     600   1
  -7  -4   5   31121    1192   1
   6   4  10   44181    1048  -2
  -6  -4   5   44181    1048   1
  -5  -4   5    5681     379   1
  -4  -4   5   24991     480   1
  -3  -4   5  113475    2019   1
  -2  -4   5  104486     832   1
   1   4   8  112829    2761  -2
  -1  -4   5  112829    2761   1
   0  -4   5  286816    7472   1
   1  -4   5   82346    2657   1
   2  -4   5  106958    5873   1
   3  -4   5     481     475   1
  -4   4   6  113562    1177  -2
   4  -4   5  113562    1177   1
   5  -4   5   74054    2270   1
   6  -4   5     960     406   1
  -7   4   5   74073   13074  -2
   7  -4   5   74073   13074   1
   8  -4   5   72488    6237   1
   9  -4   5  134137    3389   1
  10  -4   5    -138     469   1
  11  -4   5      78     393   1
 -12   4   3   11081     681  -2
  12  -4   5   11081     681   1
  13  -4   5     555     501   1
  14  -4   5    1322     515   1
  15  -4   5    1761     670   1
 -16  -3   5   29517    1198   1
 -15  -3   5    9181     610   1
 -14  -3   5    3046     513   1
  13   3  12   31298     738  -2
 -13  -3   5   31298     738   1
 -12  -3   5    -379     457   1
 -11  -3   5    1580     553   1
 -10  -3   5    3471     452   1
  -9  -3   5    9804     417   1
   8   3  10     750     346  -2
  -8  -3   5     750     346   1
  -7  -3   5    1871     362   1
  -6  -3   5   81720    1841   1
   5   3   9   33180   10994  -2
  -5  -3   5   33180   10994   1
  -4  -3   5    8142     396   1
  -3  -3   5   96615    4934   1
  -2  -3   5  118528    6057   1
  -1  -3   5    2839     416   1
   0   3   7   94552    6548  -2
   0  -3   5   94552    6548   1
   1  -3   5   78698    1549   1
   2  -3   5    3563     477   1
   3  -3   5  191287    8577   1
   4  -3   5  107955    5475   1
  -5   3   5  315688   11114  -2
   5  -3   5  315688   11114   1
   6  -3   5  388580   17213   1
   7  -3   5   42820    1704   1
   8  -3   5  243868   32908   1
   9  -3   5    1440     415   1
 -10   3   3    3957    1503  -2
  10  -3   5    3957    1503   1
  11  -3   5    3133     498   1
  12  -3   5   27326     819   1
 -13   3   2   13808     732  -2
  13  -3   5   13808     732   1
  14  -3   5    2257     476   1
  15  -3   5     129     641   1
  16  -3   5    1373     802   1
 -16  -2   5     966     872   1
 -15  -2   5     305     422   1
 -14  -2   5    1517     497   1
 -13  -2   5    4984     516   1
  12   2  11   40694    1182  -2
 -12  -2   5   40694    1182   1
 -11  -2   5   63934    3235   1
 -10  -2   5   47238    1367   1
  -9  -2   5   33297    1441   1
  -8  -2   5    7861     685   1
   7   2   9   12030     413  -2
  -7  -2   5   12030     413   1
  -6  -2   5   95211    3479   1
  -5  -2   5   97171    2455   1
  -4  -2   5   32745    1728   1
  -3  -2   5  138901    2485   1
  -2  -2   5  264892   11254   1
  -1  -2   5   23496     687   1
   0  -2   5   12056     514   1
  -1   2   6  181483   16619  -2
   1  -2   5  181483   16619   1
   2  -2   5  100067    5868   1
   3  -2   5   46213   17205   1
   4  -2   5     799     481   1
   5  -2   5   91114    5186   1
  -6   2   4  123229    3429  -2
   6  -2   5  123229    3429   1
   7  -2   5   21167     976   1
   8  -2   5  237476    2942   1
   9  -2   5   62637     963   1
  10  -2   5   21314     898   1
 -11   2   2    4449     717  -2
  11  -2   5    4449     717   1
  12  -2   5   23715    1319   1
  13  -2   5   13832     669   1
  14  -2   5    1584     435   1
  15  -2   5    3827     790   1
  16  -2   5    4363     653   1
 -16  -1   5    7770     767   1
 -15  -1   5   18452     835   1
 -14  -1   5    2563     615   1
 -13  -1   5    4487     448   1
 -12  -1   5     347     411   1
  11   1  10    8639     943  -2
 -11  -1   5    8639     943   1
 -10  -1   5   19366     590   1
  -9  -1   5   16612    1354   1
  -8  -1   5   36223     672   1
  -7  -1   5  290846    4788   1
   6   1   8    2197     422  -2
  -6  -1   5    2197     422   1
  -5  -1   5    2117     391   1
  -4  -1   5   26547    8430   1
  -3  -1   5   17051    6798   1
  -2  -1   5   85228    2183   1
   1   1   6  187044    3141  -2
  -1  -1   5  187044    3141   1
   0  -1   5  431597    6364   1
   1  -1   5  218496    5632   1
   2  -1   5  225103   10289   1
   3  -1   5  131489    2847   1
   4  -1   5   46136    5479   1
   5  -1   5   29187     669   1
   6  -1   5  205357    3078   1
  -7   1   3   81581    9992  -2
   7  -1   5   81581    9992   1
   8  -1   5    5506     537   1
   9  -1   5   14007    2618   1
  10  -1   5   18624     789   1
  11  -1   5   23641     865   1
 -12   1   1   76459    6467  -2
  12  -1   5   76459    6467   1
  13  -1   5    8330     759   1
  14  -1   5   17939     971   1
  15  -1   5   28993    1014   1
  16  -1   5     310     482   1
 -16   0   5    2186    1057   1
 -15   0   5   15874    1206   1
 -14   0   5   53929    4938   1
  13   0  10   65792    4710  -2
 -13   0   5   65792    4710   1
 -12   0   5   22213    1257   1
 -11   0   5   10516     508   1
 -10   0   5   21157     644   1
  -9   0   5     577     415   1
  -8   0   5   38976    4828   1
  -7   0   5     713     409   1
  -6   0   5    4826     390   1
   5   0   7  385896   13462  -2
  -5   0   5  385896   13462   1
  -4   0   5   28304     756   1
  -3   0   5   44972    4922   1
  -2   0   5  985836    3407   1
  -1   0   5  402215   12315   1
   0   0   5  137250    5778  -2
   0   0   5  137250    5778   1
   1   0   5  128514    4651   1
   2   0   5   92641   13342   1
   3   0   5    5499     448   1
   4   0   5  109036    2271   1
  -5   0   3  183520   24645  -2
   5   0   5  183520   24645   1
   6   0   5  342361   14541   1
   7   0   5  113266    3737   1
   8   0   5   20752    1383   1
   9   0   5   23566    1190   1
  10   0   5   11443     753   1
  11   0   5   82181    1267   1
  12   0   5   59044    8314   1
 -13   0   0   16407     919  -2
  13   0   5   16407     919   1
  14   0   5   20954    1103   1
  15   0   5    5851     937   1
  16   0   5   15041     978   1
  17   0   5    3732     562   1
 -15   1   5     -60     481   1
 -14   1   5    1304     524   1
 -13   1   5    2499     513   1
  12  -1   9   19235    2293  -2
 -12   1   5   19235    2293   1
 -11   1   5   25097    2681   1
 -10   1   5   10865    7229   1
  -9   1   5   12196     576   1
  -8   1   5    5946     496   1
   7  -1   7   13909     486  -2
  -7   1   5   13909     486   1
  -6   1   5  228540    2648   1
  -5   1   5   99400    2570   1
  -4   1   5   10928    1654   1
  -3   1   5  174975    7051   1
  -2   1   5   93229   25439   1
  -1   1   5  341804    6901   1
   0   1   5 3067251   11284   1
  -1  -1   4 1479277  118458  -2
   1   1   5 1479277  118458   1
   2   1   5  262171    6693   1
   3   1   5  336758   10982   1
   4   1   5  240454    6645   1
   5   1   5   51812    3038   1
  -6  -1   2  814041   68011  -2
   6   1   5  814041   68011   1
   7   1   5  230721    8239   1
   8   1   5   33751     684   1
   9   1   5   11287    6076   1
  10   1   5     175     594   1
 -11  -1   0  168170    6269  -2
  11   1   5  168170    6269   1
  12   1   5   20768     864   1
  13   1   5    -203    1084   1
  14   1   5    1561     567   1
  15   1   5    2924     860   1
  16   1   5    2716     620   1
  17   1   5    7294     998   1
 -15   2   5   10884     865   1
 -14   2   5    6521     594   1
 -13   2   5     411     426   1
 -12   2   5    -118     422   1
  11  -2   8    9385     658  -2
 -11   2   5    9385     658   1
 -10   2   5   13460     575   1
  -9   2   5   78888   33548   1
  -8   2   5    -178     388   1
  -7   2   5   71069    1419   1
   6  -2   6  147017    4412  -2
  -6   2   5  147017    4412   1
  -5   2   5  206400   13494   1
  -4   2   5   60854     892   1
  -3   2   5  147491    6406   1
  -2   2   5   82543    2176   1
   1  -2   4  166081    1592  -2
  -1   2   5  166081    1592   1
   0   2   5   10022     709   1
   1   2   5  176848   12632   1
   2   2   5 1140062   25666   1
   3   2   5  539885   20909   1
   4   2   5  280596   15582   1
   5   2   5   28498    1072   1
   6   2   5    2886     626   1
  -7  -2   1   76140    1279  -2
   7   2   5   76140    1279   1
   8   2   5   77632    1698   1
   9   2   5   38817    2451   1
  10   2   5    3772    1090   1
  11   2   5  131728    4616   1
 -12  -2  -1   78326   10391  -2
  12   2   5   78326   10391   1
  13   2   5   12094     787   1
  14   2   5   33743    1054   1
  15   2   5    2927     916   1
  16   2   5   11779     861   1
 -17  -2  -3     928     840  -2
  17   2   5     928     840   1
 -15   3   5     543     437   1
 -14   3   5    1863     461   1
  13  -3   8   12063     974  -2
 -13   3   5   12063     974   1
 -12   3   5    2205     618   1
 -11   3   5   39808    2469   1
  10  -3   7   29570     784  -2
 -10   3   5   29570     784   1
  -9   3   5   80606    2629   1
  -8   3   5   74503    6019   1
  -7   3   5  221469    9963   1
  -6   3   5   55837     923   1
   5  -3   5  142888    4332  -2
  -5   3   5  142888    4332   1
  -4   3   5  267638    1779   1
  -3   3   5   44218   24050   1
  -2   3   5  191327    9456   1
  -1   3   5   25018    1333   1
   0  -3   3  111478   21876  -2
   0   3   5  111478   21876   1
   1   3   5  131677    1498   1
   2   3   5    9178     753   1
   3   3   5   36192    1202   1
   4   3   5   84507    1107   1
  -5  -3   1  195055    2302  -2
   5   3   5  195055    2302   1
   6   3   5    5360     916   1
   7   3   5   85965    1598   1
   9   3   5   49969    2565   1
  10   3   5   74458    3710   1
  11   3   5  108562    5985   1
  12   3   5     655     504   1
 -13  -3  -2     721     490  -2
  13   3   5     721     490   1
  14   3   5   40379    1017   1
  15   3   5    5216     679   1
  16   3   5   10994    1095   1
  17   3   5   38473    1310   1
 -18  -3  -4    3729     691  -2
  18   3   5    3729     691   1
 -14   4   5     387     507   1
 -13   4   5     950     605   1
  12  -4   7    8420     538  -2
 -12   4   5    8420     538   1
 -11   4   5   24936    2538   1
 -10   4   5   51254    1809   1
  -9   4   5   24346    1699   1
  -8   4   5   32855    1370   1
   7  -4   5   75452    7527  -2
  -7   4   5   75452    7527   1
  -6   4   5    3830     380   1
  -5   4   5   12694     585   1
   4  -4   4  155709    5818  -2
  -4   4   5  155709    5818   1
  -3   4   5   11750     740   1
  -2   4   5  188937    9095   1
  -1   4   5   36864    2471   1
   0   4   5  411195   17218   1
  -1  -4   2   29486    1307  -2
   1   4   5   29486    1307   1
   2   4   5   97810    2479   1
   3   4   5    5812     611   1
   4   4   5   66394    2468   1
   5   4   5    2643     656   1
  -6  -4   0  533804    3408  -2
   6   4   5  533804    3408   1
   7   4   5  580789    3619   1
  10   4   5  193075    2134   1
 -11  -4  -2  106190    7187  -2
  11   4   5  106190    7187   1
  12   4   5   18651     778   1
  13   4   5  107747    7049   1
 -14  -4  -3    4367     490  -2
  14   4   5    4367     490   1
  15   4   5     135     664   1
  16   4   5    7720     995   1
  17   4   5    3293     632   1
  18   4   5    2575     632   1
 -14   5   5    2299     538   1
 -13   5   5    6562     834   1
 -12   5   5    5327     541   1
  11  -5   6   10705     596  -2
 -11   5   5   10705     596   1
 -10   5   5    2373     518   1
  -9   5   5   76005    4229   1
  -8   5   5   11115     861   1
  -7   5   5   45947    3557   1
   6  -5   4  206879   11102  -2
  -6   5   5  206879   11102   1
  -5   5   5  269848   17846   1
  -4   5   5   39424    3133   1
  -3   5   5  206665   17530   1
  -2   5   5   39539    2697   1
   1  -5   2   17198    1316  -2
  -1   5   5   17198    1316   1
   0   5   5    1426     455   1
   1   5   5   26330     815   1
  -2  -5   1  127957    9198  -2
   2   5   5  127957    9198   1
   3   5   5    2557     522   1
   4   5   5   26489     668   1
   5   5   5   87484    1434   1
   6   5   5  156003    1796   1
  -7  -5  -1   42271    1010  -2
   7   5   5   42271    1010   1
   8   5   5  124085    1593   1
  10   5   5   85078    1334   1
  11   5   5   86577    1418   1
 -12  -5  -3   99262    1567  -2
  12   5   5   99262    1567   1
  13   5   5  386778   30071   1
  14   5   5  243321   11793   1
  15   5   5  104859    5678   1
  16   5   5     852     816   1
 -17  -5  -5     433     805  -2
  17   5   5     433     805   1
  18   5   5    1010     600   1
  13  -6   6    2043     564  -2
 -13   6   5    2043     564   1
 -12   6   5    6833     570   1
 -11   6   5   20606    1194   1
  10  -6   5   83476    6068  -2
 -10   6   5   83476    6068   1
  -9   6   5   65745    4325   1
  -8   6   5   38708    3265   1
  -7   6   5    8266     785   1
  -6   6   5     109     416   1
   5  -6   3  133314    8518  -2
  -5   6   5  133314    8518   1
  -4   6   5  123451    8401   1
  -3   6   5  449904   20983   1
  -2   6   5  115923    6116   1
  -1   6   5   15521    1428   1
   0  -6   1   16838     670  -2
   0   6   5   16838     670   1
   1   6   5   60898    1026   1
   2   6   5    1224     517   1
   3   6   5  125405    1714   1
   4   6   5  315519    2610   1
  -5  -6  -1  261329    2386  -2
   5   6   5  261329    2386   1
   6   6   5  145430    1663   1
   7   6   5  129472    1604   1
  -8  -6  -2  350190    2555  -2
   8   6   5  350190    2555   1
  10   6   5  214318    2146   1
  11   6   5   34052    1139   1
  12   6   5     739     654   1
 -13  -6  -4  120262   17378  -2
  13   6   5  120262   17378   1
  14   6   5   16625     589   1
  15   6   5    8762     542   1
  16   6   5   42319    2792   1
  17   6   5   17107     978   1
 -18  -6  -6    9294     954  -2
  18   6   5    9294     954   1
 -13   7   5    1180     557   1
  12  -7   5    1444     436  -2
 -12   7   5    1444     436   1
 -11   7   5    4221     500   1
 -10   7   5   30237    1299   1
  -9   7   5   49536    4512   1
  -8   7   5   19515    1493   1
   7  -7   3   11800     935  -2
  -7   7   5   11800     935   1
  -6   7   5    3864     686   1
  -5   7   5    7447     641   1
   4  -7   2   95362   14405  -2
  -4   7   5   95362   14405   1
  -3   7   5  161768    8275   1
  -2   7   5   50752   16944   1
  -1   7   5   12679    1135   1
   0   7   5    2495     481   1
  -1  -7   0  205433    7607  -2
   1   7   5  205433    7607   1
   2   7   5   53013    2133   1
   3   7   5  108790    5614   1
   4   7   5  747779    3799   1
   5   7   5   90306    1459   1
  -6  -7  -2   62022    1138  -2
   6   7   5   62022    1138   1
   7   7   5  126924    1552   1
   8   7   5   60944    1291   1
   9   7   5   66730    1196   1
 -11  -7  -4  152056   18559  -2
  11   7   5  152056   18559   1
  12   7   5   13122     804   1
  13   7   5    8122     508   1
 -14  -7  -5  131006    7171  -2
  14   7   5  131006    7171   1
  15   7   5     288     596   1
  16   7   5   20266    8552   1
  17   7   5    1057     535   1
  18   7   5   13104     782   1
 -12   8   5    3060     493   1
  11  -8   4    1703     447  -2
 -11   8   5    1703     447   1
 -10   8   5    7839     998   1
  -9   8   5    5959    3109   1
  -8   8   5   18074    6665   1
  -7   8   5   21844    1577   1
   6  -8   2   39379    4964  -2
  -6   8   5   39379    4964   1
  -5   8   5   11530     629   1
  -4   8   5   21607    1222   1
  -3   8   5  234392   22816   1
  -2   8   5   15695    1558   1
   1  -8   0   68276    4634  -2
  -1   8   5   68276    4634   1
   0   8   5  141167    7108   1
   1   8   5   15537     681   1
  -2  -8  -1   58744    5715  -2
   2   8   5   58744    5715   1
   3   8   5  135623    3316   1
   4   8   5   78694    1431   1
   5   8   5  342375    2498   1
   6   8   5  210017    2026   1
  -7  -8  -3  187571    1827  -2
   7   8   5  187571    1827   1
   8   8   5   28345     616   1
   9   8   5   39108   23006   1
  10   8   5   23015    2761   1
  11   8   5   82274    4748   1
 -12  -8  -5  129096    8079  -2
  12   8   5  129096    8079   1
  13   8   5    6716     500   1
  14   8   5   69756    8678   1
  15   8   5   61461    3394   1
  16   8   5     416     589   1
 -17  -8  -7    5611    1475  -2
  17   8   5    5611    1475   1
  18   8   5    4718     937   1
 -11   9   5   10176     905   1
  10  -9   3    8251     764  -2
 -10   9   5    8251     764   1
  -9   9   5   26260    1506   1
  -8   9   5   17847    2012   1
  -7   9   5     313     372   1
  -6   9   5   13347     656   1
   5  -9   1   29591    3846  -2
  -5   9   5   29591    3846   1
  -4   9   5   47135    3027   1
  -3   9   5   18852    1993   1
  -2   9   5   26543    7000   1
  -1   9   5     916     415   1
   0  -9  -1   32854    5736  -2
   0   9   5   32854    5736   1
   1   9   5   13943     903   1
   2   9   5   35224    1496   1
   3   9   5   84213   12941   1
   4   9   5   23074    3628   1
  -5  -9  -3  117546    9912  -2
   5   9   5  117546    9912   1
   6   9   5  279942    3928   1
   7   9   5  426433   10598   1
  -8  -9  -4  242933   14069  -2
   8   9   5  242933   14069   1
   9   9   5   35568    2064   1
  10   9   5   34333    6965   1
  11   9   5   13145    1063   1
  12   9   5    1652     729   1
 -13  -9  -6   15216    3131  -2
  13   9   5   15216    3131   1
  14   9   5    -100     447   1
  15   9   5     330     470   1
  16   9   5    2762     694   1
  17   9   5    5363    1470   1
 -18  -9  -8     381     501  -2
  18   9   5     381     501   1
 -11  10   5    6664     660   1
 -10  10   5   15435    1427   1
  -9  10   5    3532     439   1
  -8  10   5   22204     695   1
   7 -10   1   47748    6786  -2
  -7  10   5   47748    6786   1
  -6  10   5   37265    4338   1
  -5  10   5    3580     539   1
   4 -10   0   39708    3480  -2
  -4  10   5   39708    3480   1
  -3  10   5   31005    1844   1
  -2  10   5  113757   10808   1
  -1  10   5   10653     847   1
   0  10   5   69457    3327   1
  -1 -10  -2  254109    8299  -2
   1  10   5  254109    8299   1
   2  10   5  208272   18310   1
   3  10   5  220148   23439   1
   4  10   5  147813    2093   1
   5  10   5   78240    8085   1
  -6 -10  -4  353492  146392  -2
   6  10   5  353492  146392   1
   7  10   5    9464     624   1
   8  10   5   12087    1375   1
   9  10   5   18393    1159   1
  10  10   5   24205    1197   1
 -11 -10  -6   67764    1225  -2
  11  10   5   67764    1225   1
  12  10   5   91889    4060   1
  13  10   5   51958    3847   1
 -14 -10  -7   17705    2336  -2
  14  10   5   17705    2336   1
  15  10   5      95     480   1
  16  10   5    6648     989   1
  17  10   5    1599     624   1
 -10  11   5    4184     691   1
  -9  11   5    1920     518   1
  -8  11   5     217     379   1
  -7  11   5     284     470   1
   6 -11   0    7143    1669  -2
  -6  11   5    7143    1669   1
  -5  11   5     197     387   1
  -4  11   5    2064     960   1
  -3  11   5   43541    9888   1
  -2  11   5    1508     402   1
  -1  11   5  106142   17750   1
   0  11   5   25881    1949   1
   1  11   5  152484   12557   1
  -2 -11  -3   44750    5565  -2
   2  11   5   44750    5565   1
   3  11   5    4118     442   1
   4  11   5  118977   15394   1
   5  11   5   63381    2972   1
   6  11   5  189807   10968   1
  -7 -11  -5  222839   35824  -2
   7  11   5  222839   35824   1
   8  11   5  139884    8486   1
   9  11   5   12281    1090   1
  10  11   5   61043    8740   1
  11  11   5     220     317   1
 -12 -11  -7    7932    1374  -2
  12  11   5    7932    1374   1
  13  11   5   10575    1313   1
  14  11   5    2788     436   1
  15  11   5    2414     419   1
  16  11   5     279     327   1
  17  11   5     361     347   1
  -9  12   5    6335    1426   1
  -8  12   5     424     437   1
  -7  12   5     938     394   1
  -6  12   5     134     485   1
   5 -12  -1    3631     476  -2
  -5  12   5    3631     476   1
  -4  12   5     212     339   1
  -3  12   5   37468    9318   1
  -2  12   5   64544   10558   1
  -1  12   5   74926    3332   1
   0 -12  -3  137166   26066  -2
   0  12   5  137166   26066   1
   1  12   5    2134     511   1
   2  12   5   26601    3951   1
   3  12   5    1250     929   1
   4  12   5     291     400   1
   5  12   5   13518    3377   1
   6  12   5   21595    1478   1
   7  12   5    3220     689   1
  -8 -12  -6   52553    4328  -2
   8  12   5   52553    4328   1
   9  12   5   89688    9775   1
  10  12   5   26373   14113   1
  11  12   5   19644    1317   1
  12  12   5    3565     384   1
 -13 -12  -8   36568    7732  -2
  13  12   5   36568    7732   1
  14  12   5     529     379   1
  15  12   5     278     360   1
  16  12   5     435     363   1
  17  12   5      88     490   1
  -7  13   5    1485     592   1
  -6  13   5     320     412   1
  -5  13   5     446     475   1
   4 -13  -2   10653     904  -2
  -4  13   5   10653     904   1
  -3  13   5     617     419   1
  -2  13   5    1315     388   1
  -1  13   5    1507    1358   1
   0  13   5   31045    4258   1
  -1 -13  -4   60368     929  -2
   1  13   5   60368     929   1
   2  13   5   38946    1899   1
   3  13   5   19726     606   1
   4  13   5   85924    3692   1
   5  13   5  147225    4039   1
  -6 -13  -6   20273    4442  -2
   6  13   5   20273    4442   1
   7  13   5     496     451   1
   8  13   5    4121     475   1
   9  13   5   17862     552   1
  10  13   5   73553    7039   1
  11  13   5    5334     700   1
  12  13   5    4950     493   1
  13  13   5    -107     618   1
 -14 -13  -9    5307     402  -2
  14  13   5    5307     402   1
  15  13   5    1246     376   1
  16  13   5    1910     383   1
   6 -14  -2     706     431  -2
  -6  14   5     706     431   1
  -5  14   5    8264    1022   1
  -4  14   5   11705    2742   1
  -3  14   5    7325    1695   1
  -2  14   5   23083    1551   1
  -1  14   5   11125    4127   1
   0  14   5   62186   33786   1
   1  14   5    1716     521   1
  -2 -14  -5    9528     557  -2
   2  14   5    9528     557   1
   3  14   5   20288    1032   1
   4  14   5  118019    8122   1
   5  14   5  178698   11792   1
   6  14   5   91524    6441   1
  -7 -14  -7   97181   20791  -2
   7  14   5   97181   20791   1
   8  14   5    2241     566   1
   9  14   5    2715    1138   1
  10  14   5    7897     776   1
  11  14   5    1468     482   1
 -12 -14  -9    1907     428  -2
  12  14   5    1907     428   1
  13  14   5    1651     735   1
  14  14   5    2197     424   1
  15  14   5   20087    1420   1
   5 -15  -3     939     598  -2
  -5  15   5     939     598   1
  -4  15   5    2051     535   1
  -3  15   5    9621    4055   1
  -2  15   5   55026   14421   1
  -1  15   5   64172    1432   1
   0 -15  -5   18034    4188  -2
   0  15   5   18034    4188   1
   1  15   5   22278    2035   1
   2  15   5   14861     643   1
   3  15   5    8556    1924   1
   4  15   5    2240     562   1
   5  15   5     -33    1026   1
   6  15   5     934     402   1
   7  15   5   18274    1404   1
  -8 -15  -8    6824    1475  -2
   8  15   5    6824    1475   1
   9  15   5    7303     561   1
  10  15   5     652     323   1
  11  15   5     951     353   1
  12  15   5     498     370   1
 -13 -15 -10    2552     490  -2
  13  15   5    2552     490   1
  14  15   5     123     418   1
  -3  16   5    6783     850   1
  -2  16   5    2400     906   1
  -1  16   5     455     483   1
   0  16   5     732     830   1
  -1 -16  -6    5988     692  -2
   1  16   5    5988     692   1
   2  16   5   17514     683   1
   3  16   5    7461    3116   1
   4  16   5   17507    4234   1
   5  16   5   12439     563   1
  -6 -16  -8      70     401  -2
   6  16   5      70     401   1
   7  16   5    1544     415   1
   8  16   5    2583     386   1
   9  16   5    3874     390   1
  10  16   5    1247     486   1
  11  16   5    3916     423   1
  12  16   5     665     362   1
  13  16   5     972     470   1
  -1  17   5    4664     609   1
   0  17   5    6099    2356   1
   1  17   5    -256     455   1
  -2 -17  -7     -71     455  -2
   2  17   5     -71     455   1
   3  17   5    1238     463   1
   4  17   5    3823     689   1
   5  17   5      70     429   1
   6  17   5    4898     877   1
  -7 -17  -9    8125    2086  -2
   7  17   5    8125    2086   1
   8  17   5    -204     419   1
   9  17   5    1113     388   1
  10  17   5     388     373   1
  11  17   5    4249     585   1
 -12 -17 -11     483     369  -2
  12  17   5     483     369   1
   2  18   5     655     507   1
  -3 -18  -8    3092     678  -2
   3  18   5    3092     678   1
   4  18   5    1357     387   1
   5  18   5    2503     417   1
   6  18   5      42     448   1
   7  18   5    2075     419   1
  -8 -18 -10    3904     439  -2
   8  18   5    3904     439   1
   9  18   5    7071     459   1
  -7 -15   6     585     463   1
  -6 -15   6     355     352   1
  -5 -15   6    1477     346   1
  -4 -15   6    2038     400   1
  -3 -15   6     678     360   1
  -2 -15   6    1065     362   1
  -1 -15   6     231     373   1
   0  15  16      64     443  -2
   0 -15   6      64     443   1
  -9 -14   6    3642     473   1
  -8 -14   6     685     426   1
   7  14  18     488     376  -2
  -7 -14   6     488     376   1
  -6 -14   6     458     333   1
  -5 -14   6    1060     416   1
  -4 -14   6    1795     315   1
  -3 -14   6    4328     362   1
   2  14  16    7704     451  -2
  -2 -14   6    7704     451   1
  -1 -14   6     580     368   1
   0 -14   6     820     483   1
   1 -14   6   11620     654   1
   2 -14   6    7003     654   1
   3 -14   6    3088     727   1
 -11 -13   6    7921     492   1
 -10 -13   6    3174     445   1
  -9 -13   6    1329     479   1
  -8 -13   6    3929     452   1
  -7 -13   6    5559     468   1
   6  13  17      99     462  -2
  -6 -13   6      99     462   1
  -5 -13   6     182     397   1
  -4 -13   6    1845     420   1
  -3 -13   6   13433    1152   1
  -2 -13   6    4265     690   1
   1  13  15      38     324  -2
  -1 -13   6      38     324   1
   0 -13   6     367     351   1
   1 -13   6   11702     921   1
   2 -13   6    6981    2993   1
   3 -13   6   16885    1716   1
  -4  13  13   22571    1413  -2
   4 -13   6   22571    1413   1
   5 -13   6   17271    2744   1
 -12 -12   6    2473     511   1
 -11 -12   6    4269     472   1
 -10 -12   6   12936    1895   1
  -9 -12   6    1076     360   1
   8  12  17   22791     940  -2
  -8 -12   6   22791     940   1
  -7 -12   6    4431     434   1
  -6 -12   6   38404    4717   1
  -5 -12   6   25475    1212   1
  -4 -12   6    2550     469   1
  -3 -12   6   85020    2991   1
  -2 -12   6  129311   14648   1
  -1 -12   6   43542    2269   1
   0  12  14   15439     841  -2
   0 -12   6   15439     841   1
   1 -12   6     785     479   1
   2 -12   6   17330    5305   1
   3 -12   6    3098     613   1
   4 -12   6   19774     751   1
  -5  12  12   24904    1443  -2
   5 -12   6   24904    1443   1
   6 -12   6     832     477   1
   7 -12   6     784    1037   1
 -13 -11   6    2748     539   1
  12  11  18     864     605  -2
 -12 -11   6     864     605   1
 -11 -11   6     137     355   1
 -10 -11   6    5639    1184   1
  -9 -11   6    4741     513   1
  -8 -11   6   11878     908   1
   7  11  16    6517     713  -2
  -7 -11   6    6517     713   1
  -6 -11   6     893     604   1
  -5 -11   6   48288    8231   1
  -4 -11   6   43287    4872   1
  -3 -11   6   13826     713   1
   2  11  14   73985    6119  -2
  -2 -11   6   73985    6119   1
  -1 -11   6   65710    3296   1
   0 -11   6   36615     777   1
   1 -11   6   60478    3002   1
   2 -11   6   33354    1786   1
   3 -11   6    4452     932   1
   4 -11   6    -177     631   1
   5 -11   6    -199     413   1
  -6  11  11    5198     639  -2
   6 -11   6    5198     639   1
   7 -11   6     264     451   1
   8 -11   6    2124    1765   1
  14  10  18    4065    1123  -2
 -14 -10   6    4065    1123   1
 -13 -10   6    1197    1004   1
 -12 -10   6     170     438   1
  11  10  17    2659     406  -2
 -11 -10   6    2659     406   1
 -10 -10   6    5516     474   1
  -9 -10   6   42053    1932   1
  -8 -10   6    -175     823   1
  -7 -10   6   18190     824   1
   6  10  15   18805     824  -2
  -6 -10   6   18805     824   1
  -5 -10   6  118963    6477   1
  -4 -10   6  152964   11880   1
  -3 -10   6   51481    2439   1
  -2 -10   6   12928     809   1
   1  10  13   58509    2277  -2
  -1 -10   6   58509    2277   1
   0 -10   6   33793     612   1
   1 -10   6   16914    4570   1
   2 -10   6   31247    3071   1
   3 -10   6     -83     457   1
  -4  10  11   22887     776  -2
   4 -10   6   22887     776   1
   5 -10   6    5519     489   1
   6 -10   6    8781    1145   1
  -7  10  10   15038    2486  -2
   7 -10   6   15038    2486   1
   8 -10   6      98     555   1
   9 -10   6    1615     626   1
  10 -10   6      -8     461   1
 -14  -9   6    7036     578   1
  13   9  17    9768    1565  -2
 -13  -9   6    9768    1565   1
 -12  -9   6    1155     428   1
 -11  -9   6    1577    1147   1
 -10  -9   6   26088    3219   1
  -9  -9   6   45110    1711   1
   8   9  15   93586    3579  -2
  -8  -9   6   93586    3579   1
  -7  -9   6   18865     838   1
  -6  -9   6   25700    1644   1
   5   9  14  122765    7388  -2
  -5  -9   6  122765    7388   1
  -4  -9   6   84042    2892   1
  -3  -9   6   33125     584   1
  -2  -9   6   53462    5047   1
  -1  -9   6  100296     896   1
   0   9  12  102085    1253  -2
   0  -9   6  102085    1253   1
   1  -9   6   49066    1086   1
   2  -9   6   30903   11236   1
   3  -9   6   14558    6528   1
   4  -9   6   18443     584   1
  -5   9  10   81573    3371  -2
   5  -9   6   81573    3371   1
   6  -9   6    9578    1412   1
   7  -9   6    1788     424   1
   8  -9   6    7147    4106   1
   9  -9   6    1144     439   1
 -10   9   8     496     500  -2
  10  -9   6     496     500   1
  11  -9   6     394     469   1
 -15  -8   6    1015     650   1
 -14  -8   6    5948     659   1
 -13  -8   6     979     789   1
  12   8  16   51171    3574  -2
 -12  -8   6   51171    3574   1
 -11  -8   6   14118    1832   1
 -10  -8   6   63865   22409   1
  -9  -8   6   46367    5220   1
  -8  -8   6   31439    1103   1
   7   8  14  109438    2521  -2
  -7  -8   6  109438    2521   1
  -6  -8   6    5555     385   1
  -5  -8   6    8368    1337   1
  -4  -8   6   52116    6988   1
  -3  -8   6     375     370   1
   2   8  12   18135     629  -2
  -2  -8   6   18135     629   1
  -1  -8   6   26233    1150   1
   0  -8   6    5772     463   1
  -1   8  11  140552   16220  -2
   1  -8   6  140552   16220   1
   2  -8   6  103567    6961   1
   3  -8   6  314126    1843   1
   4  -8   6   58010    2964   1
   5  -8   6    1011     402   1
  -6   8   9   21400    2684  -2
   6  -8   6   21400    2684   1
   7  -8   6   38141     897   1
   8  -8   6     488     448   1
   9  -8   6    1780    1111   1
  10  -8   6    3403     745   1
 -11   8   7   13296    3083  -2
  11  -8   6   13296    3083   1
  12  -8   6    2162     581   1
 -15  -7   6     234     606   1
  14   7  16    2479     626  -2
 -14  -7   6    2479     626   1
 -13  -7   6   25208     891   1
 -12  -7   6    6055     561   1
  11   7  15    8367    1048  -2
 -11  -7   6    8367    1048   1
 -10  -7   6   12433     836   1
  -9  -7   6   88475    5482   1
  -8  -7   6   31591   15070   1
  -7  -7   6   67250     697   1
   6   7  13  133255    3520  -2
  -6  -7   6  133255    3520   1
  -5  -7   6   64488    1066   1
  -4  -7   6  282936    7879   1
  -3  -7   6  187126    4356   1
  -2  -7   6  129973    5740   1
   1   7  11  220866   10617  -2
  -1  -7   6  220866   10617   1
   0  -7   6   46850     705   1
   1  -7   6   33632    3959   1
   2  -7   6   17630    3183   1
   3  -7   6  181240    2577   1
  -4   7   9   11389    1156  -2
   4  -7   6   11389    1156   1
   5  -7   6    6567     498   1
   6  -7   6   38837     858   1
  -7   7   8   39362    3361  -2
   7  -7   6   39362    3361   1
   8  -7   6   34253    5489   1
   9  -7   6   20452     795   1
  10  -7   6   16061    1880   1
  11  -7   6     397     590   1
 -12   7   6    4964     640  -2
  12  -7   6    4964     640   1
  13  -7   6     670    1062   1
 -15  -6   6     699     603   1
 -14  -6   6    2795     638   1
  13   6  15    8948     642  -2
 -13  -6   6    8948     642   1
 -12  -6   6   15505     960   1
 -11  -6   6   53532    3624   1
 -10  -6   6    5641     345   1
  -9  -6   6   46160    1517   1
   8   6  13  230876    6701  -2
  -8  -6   6  230876    6701   1
  -7  -6   6   23215     965   1
  -6  -6   6     869     318   1
   5   6  12   89285   25146  -2
  -5  -6   6   89285   25146   1
  -4  -6   6     136     298   1
  -3  -6   6   67888    2162   1
  -2  -6   6  168067    2910   1
  -1  -6   6  131683    7589   1
   0   6  10  154153    5088  -2
   0  -6   6  154153    5088   1
   1  -6   6    6327     390   1
   2  -6   6   11188     590   1
   3  -6   6   81084   29571   1
   4  -6   6    8372     530   1
  -5   6   8  117015    6695  -2
   5  -6   6  117015    6695   1
   6  -6   6   69709    3478   1
   7  -6   6   26274     792   1
   8  -6   6   59078    3543   1
   9  -6   6   29349     862   1
 -10   6   6   38362    2944  -2
  10  -6   6   38362    2944   1
  11  -6   6    6684    1367   1
  12  -6   6    3218     635   1
 -13   6   5     896     501  -2
  13  -6   6     896     501   1
 -15  -5   6    5874     995   1
 -14  -5   6     389     470   1
 -13  -5   6     278     463   1
  12   5  14   11648     514  -2
 -12  -5   6   11648     514   1
 -11  -5   6   35450    1006   1
 -10  -5   6   44227    8506   1
  -9  -5   6   25475    1806   1
  -8  -5   6  164695    2867   1
   7   5  12  298185    9988  -2
  -7  -5   6  298185    9988   1
  -6  -5   6  127834    2159   1
  -5  -5   6  180724    1454   1
  -4  -5   6   65795   11195   1
  -3  -5   6   68010    4088   1
   2   5  10   33874    1546  -2
  -2  -5   6   33874    1546   1
  -1  -5   6     217     369   1
   0  -5   6   26127    1059   1
  -1   5   9   22264    3320  -2
   1  -5   6   22264    3320   1
   2  -5   6   93354    7025   1
   3  -5   6   13431     895   1
   4  -5   6   40983     772   1
   5  -5   6   12329     505   1
  -6   5   7   17363    1719  -2
   6  -5   6   17363    1719   1
   7  -5   6     558     416   1
   8  -5   6   64955    3802   1
   9  -5   6   99024   12208   1
  10  -5   6   18716    1533   1
 -11   5   5   15519    2521  -2
  11  -5   6   15519    2521   1
  12  -5   6    8820     698   1
  13  -5   6    5766     995   1
  14  -5   6    4876    1019   1
 -16  -4   6    2529     828   1
 -15  -4   6    -137     377   1
  14   4  14    9643    1178  -2
 -14  -4   6    9643    1178   1
 -13  -4   6   23817     693   1
 -12  -4   6   59578    2874   1
  11   4  13   34254     688  -2
 -11  -4   6   34254     688   1
 -10  -4   6   49865    1372   1
  -9  -4   6   49646    4652   1
  -8  -4   6    6897     928   1
  -7  -4   6  217914    1209   1
   6   4  11  291234   19470  -2
  -6  -4   6  291234   19470   1
  -5  -4   6  109918    2591   1
  -4  -4   6   19410     438   1
  -3  -4   6  203986    1893   1
  -2  -4   6  149945    6843   1
   1   4   9   23864     492  -2
  -1  -4   6   23864     492   1
   0  -4   6    1448     375   1
   1  -4   6   18351     542   1
   2  -4   6   19170    1145   1
   3  -4   6   33149    2122   1
  -4   4   7    4095     429  -2
   4  -4   6    4095     429   1
   5  -4   6     123     525   1
   6  -4   6   50382    2529   1
  -7   4   6   95640    1814  -2
   7  -4   6   95640    1814   1
   8  -4   6   46957    3660   1
   9  -4   6   73802    3789   1
  10  -4   6     259     437   1
  11  -4   6    2589     473   1
 -12   4   4    6539     696  -2
  12  -4   6    6539     696   1
  13  -4   6   10443    1386   1
  14  -4   6     685     549   1
  15  -4   6     838     540   1
 -16  -3   6    2131     904   1
 -15  -3   6     687     495   1
 -14  -3   6    3735     436   1
  13   3  13   16028    2741  -2
 -13  -3   6   16028    2741   1
 -12  -3   6   77197   11173   1
 -11  -3   6   14744     843   1
 -10  -3   6   75382    4341   1
  -9  -3   6  196211    3709   1
   8   3  11  119071    4933  -2
  -8  -3   6  119071    4933   1
  -7  -3   6    9445     404   1
  -6  -3   6   12584     423   1
   5   3  10    9987    1280  -2
  -5  -3   6    9987    1280   1
  -4  -3   6     703     300   1
  -3  -3   6   41816    1430   1
  -2  -3   6  186611    3206   1
  -1  -3   6   36731     950   1
   0   3   8  193157   16733  -2
   0  -3   6  193157   16733   1
   1  -3   6   31231    1193   1
   2  -3   6   30798    2854   1
   3  -3   6  231676    6043   1
   4  -3   6  277736   12510   1
  -5   3   6  333932   27912  -2
   5  -3   6  333932   27912   1
   6  -3   6   97541    4961   1
   7  -3   6  334064   15929   1
   8  -3   6  183118    4313   1
   9  -3   6   25738    1185   1
 -10   3   4   27306    1358  -2
  10  -3   6   27306    1358   1
  11  -3   6   16661     990   1
  12  -3   6   58319    3995   1
 -13   3   3   13522    1358  -2
  13  -3   6   13522    1358   1
  14  -3   6    6173     610   1
  15  -3   6    -306     523   1
 -16  -2   6   11785    2140   1
 -15  -2   6    9127     998   1
 -14  -2   6    3265     511   1
 -13  -2   6   37460    4512   1
  12   2  12    4960     467  -2
 -12  -2   6    4960     467   1
 -11  -2   6    1680     431   1
 -10  -2   6   26498     820   1
  -9  -2   6   38172    1942   1
  -8  -2   6  139771    3223   1
   7   2  10  400438   25389  -2
  -7  -2   6  400438   25389   1
  -6  -2   6  296205    7047   1
  -5  -2   6   73964     696   1
  -4  -2   6  148519   16009   1
  -3  -2   6  131231    8513   1
  -2  -2   6  117994    4765   1
  -1  -2   6   34156    1713   1
   0  -2   6   62031    3442   1
  -1   2   7  670387   42754  -2
   1  -2   6  670387   42754   1
   2  -2   6   71985    1845   1
   3  -2   6  673527   21482   1
   4  -2   6   15572     667   1
   5  -2   6  292205   14083   1
  -6   2   5  133248   10272  -2
   6  -2   6  133248   10272   1
   7  -2   6    6662     436   1
   8  -2   6     361     357   1
   9  -2   6   52637    2819   1
  10  -2   6   26500    1299   1
 -11   2   3    3250     898  -2
  11  -2   6    3250     898   1
  12  -2   6   62780    2401   1
  13  -2   6   53909    4498   1
  14  -2   6   12388     829   1
  15  -2   6    6457    1536   1
  16  -2   6    3989    1086   1
 -15  -1   6    2571     479   1
 -14  -1   6   36164   10905   1
 -13  -1   6   68994   10737   1
 -12  -1   6   88750    1070   1
  11   1  11   76057    9981  -2
 -11  -1   6   76057    9981   1
 -10  -1   6   49357    1714   1
  -9  -1   6    5835     539   1
  -8  -1   6    2670     429   1
  -7  -1   6    7915     551   1
   6   1   9  197276    5395  -2
  -6  -1   6  197276    5395   1
  -5  -1   6    5090     442   1
  -4  -1   6   56572    2834   1
  -3  -1   6  554639   22261   1
  -2  -1   6    6403     394   1
   1   1   7  770187   10777  -2
  -1  -1   6  770187   10777   1
   0  -1   6   56774    1650   1
   1  -1   6  250358    4214   1
   2  -1   6  149124    3590   1
   3  -1   6   15947     489   1
   4  -1   6   11012     736   1
   5  -1   6     392     376   1
   6  -1   6    7775     504   1
  -7   1   4  237193   22665  -2
   7  -1   6  237193   22665   1
   8  -1   6   12816     778   1
   9  -1   6   59856    6948   1
  10  -1   6   13790     585   1
  11  -1   6   36475    1098   1
 -12   1   2   19484    3315  -2
  12  -1   6   19484    3315   1
  13  -1   6    2439     489   1
  14  -1   6   11089     606   1
  15  -1   6    4765     522   1
  16  -1   6    1124     626   1
 -15   0   6     968     649   1
 -14   0   6    1104     468   1
  13   0  11   23527     678  -2
 -13   0   6   23527     678   1
 -12   0   6   53790     982   1
 -11   0   6    6419     821   1
 -10   0   6    6766     524   1
  -9   0   6    6094     489   1
  -8   0   6   12147    1461   1
  -7   0   6   70141    2754   1
  -6   0   6   41544     858   1
   5   0   8   52394     716  -2
  -5   0   6   52394     716   1
  -4   0   6    2717     394   1
  -3   0   6  117420    1021   1
  -2   0   6   58041    4003   1
  -1   0   6  461132   26580   1
   0   0   6  491104    8595  -2
   0   0   6  491104    8595   1
   1   0   6  198971    3758   1
   2   0   6  832227   17572   1
   3   0   6   68772    2019   1
   4   0   6  852462    9431   1
  -5   0   4  321672   68598  -2
   5   0   6  321672   68598   1
   6   0   6   18358    1898   1
   7   0   6   76035    1103   1
   8   0   6   93430   14761   1
   9   0   6   97762    3065   1
  10   0   6   93987    4277   1
  11   0   6     644     368   1
  12   0   6   35911    2258   1
 -13   0   1   72770    7518  -2
  13   0   6   72770    7518   1
  14   0   6      -4     412   1
  15   0   6    3720     503   1
  16   0   6     697     425   1
  17   0   6     846     533   1
 -15   1   6   16596    2117   1
 -14   1   6   14033     659   1
 -13   1   6   28597    2281   1
  12  -1  10   10164    1664  -2
 -12   1   6   10164    1664   1
 -11   1   6    2364     419   1
 -10   1   6   29300    1983   1
  -9   1   6    1393     434   1
  -8   1   6   14174     488   1
   7  -1   8   64554    4286  -2
  -7   1   6   64554    4286   1
  -6   1   6    6723     475   1
  -5   1   6   31110    1595   1
  -4   1   6   19946     707   1
  -3   1   6  133469    3507   1
  -2   1   6  103040    5500   1
  -1   1   6    -482     482   1
   0   1   6   84979    1478   1
  -1  -1   5  413589   11557  -2
   1   1   6  413589   11557   1
   2   1   6  336892   13650   1
   3   1   6   98088   49610   1
   4   1   6  191812    5334   1
   5   1   6  430444   19652   1
  -6  -1   3 1081615   27892  -2
   6   1   6 1081615   27892   1
   7   1   6  348189    2207   1
   8   1   6   38430    3283   1
   9   1   6   45202     754   1
  10   1   6   37012    1432   1
 -11  -1   1    3556     407  -2
  11   1   6    3556     407   1
  12   1   6   27705    1202   1
  13   1   6    4324     818   1
  14   1   6   69343   10343   1
  15   1   6    3451     560   1
  16   1   6       8     399   1
  17   1   6     973     493   1
 -15   2   6    2836     852   1
 -14   2   6    6677    1475   1
 -13   2   6   14187     619   1
 -12   2   6    4555     475   1
  11  -2   9   24505    3893  -2
 -11   2   6   24505    3893   1
 -10   2   6    1126     434   1
  -9   2   6   65554    1887   1
  -8   2   6   27012     753   1
  -7   2   6   48044     753   1
   6  -2   7   87047    2256  -2
  -6   2   6   87047    2256   1
  -5   2   6     -10     385   1
  -4   2   6   57387    3535   1
  -3   2   6  272780   58240   1
  -2   2   6   60062    4102   1
   1  -2   5  346538   15391  -2
  -1   2   6  346538   15391   1
   0   2   6   24438     971   1
   1   2   6  119258    1338   1
   2   2   6  267337   10239   1
   3   2   6   52538    1356   1
   4   2   6   57230    7639   1
   5   2   6  140122    6884   1
   6   2   6  227967    7095   1
  -7  -2   2  859335    9419  -2
   7   2   6  859335    9419   1
   8   2   6    8462     491   1
   9   2   6  117094    9256   1
  10   2   6   68942    1761   1
  11   2   6    2238     391   1
 -12  -2   0    1452     403  -2
  12   2   6    1452     403   1
  13   2   6     227     436   1
  14   2   6   11362     531   1
  15   2   6    2931     415   1
  16   2   6    5126     674   1
 -17  -2  -2     627     620  -2
  17   2   6     627     620   1
 -14   3   6    1948     530   1
  13  -3   9     470     472  -2
 -13   3   6     470     472   1
 -12   3   6     737     458   1
 -11   3   6   11952    1995   1
  10  -3   8   43110     830  -2
 -10   3   6   43110     830   1
  -9   3   6   30169     674   1
  -8   3   6   48101    2121   1
  -7   3   6   56957     921   1
  -6   3   6   37690     895   1
   5  -3   6  270862    5011  -2
  -5   3   6  270862    5011   1
  -4   3   6  213958    2230   1
  -3   3   6   56484   29531   1
  -2   3   6    8278     598   1
  -1   3   6  769009   40153   1
   0  -3   4   41356     882  -2
   0   3   6   41356     882   1
   1   3   6   62149    2838   1
   2   3   6  378705   21410   1
   3   3   6    1634     483   1
   4   3   6  219750    8332   1
  -5  -3   2   93426    5270  -2
   5   3   6   93426    5270   1
   6   3   6   24190    1103   1
   7   3   6    3905     624   1
  -8  -3   1   53392    1229  -2
   8   3   6   53392    1229   1
   9   3   6     136     452   1
  10   3   6   42299    3124   1
  11   3   6     281     361   1
  12   3   6   39836    4024   1
 -13  -3  -1   54782    4062  -2
  13   3   6   54782    4062   1
  14   3   6    9078    1195   1
  15   3   6   16918    2631   1
  16   3   6     305     412   1
  17   3   6    4965     855   1
 -18  -3  -3    1463     518  -2
  18   3   6    1463     518   1
 -14   4   6    1306     534   1
 -13   4   6     443     484   1
  12  -4   8    2098     470  -2
 -12   4   6    2098     470   1
 -11   4   6   10299     715   1
 -10   4   6   18554    1205   1
  -9   4   6  222468    5929   1
  -8   4   6  149753    1284   1
   7  -4   6   53538    4959  -2
  -7   4   6   53538    4959   1
  -6   4   6    1244     481   1
  -5   4   6   24148    1947   1
   4  -4   5  156738   10572  -2
  -4   4   6  156738   10572   1
  -3   4   6    6767     481   1
  -2   4   6  610160   32408   1
  -1   4   6    2084     531   1
   0   4   6   76591    7426   1
  -1  -4   3  290454    9841  -2
   1   4   6  290454    9841   1
   2   4   6  160498    8393   1
   3   4   6  189669   25781   1
   4   4   6   78268    1310   1
   5   4   6   43942    1564   1
  -6  -4   1  260927    2498  -2
   6   4   6  260927    2498   1
   7   4   6  113813    1611   1
   8   4   6   42626    1016   1
   9   4   6   22129     815   1
  10   4   6    1215     784   1
 -11  -4  -1   11334     477  -2
  11   4   6   11334     477   1
  12   4   6    2448     514   1
  13   4   6   11927     629   1
 -14  -4  -2   74772    4231  -2
  14   4   6   74772    4231   1
  15   4   6  105183    1832   1
  16   4   6   19673     984   1
  17   4   6    3448     497   1
  18   4   6     911     450   1
 -14   5   6    2194     479   1
 -13   5   6    1175     518   1
 -12   5   6     895     587   1
  11  -5   7   12551    1164  -2
 -11   5   6   12551    1164   1
 -10   5   6    1622     526   1
  -9   5   6    2682    1158   1
  -8   5   6    9731    2188   1
  -7   5   6    1358     447   1
   6  -5   5   52131    8496  -2
  -6   5   6   52131    8496   1
  -5   5   6   16868     589   1
  -4   5   6   96586    1760   1
  -3   5   6  130019   13972   1
  -2   5   6  739861   74374   1
   1  -5   3  266045   11247  -2
  -1   5   6  266045   11247   1
   0   5   6   70375    1044   1
   1   5   6   80702    2242   1
  -2  -5   2   25539    8227  -2
   2   5   6   25539    8227   1
   3   5   6  143356    3518   1
   4   5   6   35802     710   1
   5   5   6  162148    1932   1
   6   5   6  148378    1834   1
  -7  -5   0  155991    1736  -2
   7   5   6  155991    1736   1
   8   5   6   30025     936   1
   9   5   6    4500     790   1
  10   5   6   11265     913   1
  11   5   6    2616     450   1
 -12  -5  -2   20415    1057  -2
  12   5   6   20415    1057   1
  13   5   6     708     473   1
  14   5   6    1120     561   1
  15   5   6   39801    1579   1
  16   5   6     157     442   1
 -17  -5  -4    1033     559  -2
  17   5   6    1033     559   1
  18   5   6   10388    1537   1
  13  -6   7    8090    1070  -2
 -13   6   6    8090    1070   1
 -12   6   6    1018     517   1
 -11   6   6   16478     998   1
  10  -6   6   44461    3997  -2
 -10   6   6   44461    3997   1
  -9   6   6     519     411   1
  -8   6   6   77002    5729   1
  -7   6   6   68445    4310   1
  -6   6   6   48370    1369   1
   5  -6   4  164156    5066  -2
  -5   6   6  164156    5066   1
  -4   6   6   84034    1599   1
  -3   6   6  110605   61925   1
  -2   6   6  146635   13174   1
  -1   6   6   10209     499   1
   0  -6   2  517724   20512  -2
   0   6   6  517724   20512   1
   1   6   6 1403884   20663   1
   2   6   6  168844    4020   1
   3   6   6   19128    2524   1
   4   6   6   13183     585   1
  -5  -6   0  581707    3372  -2
   5   6   6  581707    3372   1
   6   6   6    1970     574   1
   7   6   6    7547     671   1
  -8  -6  -1   13150     905  -2
   8   6   6   13150     905   1
   9   6   6     269     576   1
  10   6   6   29747     906   1
  11   6   6   31311     947   1
  12   6   6   23352     844   1
 -13  -6  -3   73543    1336  -2
  13   6   6   73543    1336   1
  14   6   6   31776    2571   1
  15   6   6    8897     810   1
  16   6   6    4164     494   1
  17   6   6    1059     600   1
 -18  -6  -5    6736     651  -2
  18   6   6    6736     651   1
  12  -7   6    5573     498  -2
 -12   7   6    5573     498   1
 -11   7   6    6004     522   1
 -10   7   6    2740     486   1
  -9   7   6   12843    1922   1
  -8   7   6    2302     374   1
   7  -7   4   16148    2440  -2
  -7   7   6   16148    2440   1
  -6   7   6   58555    2906   1
  -5   7   6    6074     429   1
   4  -7   3  235549   17740  -2
  -4   7   6  235549   17740   1
  -3   7   6  199701    5393   1
  -2   7   6   26208     744   1
  -1   7   6  137973    7838   1
   0   7   6   40289    3076   1
  -1  -7   1  520146    5995  -2
   1   7   6  520146    5995   1
   2   7   6     584     462   1
   3   7   6   50078    1932   1
   4   7   6   72849    2416   1
   5   7   6   21073     810   1
  -6  -7  -1    9418     867  -2
   6   7   6    9418     867   1
   7   7   6   89868    1457   1
   8   7   6   30222     904   1
   9   7   6  344325    2503   1
  10   7   6  181286    1894   1
 -11  -7  -3   42053    2144  -2
  11   7   6   42053    2144   1
  12   7   6   15965    1362   1
  13   7   6    3520     432   1
 -14  -7  -4  136993   11870  -2
  14   7   6  136993   11870   1
  15   7   6  136969   12593   1
  16   7   6   55647    3836   1
  17   7   6   28383    3104   1
  18   7   6    1963     602   1
 -12   8   6    1894     499   1
  11  -8   5    6642     626  -2
 -11   8   6    6642     626   1
 -10   8   6    4562     830   1
  -9   8   6    6814    3871   1
  -8   8   6   22734    1489   1
  -7   8   6     839     455   1
   6  -8   3   27631    5371  -2
  -6   8   6   27631    5371   1
  -5   8   6   75848    5192   1
  -4   8   6    1472     410   1
  -3   8   6  358982   58305   1
  -2   8   6  155224   10903   1
   1  -8   1    3611     387  -2
  -1   8   6    3611     387   1
   0   8   6   12630     537   1
   1   8   6   74846    1511   1
  -2  -8   0   76259    1885  -2
   2   8   6   76259    1885   1
   3   8   6   24034     618   1
   4   8   6   14172     544   1
   5   8   6  112262    1503   1
   6   8   6     600     787   1
  -7  -8  -2   89018    1403  -2
   7   8   6   89018    1403   1
   8   8   6   16255     967   1
   9   8   6  130615    1586   1
  10   8   6  113094    1543   1
  11   8   6  175550    2707   1
 -12  -8  -4  125772    9970  -2
  12   8   6  125772    9970   1
  13   8   6    1514     364   1
  14   8   6     576     343   1
  15   8   6   39568    6024   1
  16   8   6    3371     411   1
 -17  -8  -6   25765    2936  -2
  17   8   6   25765    2936   1
  18   8   6    8887     606   1
 -11   9   6     157     383   1
  10  -9   4    7399     603  -2
 -10   9   6    7399     603   1
  -9   9   6    6903    1659   1
  -8   9   6   39720    3342   1
  -7   9   6   46513    7005   1
  -6   9   6   37969    2567   1
   5  -9   2  171939   15262  -2
  -5   9   6  171939   15262   1
  -4   9   6  182588   20282   1
  -3   9   6     131     435   1
  -2   9   6   51037   12358   1
  -1   9   6    5987     404   1
   0  -9   0    6208     444  -2
   0   9   6    6208     444   1
   1   9   6   19336     576   1
   2   9   6    3480     544   1
   3   9   6   60731     851   1
   4   9   6   42262    1083   1
  -5  -9  -2    5021     615  -2
   5   9   6    5021     615   1
   6   9   6    3901     784   1
   7   9   6   42495     977   1
  -8  -9  -3    4650     626  -2
   8   9   6    4650     626   1
   9   9   6    1160     536   1
  10   9   6   62589    5326   1
  11   9   6   32600     761   1
  12   9   6  144109    6593   1
 -13  -9  -5   18113    1242  -2
  13   9   6   18113    1242   1
  14   9   6   21369     833   1
  15   9   6   11391    1409   1
  16   9   6    6598     805   1
  17   9   6     244     355   1
 -18  -9  -7   14945    1098  -2
  18   9   6   14945    1098   1
 -10  10   6    8987    2789   1
  -9  10   6   13231    3240   1
  -8  10   6     893     367   1
   7 -10   2   13538    4125  -2
  -7  10   6   13538    4125   1
  -6  10   6   73023    9383   1
  -5  10   6   21361    3114   1
   4 -10   1    1481     339  -2
  -4  10   6    1481     339   1
  -3  10   6    1726     376   1
  -2  10   6   29716   10581   1
  -1  10   6   28083    1033   1
   0  10   6   52960    3483   1
  -1 -10  -1   65280    4997  -2
   1  10   6   65280    4997   1
   2  10   6   24713    1237   1
   3  10   6   37635    2536   1
   4  10   6    6027     512   1
   5  10   6    2149     504   1
  -6 -10  -3  318704   12042  -2
   6  10   6  318704   12042   1
   7  10   6   99454    5081   1
   8  10   6    6875     880   1
   9  10   6   75346    7028   1
  10  10   6    2957     518   1
 -11 -10  -5   31565   18407  -2
  11  10   6   31565   18407   1
  12  10   6   34898    9790   1
  13  10   6    4025     440   1
 -14 -10  -6   15382    2065  -2
  14  10   6   15382    2065   1
  15  10   6    4245     406   1
  16  10   6   11309    1292   1
  17  10   6    1899     385   1
  -9  11   6   28843    2427   1
  -8  11   6    6085    1790   1
  -7  11   6    3475     513   1
   6 -11   1    1667     756  -2
  -6  11   6    1667     756   1
  -5  11   6    9377     713   1
  -4  11   6    1324     459   1
  -3  11   6    8993    1030   1
  -2  11   6     606     371   1
  -1  11   6    1726     387   1
   0  11   6    9566     501   1
   1  11   6    2411     726   1
  -2 -11  -2   14997     763  -2
   2  11   6   14997     763   1
   3  11   6  133883   13568   1
   4  11   6   52206   24078   1
   5  11   6   35035    1359   1
   6  11   6   12337    1109   1
  -7 -11  -4  135431    2958  -2
   7  11   6  135431    2958   1
   8  11   6   99971    9145   1
   9  11   6  126546   10984   1
  10  11   6  108046   13916   1
  11  11   6  112537    1757   1
 -12 -11  -6   59407    5964  -2
  12  11   6   59407    5964   1
  13  11   6   29330    2720   1
  14  11   6    5177     845   1
  15  11   6   19424    1850   1
  16  11   6    4721     457   1
  17  11   6     189     373   1
  -8  12   6      33     350   1
  -7  12   6    5229     684   1
  -6  12   6    4399     873   1
   5 -12   0    3210     444  -2
  -5  12   6    3210     444   1
  -4  12   6    1339     386   1
  -3  12   6   28927    1883   1
  -2  12   6   14937    1104   1
  -1  12   6   15098    1309   1
   0 -12  -2    8101    1243  -2
   0  12   6    8101    1243   1
   1  12   6   30840     654   1
   2  12   6     315     476   1
   3  12   6   32701    2825   1
   4  12   6   69593    5685   1
   5  12   6   86047   35235   1
   6  12   6   58934    3527   1
   7  12   6   20972    2263   1
  -8 -12  -5   33451    3368  -2
   8  12   6   33451    3368   1
   9  12   6    6442     843   1
  10  12   6   18315     937   1
  11  12   6   30383     646   1
  12  12   6   45694     832   1
 -13 -12  -7   52806    2108  -2
  13  12   6   52806    2108   1
  14  12   6   26170    3253   1
  15  12   6    7509    1058   1
  16  12   6    1423     392   1
  17  12   6     344     348   1
  -7  13   6     502     422   1
  -6  13   6    5650     544   1
  -5  13   6     -95     401   1
   4 -13  -1    3823     438  -2
  -4  13   6    3823     438   1
  -3  13   6   10991    1041   1
  -2  13   6    6844    3944   1
  -1  13   6   12245     745   1
   0  13   6   10020    1591   1
  -1 -13  -3  125551   13637  -2
   1  13   6  125551   13637   1
   2  13   6    3153     442   1
   3  13   6   25678     979   1
   4  13   6  110239    5753   1
   5  13   6  110384    8015   1
  -6 -13  -5   35163    1633  -2
   6  13   6   35163    1633   1
   7  13   6     468     541   1
   8  13   6   51186    1359   1
   9  13   6     778     395   1
  10  13   6   18019     757   1
  11  13   6   27520    8571   1
  12  13   6   27535   11784   1
  13  13   6     563     355   1
 -14 -13  -8    5566     917  -2
  14  13   6    5566     917   1
  15  13   6    3997     459   1
  16  13   6     467     388   1
   6 -14  -1    3897    1090  -2
  -6  14   6    3897    1090   1
  -5  14   6     616     412   1
  -4  14   6     -10     461   1
  -3  14   6    5398     585   1
  -2  14   6    3614     504   1
  -1  14   6   16172    2796   1
   0  14   6   32293     826   1
   1  14   6   84960   12429   1
  -2 -14  -4   38171    7775  -2
   2  14   6   38171    7775   1
   3  14   6   55717    5431   1
   4  14   6   88487   26803   1
   5  14   6   97539   32159   1
   6  14   6    2572     559   1
  -7 -14  -6    7597     494  -2
   7  14   6    7597     494   1
   8  14   6   40282    4888   1
   9  14   6    4129     452   1
  10  14   6   41045    4259   1
  11  14   6   15931    3361   1
 -12 -14  -8   11603    1606  -2
  12  14   6   11603    1606   1
  13  14   6   10435    1173   1
  14  14   6     865     441   1
  15  14   6   10067     485   1
   5 -15  -2     823     522  -2
  -5  15   6     823     522   1
  -4  15   6    1603     508   1
  -3  15   6    2412     796   1
  -2  15   6     903     530   1
  -1  15   6   13923     946   1
   0 -15  -4    6982     545  -2
   0  15   6    6982     545   1
   1  15   6    2245     472   1
   2  15   6    4920    3095   1
   3  15   6   20203    1098   1
   4  15   6  187856    2651   1
   5  15   6  123461    1263   1
   6  15   6    4237     453   1
   7  15   6  104410    1120   1
  -8 -15  -7   38619    4334  -2
   8  15   6   38619    4334   1
   9  15   6    2305     491   1
  10  15   6     -62     450   1
  11  15   6    1028     385   1
  12  15   6    2434     393   1
 -13 -15  -9    3053     608  -2
  13  15   6    3053     608   1
  14  15   6     293     392   1
  15  15   6    1358     495   1
  -3  16   6    1255    1225   1
  -2  16   6   21324   10354   1
  -1  16   6   13090    4975   1
   0  16   6    6443     989   1
  -1 -16  -5    6181    1308  -2
   1  16   6    6181    1308   1
   2  16   6     832     594   1
   3  16   6     691     585   1
   4  16   6     598     470   1
   5  16   6     338     467   1
  -6 -16  -7   48736    5186  -2
   6  16   6   48736    5186   1
   7  16   6   36512    5625   1
   8  16   6    5503     470   1
   9  16   6   12995    2546   1
  10  16   6    2993     376   1
  11  16   6    9962    2872   1
  12  16   6    1787     461   1
  13  16   6     706     418   1
  -1  17   6     631     510   1
   0  17   6    7117    1811   1
   1  17   6     903     600   1
  -2 -17  -6   17366    3408  -2
   2  17   6   17366    3408   1
   3  17   6   28443    1272   1
   4  17   6    7019     567   1
   5  17   6    1202     420   1
   6  17   6     176     516   1
  -7 -17  -8     971     492  -2
   7  17   6     971     492   1
   8  17   6    -179     514   1
   9  17   6     393     419   1
  10  17   6    6341    1010   1
  11  17   6     275     354   1
 -12 -17 -10    2683     374  -2
  12  17   6    2683     374   1
   2  18   6     434     451   1
  -3 -18  -7    3992     497  -2
   3  18   6    3992     497   1
   4  18   6     402     457   1
   5  18   6    2411    1203   1
   6  18   6   13005     818   1
   7  18   6   12231    1650   1
  -8 -18  -9   11406     865  -2
   8  18   6   11406     865   1
   9  18   6    8816     525   1
  -8 -14   7     292     429   1
   7  14  19    6493     520  -2
  -7 -14   7    6493     520   1
  -6 -14   7    7292     958   1
  -5 -14   7    5409     483   1
  -4 -14   7     990     349   1
  -3 -14   7     640     314   1
   2  14  17    1779     396  -2
  -2 -14   7    1779     396   1
  -1 -14   7     795     365   1
   0 -14   7    -356     379   1
   1 -14   7    -493     493   1
   2 -14   7     452     432   1
 -10 -13   7    5830     502   1
  -9 -13   7    8958    1595   1
  -8 -13   7     202     421   1
  -7 -13   7    1115     410   1
   6  13  18    5495     441  -2
  -6 -13   7    5495     441   1
  -5 -13   7    1057     391   1
  -4 -13   7    1744     374   1
  -3 -13   7    5161     851   1
  -2 -13   7    3244     397   1
   1  13  16    3289     364  -2
  -1 -13   7    3289     364   1
   0 -13   7     225     342   1
   1 -13   7     260     545   1
   2 -13   7    3475     496   1
   3 -13   7     526     451   1
  -4  13  14    -442     442  -2
   4 -13   7    -442     442   1
 -11 -12   7    3394     420   1
 -10 -12   7     212     345   1
  -9 -12   7    5911     889   1
   8  12  18    3430     568  -2
  -8 -12   7    3430     568   1
  -7 -12   7    1018     345   1
  -6 -12   7    1105     347   1
  -5 -12   7    2250     813   1
  -4 -12   7    2325     376   1
  -3 -12   7    5848     466   1
  -2 -12   7    -485     485   1
  -1 -12   7    5634     592   1
   0  12  15    9191     576  -2
   0 -12   7    9191     576   1
   1 -12   7    5777     484   1
   2 -12   7   12220     633   1
   3 -12   7    6632     525   1
   4 -12   7   11711    2293   1
  -5  12  13   15880     655  -2
   5 -12   7   15880     655   1
   6 -12   7     330     477   1
  12  11  19    4794     537  -2
 -12 -11   7    4794     537   1
 -11 -11   7    6502     884   1
 -10 -11   7    9570    1421   1
  -9 -11   7     376     354   1
  -8 -11   7   72706    4891   1
   7  11  17   23467    2014  -2
  -7 -11   7   23467    2014   1
  -6 -11   7     310     321   1
  -5 -11   7    -343     410   1
  -4 -11   7   16328    1061   1
  -3 -11   7   38835    3442   1
   2  11  15   82348   10244  -2
  -2 -11   7   82348   10244   1
  -1 -11   7    9220     485   1
   0 -11   7    1987    1077   1
   1 -11   7    1302     393   1
   2 -11   7   11510     535   1
   3 -11   7   33048    9310   1
   4 -11   7    8923    4501   1
   5 -11   7   12981     575   1
  -6  11  12    5755     817  -2
   6 -11   7    5755     817   1
   7 -11   7   15692     946   1
   8 -11   7   12046     606   1
 -13 -10   7   10693     758   1
 -12 -10   7    6651     606   1
  11  10  18    7781    1255  -2
 -11 -10   7    7781    1255   1
 -10 -10   7     859     472   1
  -9 -10   7    6594     440   1
  -8 -10   7     971     411   1
  -7 -10   7    1465     422   1
   6  10  16    5082     406  -2
  -6 -10   7    5082     406   1
  -5 -10   7    4740     405   1
  -4 -10   7   37166    1352   1
  -3 -10   7   20586    5715   1
  -2 -10   7    5549     423   1
   1  10  14   40100     696  -2
  -1 -10   7   40100     696   1
   0 -10   7   64626    3421   1
   1 -10   7   30405    2705   1
   2 -10   7   45770    3131   1
   3 -10   7   43717     847   1
  -4  10  12  201175   14633  -2
   4 -10   7  201175   14633   1
   5 -10   7   13783     681   1
   6 -10   7   57510    2011   1
  -7  10  11   19298    4682  -2
   7 -10   7   19298    4682   1
   8 -10   7    3656     627   1
   9 -10   7    6775    1273   1
 -14  -9   7    2177     515   1
  13   9  18    2968     533  -2
 -13  -9   7    2968     533   1
 -12  -9   7    1767     413   1
 -11  -9   7     238     475   1
 -10  -9   7    9629    1662   1
  -9  -9   7     178     364   1
   8   9  16    3537     458  -2
  -8  -9   7    3537     458   1
  -7  -9   7     155     365   1
  -6  -9   7    -107     312   1
   5   9  15    7377     907  -2
  -5  -9   7    7377     907   1
  -4  -9   7    4082     362   1
  -3  -9   7   32860    1729   1
  -2  -9   7    4169     494   1
  -1  -9   7    1792    1601   1
   0   9  13   89121   14233  -2
   0  -9   7   89121   14233   1
   1  -9   7   75874    5420   1
   2  -9   7   54453    4598   1
   3  -9   7   55379    6820   1
   4  -9   7  311272    1928   1
  -5   9  11   49377     872  -2
   5  -9   7   49377     872   1
   6  -9   7     745     476   1
   7  -9   7   -1049    1289   1
   8  -9   7   10485    3070   1
   9  -9   7      52     585   1
 -10   9   9    6094     852  -2
  10  -9   7    6094     852   1
 -14  -8   7    7869    1093   1
 -13  -8   7    4211     624   1
  12   8  17    2224     468  -2
 -12  -8   7    2224     468   1
 -11  -8   7    3177     498   1
 -10  -8   7    3463     417   1
  -9  -8   7     117     341   1
  -8  -8   7    1535     347   1
   7   8  15    9865     540  -2
  -7  -8   7    9865     540   1
  -6  -8   7    1388     347   1
  -5  -8   7   24246    1207   1
  -4  -8   7  103709    5719   1
  -3  -8   7  130715    2801   1
   2   8  13   57615    1218  -2
  -2  -8   7   57615    1218   1
  -1  -8   7   66695    3529   1
   0  -8   7  139972    4459   1
  -1   8  12  125477    6872  -2
   1  -8   7  125477    6872   1
   2  -8   7   10806     637   1
   3  -8   7    7554     641   1
   4  -8   7   25789    3606   1
   5  -8   7    8188     550   1
  -6   8  10   29469    2390  -2
   6  -8   7   29469    2390   1
   7  -8   7    6646     567   1
   8  -8   7    3671     453   1
   9  -8   7   24500    1479   1
  10  -8   7     601     502   1
 -11   8   8     992     469  -2
  11  -8   7     992     469   1
 -15  -7   7     -12     854   1
  14   7  17     246     825  -2
 -14  -7   7     246     825   1
 -13  -7   7    -243     479   1
 -12  -7   7   11245     638   1
  11   7  16    7501    1377  -2
 -11  -7   7    7501    1377   1
 -10  -7   7     626     337   1
  -9  -7   7   18984    1989   1
  -8  -7   7     692     365   1
  -7  -7   7   85623    3759   1
   6   7  14  171517    9094  -2
  -6  -7   7  171517    9094   1
  -5  -7   7   76756    3302   1
  -4  -7   7   71282   22047   1
  -3  -7   7   17192    2170   1
  -2  -7   7   24272     788   1
   1   7  12   40570    1720  -2
  -1  -7   7   40570    1720   1
   0  -7   7  283439    5772   1
   1  -7   7   36542    1075   1
   2  -7   7   70830    2240   1
   3  -7   7  308436   17884   1
  -4   7  10   35726    8931  -2
   4  -7   7   35726    8931   1
   5  -7   7   26787    5820   1
   6  -7   7    2264     514   1
  -7   7   9   37376     994  -2
   7  -7   7   37376     994   1
   8  -7   7     876     441   1
   9  -7   7    8573     683   1
  10  -7   7     242     501   1
  11  -7   7    8862     700   1
 -12   7   7     977     479  -2
  12  -7   7     977     479   1
 -15  -6   7     682     603   1
 -14  -6   7     580     486   1
  13   6  16     604     762  -2
 -13  -6   7     604     762   1
 -12  -6   7     620     386   1
 -11  -6   7     770     305   1
 -10  -6   7    3321     337   1
  -9  -6   7    1014     330   1
   8   6  14   37934    1126  -2
  -8  -6   7   37934    1126   1
  -7  -6   7   32516    1219   1
  -6  -6   7  190062    6995   1
   5   6  13  191956    7687  -2
  -5  -6   7  191956    7687   1
  -4  -6   7  200241    5521   1
  -3  -6   7  294046   19137   1
  -2  -6   7  101164    1553   1
  -1  -6   7     549     326   1
   0   6  11  189582    3656  -2
   0  -6   7  189582    3656   1
   1  -6   7   58054     681   1
   2  -6   7  140965   15487   1
   3  -6   7   24562     632   1
   4  -6   7   47551     792   1
  -5   6   9   99858    6039  -2
   5  -6   7   99858    6039   1
   6  -6   7   19042     615   1
   7  -6   7    4404     457   1
   8  -6   7   38440     910   1
   9  -6   7   77915    4297   1
 -10   6   7   26401    5374  -2
  10  -6   7   26401    5374   1
  11  -6   7    1893     513   1
  12  -6   7   12745     782   1
 -13   6   6   12701     763  -2
  13  -6   7   12701     763   1
 -15  -5   7    4358     480   1
 -14  -5   7    5817     861   1
 -13  -5   7    -413     420   1
  12   5  15    7395     490  -2
 -12  -5   7    7395     490   1
 -11  -5   7   22701    1125   1
 -10  -5   7   19682    4095   1
  -9  -5   7    2691     574   1
  -8  -5   7    -346     346   1
   7   5  13   15694    1265  -2
  -7  -5   7   15694    1265   1
  -6  -5   7   40521    1057   1
  -5  -5   7   64417     631   1
  -4  -5   7  165390    6212   1
  -3  -5   7  100655    3082   1
   2   5  11  218469    4539  -2
  -2  -5   7  218469    4539   1
  -1  -5   7  187959    7723   1
   0  -5   7   39760    3603   1
  -1   5  10  193144   11425  -2
   1  -5   7  193144   11425   1
   2  -5   7     687     343   1
   3  -5   7   17337     508   1
   4  -5   7    9554     528   1
   5  -5   7    2794     606   1
  -6   5   8   55973    4737  -2
   6  -5   7   55973    4737   1
   7  -5   7   77298    1683   1
   8  -5   7   22076    1034   1
   9  -5   7    2305    1774   1
  10  -5   7    7320    1510   1
 -11   5   6   17557    1065  -2
  11  -5   7   17557    1065   1
  12  -5   7   11641     768   1
  13  -5   7     740     609   1
  14  -5   7    2072     922   1
 -15  -4   7     417     577   1
  14   4  15    7023     624  -2
 -14  -4   7    7023     624   1
 -13  -4   7     777     585   1
 -12  -4   7     101     474   1
  11   4  14    7610     542  -2
 -11  -4   7    7610     542   1
 -10  -4   7    4877     440   1
  -9  -4   7  102725    5510   1
  -8  -4   7  148373    4742   1
  -7  -4   7   69750    3060   1
   6   4  12  144282    2080  -2
  -6  -4   7  144282    2080   1
  -5  -4   7  138436    3737   1
  -4  -4   7   37169   12624   1
  -3  -4   7    4631     321   1
  -2  -4   7   20402     476   1
   1   4  10  333817   12645  -2
  -1  -4   7  333817   12645   1
   0  -4   7  439883    9609   1
   1  -4   7  137372    3457   1
   2  -4   7   23984    5332   1
   3  -4   7   36075    1140   1
  -4   4   8   19675    2535  -2
   4  -4   7   19675    2535   1
   5  -4   7    1092     400   1
   6  -4   7    1145     385   1
  -7   4   7   34993     757  -2
   7  -4   7   34993     757   1
   8  -4   7  259690    9844   1
   9  -4   7  140935   47770   1
  10  -4   7   61816    5392   1
  11  -4   7   13612    1134   1
 -12   4   5   17308    2594  -2
  12  -4   7   17308    2594   1
  13  -4   7    9349     782   1
  14  -4   7    1556     607   1
  15  -4   7     521     508   1
 -15  -3   7     635     641   1
 -14  -3   7    5301     683   1
  13   3  14   42127    4292  -2
 -13  -3   7   42127    4292   1
 -12  -3   7   71154    3532   1
 -11  -3   7    2753     731   1
 -10  -3   7    2090     393   1
  -9  -3   7    7430     465   1
   8   3  12    3647     421  -2
  -8  -3   7    3647     421   1
  -7  -3   7   58669    3211   1
  -6  -3   7   95794    2863   1
   5   3  11  245323    6953  -2
  -5  -3   7  245323    6953   1
  -4  -3   7  367437    5700   1
  -3  -3   7  369393   19022   1
  -2  -3   7   12198    3832   1
  -1  -3   7     359     320   1
   0   3   9    3894     361  -2
   0  -3   7    3894     361   1
   1  -3   7   92317    1176   1
   2  -3   7    3272     355   1
   3  -3   7   25337    1470   1
   4  -3   7   15125     607   1
  -5   3   7    7435     397  -2
   5  -3   7    7435     397   1
   6  -3   7   67850    5306   1
   7  -3   7   45456    2453   1
   8  -3   7   29631    1754   1
   9  -3   7    4532     438   1
 -10   3   5   59521    4499  -2
  10  -3   7   59521    4499   1
  11  -3   7   14587    1365   1
  12  -3   7   12022     680   1
 -13   3   4   25346    2321  -2
  13  -3   7   25346    2321   1
  14  -3   7   24740     915   1
  15  -3   7   19051    1184   1
 -15  -2   7    2257     689   1
 -14  -2   7     269     748   1
 -13  -2   7   46292    3736   1
  12   2  13  161445   31418  -2
 -12  -2   7  161445   31418   1
 -11  -2   7   68126    5689   1
 -10  -2   7   38201     721   1
  -9  -2   7   84990    1382   1
  -8  -2   7   92405    3885   1
   7   2  11   60107    1495  -2
  -7  -2   7   60107    1495   1
  -6  -2   7    8604     440   1
  -5  -2   7   89420    6390   1
  -4  -2   7   80889     999   1
  -3  -2   7    7823     376   1
  -2  -2   7  108175    1556   1
  -1  -2   7   55406     670   1
   0  -2   7    1387     386   1
  -1   2   8   39925    1820  -2
   1  -2   7   39925    1820   1
   2  -2   7   34037    1085   1
   3  -2   7   11780    2623   1
   4  -2   7    2573     363   1
   5  -2   7   44127    1943   1
  -6   2   6   54088    5768  -2
   6  -2   7   54088    5768   1
   7  -2   7   65800    4331   1
   8  -2   7   41420    2579   1
   9  -2   7  202773   11468   1
  10  -2   7   58390    3513   1
 -11   2   4   75972    7586  -2
  11  -2   7   75972    7586   1
  12  -2   7   42278    2050   1
  13  -2   7    1712     534   1
  14  -2   7    6255     693   1
  15  -2   7    6159     580   1
  16  -2   7    5142     581   1
 -15  -1   7     158     515   1
 -14  -1   7    -247     403   1
 -13  -1   7    1421     416   1
 -12  -1   7      74     390   1
  11   1  12    3555     536  -2
 -11  -1   7    3555     536   1
 -10  -1   7     105     416   1
  -9  -1   7  165818    3063   1
  -8  -1   7  189586    6420   1
  -7  -1   7  350132    4382   1
   6   1  10  531847   12063  -2
  -6  -1   7  531847   12063   1
  -5  -1   7  154747    3082   1
  -4  -1   7   11736    5452   1
  -3  -1   7   28553    2217   1
  -2  -1   7   26825     552   1
   1   1   8  256040    6581  -2
  -1  -1   7  256040    6581   1
   0  -1   7 1220159   77900   1
   1  -1   7   26243    1076   1
   2  -1   7  405008   22517   1
   3  -1   7   55308    1409   1
   4  -1   7   40682    1012   1
   5  -1   7  215496   11099   1
   6  -1   7  130965    3137   1
  -7   1   5    6196     802  -2
   7  -1   7    6196     802   1
   8  -1   7   33483    2263   1
   9  -1   7   93669   14959   1
  10  -1   7    8753     529   1
  11  -1   7   84299    3289   1
 -12   1   3  138559    4796  -2
  12  -1   7  138559    4796   1
  13  -1   7   26452     776   1
  14  -1   7   16794    1948   1
  15  -1   7    4039     602   1
  16  -1   7     729     461   1
 -15   0   7    5034     574   1
 -14   0   7    2213     545   1
  13   0  12   15544    2503  -2
 -13   0   7   15544    2503   1
 -12   0   7   34807    1923   1
 -11   0   7   69899    3721   1
 -10   0   7   93748   15474   1
  -9   0   7    1244     375   1
  -8   0   7   31793    1380   1
  -7   0   7    8386     443   1
  -6   0   7   17093     734   1
   5   0   9  271514    6162  -2
  -5   0   7  271514    6162   1
  -4   0   7  132182    2737   1
  -3   0   7    7165     446   1
  -2   0   7   12944    4512   1
  -1   0   7  395413   18703   1
   0   0   7  609651   10265  -2
   0   0   7  609651   10265   1
   1   0   7  121218    5500   1
   2   0   7  172818    8415   1
   3   0   7   48068    4401   1
   4   0   7    4194     514   1
  -5   0   5  387552   32363  -2
   5   0   7  387552   32363   1
   6   0   7   46773     931   1
   7   0   7   32884     781   1
   8   0   7    8564     668   1
   9   0   7  113310    2340   1
  10   0   7  182827    9924   1
  11   0   7    4137     645   1
  12   0   7   71277    4525   1
 -13   0   2   68335    3605  -2
  13   0   7   68335    3605   1
  14   0   7   47395    3898   1
  15   0   7    3607     780   1
  16   0   7     414     467   1
  17   0   7    1176     622   1
 -15   1   7    1320     602   1
 -14   1   7     403     484   1
 -13   1   7    1023     477   1
  12  -1  11   48635    2335  -2
 -12   1   7   48635    2335   1
 -11   1   7   46728    2363   1
 -10   1   7   64548    2120   1
  -9   1   7   51637    2492   1
  -8   1   7   40173     760   1
   7  -1   9   37992     667  -2
  -7   1   7   37992     667   1
  -6   1   7   73416     813   1
  -5   1   7    7236     481   1
  -4   1   7   31832    4690   1
  -3   1   7   64899    1618   1
  -2   1   7  518881   15192   1
  -1   1   7     765     444   1
   0   1   7 1599985   45177   1
  -1  -1   6  373848   16407  -2
   1   1   7  373848   16407   1
   2   1   7   28200     673   1
   3   1   7   67275    4454   1
   4   1   7   61928    2673   1
   5   1   7   51105    3553   1
  -6  -1   4   61496    1034  -2
   6   1   7   61496    1034   1
   7   1   7  342349    3738   1
   8   1   7  291416    6743   1
   9   1   7  167377   30310   1
  10   1   7  147254    1302   1
 -11  -1   2   55068   15984  -2
  11   1   7   55068   15984   1
  12   1   7   14584     609   1
  13   1   7   72059    3319   1
  14   1   7   14813     656   1
  15   1   7     595     506   1
  16   1   7      58     435   1
  17   1   7    3176     656   1
 -14   2   7   19392    6690   1
 -13   2   7    1177     574   1
 -12   2   7   12753     601   1
  11  -2  10    1220     604  -2
 -11   2   7    1220     604   1
 -10   2   7   22748     595   1
  -9   2   7   12665     533   1
  -8   2   7   91473    2052   1
  -7   2   7   50632     709   1
   6  -2   8  134723    3363  -2
  -6   2   7  134723    3363   1
  -5   2   7   63982    2940   1
  -4   2   7     650     356   1
  -3   2   7   30342     792   1
  -2   2   7    2614     770   1
   1  -2   6  570912   12248  -2
  -1   2   7  570912   12248   1
   0   2   7   20553     636   1
   1   2   7     418     468   1
   2   2   7  322916   21490   1
   3   2   7  160171   10383   1
   4   2   7  104596    3346   1
   5   2   7     849     418   1
   6   2   7  243685    2149   1
  -7  -2   3   66814    2741  -2
   7   2   7   66814    2741   1
   8   2   7    5255     593   1
   9   2   7   -2237    5197   1
  10   2   7   40304    1747   1
  11   2   7    3026     392   1
 -12  -2   1  193992    7660  -2
  12   2   7  193992    7660   1
  13   2   7     112     355   1
  14   2   7    5886     976   1
  15   2   7    4311    2164   1
  16   2   7    5514     584   1
 -17  -2  -1     180     419  -2
  17   2   7     180     419   1
 -14   3   7   21030     757   1
  13  -3  10   14958     696  -2
 -13   3   7   14958     696   1
 -12   3   7   59441    8283   1
 -11   3   7    2139     562   1
  10  -3   9   24595     638  -2
 -10   3   7   24595     638   1
  -9   3   7    4489     437   1
  -8   3   7   56582    1012   1
  -7   3   7   20055    1287   1
  -6   3   7    5465     549   1
   5  -3   7    3978     580  -2
  -5   3   7    3978     580   1
  -4   3   7   51194    3916   1
  -3   3   7   61451   25179   1
  -2   3   7   32299     767   1
  -1   3   7  317270   23158   1
   0  -3   5  173882    5072  -2
   0   3   7  173882    5072   1
   1   3   7   42431    2773   1
   2   3   7   47150    2261   1
   3   3   7  111978    2221   1
   4   3   7  419512   30238   1
  -5  -3   3  104913   25517  -2
   5   3   7  104913   25517   1
   6   3   7   41933    1110   1
   7   3   7   30075     952   1
  -8  -3   2  157397    2306  -2
   8   3   7  157397    2306   1
   9   3   7   86660    1138   1
  10   3   7   11405     660   1
  11   3   7    2781     371   1
  12   3   7   26474     584   1
 -13  -3   0    8756     507  -2
  13   3   7    8756     507   1
  14   3   7    3922     418   1
  15   3   7    2650     669   1
  16   3   7    3435     445   1
  17   3   7    6700     671   1
 -18  -3  -2     512     533  -2
  18   3   7     512     533   1
 -14   4   7      -6     430   1
 -13   4   7     -61     531   1
  12  -4   9    1270     509  -2
 -12   4   7    1270     509   1
 -11   4   7    2181     510   1
 -10   4   7   24391    1241   1
  -9   4   7   91737    6610   1
  -8   4   7   64230    3478   1
   7  -4   7   15217     664  -2
  -7   4   7   15217     664   1
  -6   4   7   14469    1324   1
  -5   4   7    5385     544   1
   4  -4   6    5796     495  -2
  -4   4   7    5796     495   1
  -3   4   7   13685    1273   1
  -2   4   7   41789    2809   1
  -1   4   7  158145    8796   1
   0   4   7  248048   13594   1
  -1  -4   4  625132   17655  -2
   1   4   7  625132   17655   1
   2   4   7  334539   36147   1
   3   4   7   53013    2635   1
   4   4   7   17825     732   1
   5   4   7   13805    1301   1
  -6  -4   2  465868    3290  -2
   6   4   7  465868    3290   1
   7   4   7   35529     978   1
   8   4   7   11912     680   1
   9   4   7   21750     833   1
  10   4   7    6099    1103   1
 -11  -4   0   11395     523  -2
  11   4   7   11395     523   1
  12   4   7    1238     373   1
  13   4   7   26207    1346   1
 -14  -4  -1    8725     527  -2
  14   4   7    8725     527   1
  15   4   7    6494     567   1
  16   4   7    3283     422   1
  17   4   7    1113     736   1
  18   4   7     558     720   1
 -13   5   7     898     517   1
 -12   5   7    3002     537   1
  11  -5   8   18762    1724  -2
 -11   5   7   18762    1724   1
 -10   5   7    2644     406   1
  -9   5   7   33815    3038   1
  -8   5   7     132     457   1
  -7   5   7   56710    4352   1
   6  -5   6   39270    3360  -2
  -6   5   7   39270    3360   1
  -5   5   7     662     570   1
  -4   5   7    9753     653   1
  -3   5   7   90618    6385   1
  -2   5   7   91495    3900   1
   1  -5   4  519702   22329  -2
  -1   5   7  519702   22329   1
   0   5   7   18767    1939   1
   1   5   7   20162    1400   1
  -2  -5   3  157985    1664  -2
   2   5   7  157985    1664   1
   3   5   7  471192   13122   1
   4   5   7  130602    3014   1
   5   5   7   76067     921   1
   6   5   7   32357     936   1
  -7  -5   1   95717    1506  -2
   7   5   7   95717    1506   1
   8   5   7   68631    1266   1
   9   5   7     653     530   1
  10   5   7   11951     729   1
  11   5   7    1051     556   1
 -12  -5  -1   20870    2648  -2
  12   5   7   20870    2648   1
  13   5   7    1921     441   1
  14   5   7    4300     453   1
  15   5   7   17465    2241   1
  16   5   7   17650    2013   1
 -17  -5  -3    1199     399  -2
  17   5   7    1199     399   1
  18   5   7    2512     524   1
  13  -6   8   12105    3157  -2
 -13   6   7   12105    3157   1
 -12   6   7    5899     978   1
 -11   6   7     817     397   1
  10  -6   7   11817     590  -2
 -10   6   7   11817     590   1
  -9   6   7    8019     668   1
  -8   6   7   29652   11150   1
  -7   6   7     296     398   1
  -6   6   7   19460     886   1
   5  -6   5   59389     858  -2
  -5   6   7   59389     858   1
  -4   6   7   57729     888   1
  -3   6   7   36694    4412   1
  -2   6   7   73862    4307   1
  -1   6   7    2150     471   1
   0  -6   3  260136   13673  -2
   0   6   7  260136   13673   1
   1   6   7  208224    5811   1
   2   6   7  114334    3734   1
   3   6   7   30563    9251   1
   4   6   7   43415    1167   1
  -5  -6   1    3164     663  -2
   5   6   7    3164     663   1
   6   6   7    5393     832   1
   7   6   7   49390    1082   1
  -8  -6   0  177825    1858  -2
   8   6   7  177825    1858   1
   9   6   7   47328    1039   1
  10   6   7   55958    1131   1
  11   6   7   20693     788   1
  12   6   7   34848    1529   1
 -13  -6  -2    4877     457  -2
  13   6   7    4877     457   1
  14   6   7    2268     378   1
  15   6   7     927     405   1
  16   6   7   34230    2430   1
  17   6   7   22866    1933   1
 -18  -6  -4   19074     757  -2
  18   6   7   19074     757   1
  12  -7   7     940     419  -2
 -12   7   7     940     419   1
 -11   7   7     531     436   1
 -10   7   7    8602     897   1
  -9   7   7    4325    1171   1
  -8   7   7   18071     616   1
   7  -7   5   20711    3932  -2
  -7   7   7   20711    3932   1
  -6   7   7   50762    1043   1
  -5   7   7    4349     474   1
   4  -7   4  138071    8140  -2
  -4   7   7  138071    8140   1
  -3   7   7   31524    1335   1
  -2   7   7   27787    3875   1
  -1   7   7   26803    1003   1
   0   7   7  417053   37380   1
  -1  -7   2  902281   27398  -2
   1   7   7  902281   27398   1
   2   7   7  524601   26412   1
   3   7   7    8492     460   1
   4   7   7   86426    2382   1
   5   7   7   14481     587   1
  -6  -7   0   19381     783  -2
   6   7   7   19381     783   1
   7   7   7   36063    1141   1
   8   7   7   82618    1269   1
   9   7   7  105237    1578   1
  10   7   7    1021     816   1
 -11  -7  -2   49835    1241  -2
  11   7   7   49835    1241   1
  12   7   7   54055     985   1
  13   7   7    1792     566   1
 -14  -7  -3    4156     513  -2
  14   7   7    4156     513   1
  15   7   7   19456    1729   1
  16   7   7   11023    1649   1
  17   7   7    5347     581   1
  18   7   7    2004     486   1
 -12   8   7     261     523   1
  11  -8   6    9510     597  -2
 -11   8   7    9510     597   1
 -10   8   7     294     464   1
  -9   8   7     521     400   1
  -8   8   7    7165    1013   1
  -7   8   7   58204    5326   1
   6  -8   4    7097     942  -2
  -6   8   7    7097     942   1
  -5   8   7  188087   17520   1
  -4   8   7   68399    6387   1
  -3   8   7  120084    7348   1
  -2   8   7   77768   10042   1
   1  -8   2   65378    6970  -2
  -1   8   7   65378    6970   1
   0   8   7   13060    1231   1
   1   8   7    5100     604   1
  -2  -8   1  140355    5319  -2
   2   8   7  140355    5319   1
   3   8   7  113767    6678   1
   4   8   7    1387     415   1
   5   8   7  199715    1936   1
   6   8   7   16779     771   1
  -7  -8  -1   10809     703  -2
   7   8   7   10809     703   1
   8   8   7     764     579   1
   9   8   7    5103     647   1
  10   8   7   56360    1154   1
  11   8   7  169402    1911   1
 -12  -8  -3   19376    2383  -2
  12   8   7   19376    2383   1
  13   8   7   17493    1110   1
  14   8   7   63651    5700   1
  15   8   7   50280    2620   1
  16   8   7   17466    2080   1
 -17  -8  -5   18320    1900  -2
  17   8   7   18320    1900   1
  18   8   7    4608     423   1
 -11   9   7    1760     429   1
  10  -9   5    3349     484  -2
 -10   9   7    3349     484   1
  -9   9   7    3884     589   1
  -8   9   7   26808   13116   1
  -7   9   7   11677    3748   1
  -6   9   7   63681    5282   1
   5  -9   3   67392    9019  -2
  -5   9   7   67392    9019   1
  -4   9   7   11765    1062   1
  -3   9   7  160995    7603   1
  -2   9   7  124698    4078   1
  -1   9   7   56583    2269   1
   0  -9   1   61782    4604  -2
   0   9   7   61782    4604   1
   1   9   7   21134    1721   1
   2   9   7   37401    3021   1
   3   9   7   52115     868   1
   4   9   7   17206     694   1
  -5  -9  -1   82998    1398  -2
   5   9   7   82998    1398   1
   6   9   7     477     617   1
   7   9   7    2757     612   1
  -8  -9  -2   13808     746  -2
   8   9   7   13808     746   1
   9   9   7    9325     679   1
  10   9   7     -20     547   1
  11   9   7   43971    1018   1
  12   9   7    7439     496   1
 -13  -9  -4   30519    3854  -2
  13   9   7   30519    3854   1
  14   9   7    2725     555   1
  15   9   7    8724     697   1
  16   9   7    5539     906   1
  17   9   7   10659    1695   1
 -18  -9  -6   20611    1132  -2
  18   9   7   20611    1132   1
 -10  10   7     295     437   1
  -9  10   7    8352     510   1
  -8  10   7    9708    1998   1
   7 -10   3   22250    8604  -2
  -7  10   7   22250    8604   1
  -6  10   7   13699    5876   1
  -5  10   7   16713    1290   1
   4 -10   2  107851    7923  -2
  -4  10   7  107851    7923   1
  -3  10   7    9619     523   1
  -2  10   7   98177    7944   1
  -1  10   7   17205    1127   1
   0  10   7   46968    2689   1
  -1 -10   0   47672    2032  -2
   1  10   7   47672    2032   1
   2  10   7   66468    1486   1
   3  10   7    5592     638   1
   4  10   7   23507    1058   1
   5  10   7    5034     817   1
  -6 -10  -2    4508     659  -2
   6  10   7    4508     659   1
   7  10   7  157437    1790   1
   8  10   7   80412    1311   1
   9  10   7   35770    5338   1
  10  10   7    1702     425   1
 -11 -10  -4  105615   11995  -2
  11  10   7  105615   11995   1
  12  10   7   68729     961   1
  13  10   7   41896    2998   1
 -14 -10  -5   18735     790  -2
  14  10   7   18735     790   1
  15  10   7    6038    1168   1
  16  10   7    2713    1279   1
  17  10   7    1001     467   1
  -9  11   7     659    1116   1
  -8  11   7    2785    1618   1
  -7  11   7    4317     990   1
   6 -11   2   44029    1526  -2
  -6  11   7   44029    1526   1
  -5  11   7    2086     446   1
  -4  11   7    3686     403   1
  -3  11   7    4980     804   1
  -2  11   7     688     508   1
  -1  11   7   70629    7171   1
   0  11   7    1342     429   1
   1  11   7   32187    1733   1
  -2 -11  -1   54584    2122  -2
   2  11   7   54584    2122   1
   3  11   7   51178    1753   1
   4  11   7    5807     447   1
   5  11   7   98313    3662   1
   6  11   7   15611    1469   1
  -7 -11  -3   19618    2483  -2
   7  11   7   19618    2483   1
   8  11   7   56142    2155   1
   9  11   7   24317    3584   1
  10  11   7   55275    1705   1
  11  11   7   10463     645   1
 -12 -11  -5   16005    1356  -2
  12  11   7   16005    1356   1
  13  11   7   52411    4863   1
  14  11   7   16446    1082   1
  15  11   7   35729    1204   1
  16  11   7   34179    2115   1
  17  11   7    6889     956   1
  -8  12   7    2883     971   1
  -7  12   7    1561     707   1
  -6  12   7    5291     928   1
   5 -12   1    4660    1139  -2
  -5  12   7    4660    1139   1
  -4  12   7   12646    1850   1
  -3  12   7   47285    4060   1
  -2  12   7   17385    1377   1
  -1  12   7  166997    7952   1
   0 -12  -1   54557    7904  -2
   0  12   7   54557    7904   1
   1  12   7   60097    6233   1
   2  12   7   38005     741   1
   3  12   7   41937    2519   1
   4  12   7    2518    1158   1
   5  12   7    2524     492   1
   6  12   7   14407    1988   1
   7  12   7   64099    9900   1
  -8 -12  -4  187872   21079  -2
   8  12   7  187872   21079   1
   9  12   7  127593   12391   1
  10  12   7   89215   15853   1
  11  12   7   48974    2212   1
  12  12   7   19958    1806   1
 -13 -12  -6   33433    6664  -2
  13  12   7   33433    6664   1
  14  12   7    6409    3911   1
  15  12   7      35     350   1
  16  12   7    4509     721   1
  17  12   7    6306     562   1
  -7  13   7   14115    2281   1
  -6  13   7   11072    1538   1
  -5  13   7     524     389   1
   4 -13   0    2296     427  -2
  -4  13   7    2296     427   1
  -3  13   7    4496     480   1
  -2  13   7    9331    3854   1
  -1  13   7   16807    1251   1
   0  13   7   22093    2470   1
  -1 -13  -2   16703    2744  -2
   1  13   7   16703    2744   1
   2  13   7   21554    1726   1
   3  13   7    4583    3133   1
   4  13   7    1346     409   1
   5  13   7   99554    9262   1
  -6 -13  -4   35203    7325  -2
   6  13   7   35203    7325   1
   7  13   7    1733     408   1
   8  13   7    2058     695   1
   9  13   7   12169    1453   1
  10  13   7   27747    1002   1
  11  13   7   79215   12653   1
  12  13   7   99593   10310   1
  13  13   7   40401    1946   1
 -14 -13  -7    5164    1175  -2
  14  13   7    5164    1175   1
  15  13   7    5123     561   1
  16  13   7    4551     652   1
   6 -14   0      42     439  -2
  -6  14   7      42     439   1
  -5  14   7    2606     529   1
  -4  14   7    1732    1317   1
  -3  14   7    2100     395   1
  -2  14   7    2808     375   1
  -1  14   7    2041     517   1
   0  14   7    6901     900   1
   1  14   7   10471     666   1
  -2 -14  -3     961     451  -2
   2  14   7     961     451   1
   3  14   7    4574     708   1
   4  14   7   42627   16306   1
   5  14   7   53995    2811   1
   6  14   7   83204    7189   1
  -7 -14  -5  152859   16321  -2
   7  14   7  152859   16321   1
   8  14   7   61136    2871   1
   9  14   7    4542     443   1
  10  14   7   16754    3971   1
  11  14   7    1359     471   1
 -12 -14  -7    1351     358  -2
  12  14   7    1351     358   1
  13  14   7    1691     386   1
  14  14   7   21146    4383   1
  15  14   7   16497     626   1
  16  14   7    8401    1819   1
  -4  15   7    1681     446   1
  -3  15   7    6001     753   1
  -2  15   7     697     414   1
  -1  15   7     794     483   1
   0 -15  -3    6124    1060  -2
   0  15   7    6124    1060   1
   1  15   7     465     452   1
   2  15   7   25125    2922   1
   3  15   7    5267     631   1
   4  15   7   11821    2290   1
   5  15   7     160     439   1
   6  15   7    3000    1231   1
   7  15   7   59677   10316   1
  -8 -15  -6   60194     976  -2
   8  15   7   60194     976   1
   9  15   7   14009     799   1
  10  15   7   21714     684   1
  11  15   7   11622     714   1
  12  15   7    4730     442   1
 -13 -15  -8    7971    1523  -2
  13  15   7    7971    1523   1
  14  15   7    1827     406   1
  15  15   7     353     356   1
  -3  16   7    1858     542   1
  -2  16   7    3936    1500   1
  -1  16   7     190     426   1
   0  16   7    1981     429   1
  -1 -16  -4     814     473  -2
   1  16   7     814     473   1
   2  16   7   17968     770   1
   3  16   7    9615    2029   1
   4  16   7   12536    4008   1
   5  16   7    3183     555   1
  -6 -16  -6   42110    7824  -2
   6  16   7   42110    7824   1
   7  16   7   23039   11321   1
   8  16   7     835     515   1
   9  16   7     499     416   1
  10  16   7    8312    1146   1
  11  16   7   14736    3223   1
  12  16   7    2512     505   1
  13  16   7    3801     384   1
 -14 -16  -9   19640    2619  -2
  14  16   7   19640    2619   1
  -1  17   7    8628    2374   1
   0  17   7    1117     505   1
   1  17   7    1710     443   1
  -2 -17  -5    -514     514  -2
   2  17   7    -514     514   1
   3  17   7    1543     582   1
   4  17   7    2442    1291   1
   5  17   7    4742     846   1
   6  17   7   17459    3864   1
  -7 -17  -7   53323    2427  -2
   7  17   7   53323    2427   1
   8  17   7   28295    2955   1
   9  17   7   10792    2189   1
  10  17   7    2827     611   1
  11  17   7     711     421   1
 -12 -17  -9      45     367  -2
  12  17   7      45     367   1
   2  18   7    4766     553   1
  -3 -18  -6    4255     513  -2
   3  18   7    4255     513   1
   4  18   7    2136     635   1
   5  18   7    -143     430   1
   6  18   7    1115     621   1
   7  18   7      99     445   1
  -8 -18  -8    7825     605  -2
   8  18   7    7825     605   1
   9  18   7    1095     505   1
  10  18   7    2651     409   1
  -6 -14   8    2753     423   1
  -5 -14   8    1164     437   1
  -4 -14   8    5202     455   1
  -3 -14   8    7820     582   1
   2  14  18   10681     804  -2
  -2 -14   8   10681     804   1
  -1 -14   8    1816     448   1
   0 -14   8    1792     527   1
  -9 -13   8     932     400   1
  -8 -13   8    4922     498   1
  -7 -13   8   10793     525   1
   6  13  19    9589    1275  -2
  -6 -13   8    9589    1275   1
  -5 -13   8     841     451   1
  -4 -13   8     659     319   1
  -3 -13   8    1377     406   1
  -2 -13   8    1562     345   1
   1  13  17     825     359  -2
  -1 -13   8     825     359   1
   0 -13   8    1880     382   1
   1 -13   8   10446     629   1
   2 -13   8     551     458   1
   3 -13   8     391     464   1
 -10 -12   8    5215     598   1
  -9 -12   8    3508     717   1
   8  12  19    5554     536  -2
  -8 -12   8    5554     536   1
  -7 -12   8     383     349   1
  -6 -12   8    6062     424   1
  -5 -12   8     973     425   1
  -4 -12   8    3441     390   1
  -3 -12   8    7505     478   1
  -2 -12   8    7942     541   1
  -1 -12   8    3279     362   1
   0  12  16    3479     417  -2
   0 -12   8    3479     417   1
   1 -12   8     751     420   1
   2 -12   8     351     412   1
   3 -12   8    7753    1117   1
   4 -12   8    4758     526   1
  -5  12  14    8068    2334  -2
   5 -12   8    8068    2334   1
 -11 -11   8    4487     474   1
 -10 -11   8   20512    2837   1
  -9 -11   8    8764    1818   1
  -8 -11   8    9209     569   1
   7  11  18   38848    1739  -2
  -7 -11   8   38848    1739   1
  -6 -11   8    8203    1348   1
  -5 -11   8    4440     421   1
  -4 -11   8    7781     611   1
  -3 -11   8    7620    1236   1
   2  11  16   24559     786  -2
  -2 -11   8   24559     786   1
  -1 -11   8    5467     400   1
   0 -11   8     -80     361   1
   1 -11   8   16246     586   1
   2 -11   8   15182     637   1
   3 -11   8   14570     599   1
   4 -11   8   13781     698   1
   5 -11   8     372     419   1
  -6  11  13    1843     572  -2
   6 -11   8    1843     572   1
   7 -11   8    2506     558   1
 -12 -10   8    1201     422   1
  11  10  19    2242     558  -2
 -11 -10   8    2242     558   1
 -10 -10   8     153     376   1
  -9 -10   8    6278     532   1
  -8 -10   8   28809    2692   1
  -7 -10   8    6974    3307   1
   6  10  17    3626     398  -2
  -6 -10   8    3626     398   1
  -5 -10   8    7808     535   1
  -4 -10   8      81     366   1
  -3 -10   8    7961     541   1
  -2 -10   8    1001     356   1
   1  10  15   22483    2271  -2
  -1 -10   8   22483    2271   1
   0 -10   8   27926     981   1
   1 -10   8    4002     389   1
   2 -10   8   11226    5783   1
   3 -10   8   17994     641   1
  -4  10  13   44334    6173  -2
   4 -10   8   44334    6173   1
   5 -10   8   16707     610   1
   6 -10   8   23420    1747   1
  -7  10  12   11843    1559  -2
   7 -10   8   11843    1559   1
   8 -10   8    4439     746   1
   9 -10   8    1936     498   1
  13   9  19    5256     512  -2
 -13  -9   8    5256     512   1
 -12  -9   8    1057     393   1
 -11  -9   8   16141     639   1
 -10  -9   8    4737     438   1
  -9  -9   8    5590     404   1
   8   9  17   15846     520  -2
  -8  -9   8   15846     520   1
  -7  -9   8     264     309   1
  -6  -9   8     490     361   1
   5   9  16    7982    1789  -2
  -5  -9   8    7982    1789   1
  -4  -9   8    1604     372   1
  -3  -9   8   16470     798   1
  -2  -9   8   19156    1261   1
  -1  -9   8   30250     612   1
   0   9  14   22187     578  -2
   0  -9   8   22187     578   1
   1  -9   8   10203     515   1
   2  -9   8     596     404   1
   3  -9   8   64266     974   1
   4  -9   8   16760     744   1
  -5   9  12   20624     910  -2
   5  -9   8   20624     910   1
   6  -9   8   57128    1312   1
   7  -9   8   19053    4072   1
   8  -9   8   23368     809   1
   9  -9   8    6646     573   1
 -10   9  10    6830    1611  -2
  10  -9   8    6830    1611   1
 -13  -8   8    8380     765   1
  12   8  18   31049    1619  -2
 -12  -8   8   31049    1619   1
 -11  -8   8   15858    1728   1
 -10  -8   8     921     388   1
  -9  -8   8    4194     438   1
  -8  -8   8    4638     362   1
   7   8  16   26247    1048  -2
  -7  -8   8   26247    1048   1
  -6  -8   8    8178     343   1
  -5  -8   8    1061     340   1
  -4  -8   8    9305     369   1
  -3  -8   8     198     313   1
   2   8  14   25847     824  -2
  -2  -8   8   25847     824   1
  -1  -8   8    8743     539   1
   0  -8   8   31848    1225   1
  -1   8  13   93243    8817  -2
   1  -8   8   93243    8817   1
   2  -8   8   52913    4318   1
   3  -8   8   19573    5535   1
   4  -8   8   33501    3365   1
   5  -8   8   46725    4411   1
  -6   8  11   18430    2372  -2
   6  -8   8   18430    2372   1
   7  -8   8     931     415   1
   8  -8   8    -754     754   1
   9  -8   8   11337    2397   1
  10  -8   8    6345    1083   1
 -11   8   9     790     473  -2
  11  -8   8     790     473   1
  14   7  18    2415     632  -2
 -14  -7   8    2415     632   1
 -13  -7   8    5320     699   1
 -12  -7   8    4994     433   1
  11   7  17   10621     793  -2
 -11  -7   8   10621     793   1
 -10  -7   8   11819     462   1
  -9  -7   8   10413     427   1
  -8  -7   8    3475     380   1
  -7  -7   8      78     378   1
   6   7  15   10111     539  -2
  -6  -7   8   10111     539   1
  -5  -7   8    5063     359   1
  -4  -7   8   91850    3832   1
  -3  -7   8   32853     583   1
  -2  -7   8   10456     458   1
   1   7  13    1224     345  -2
  -1  -7   8    1224     345   1
   0  -7   8   26862    1172   1
   1  -7   8   19259    8608   1
   2  -7   8   57859    2744   1
   3  -7   8    3624     522   1
  -4   7  11   69294    9543  -2
   4  -7   8   69294    9543   1
   5  -7   8   17099    2915   1
   6  -7   8   35701     728   1
  -7   7  10   15281     586  -2
   7  -7   8   15281     586   1
   8  -7   8  119852    8741   1
   9  -7   8   16412     747   1
  10  -7   8     310     502   1
  11  -7   8      89     469   1
 -12   7   8    2101     476  -2
  12  -7   8    2101     476   1
 -14  -6   8     540     420   1
  13   6  17    6689     848  -2
 -13  -6   8    6689     848   1
 -12  -6   8    7965     635   1
 -11  -6   8     513     308   1
 -10  -6   8    4154     396   1
  -9  -6   8   38749    1688   1
   8   6  15     604     302  -2
  -8  -6   8     604     302   1
  -7  -6   8   25768    1491   1
  -6  -6   8    7329    3627   1
   5   6  14   58454    2665  -2
  -5  -6   8   58454    2665   1
  -4  -6   8    7380     371   1
  -3  -6   8   55200    2559   1
  -2  -6   8   24925    1279   1
  -1  -6   8    5994     355   1
   0   6  12  178518    8507  -2
   0  -6   8  178518    8507   1
   1  -6   8   65490    3554   1
   2  -6   8   78790    9425   1
   3  -6   8   13487    1038   1
   4  -6   8    2741     476   1
  -5   6  10   42849    3141  -2
   5  -6   8   42849    3141   1
   6  -6   8     496     407   1
   7  -6   8     618     453   1
   8  -6   8    7175     513   1
   9  -6   8   10476     687   1
 -10   6   8    3774     513  -2
  10  -6   8    3774     513   1
  11  -6   8     727     417   1
  12  -6   8    1501     553   1
 -13   6   7    5589     683  -2
  13  -6   8    5589     683   1
 -14  -5   8    5343     831   1
 -13  -5   8    7387    1370   1
  12   5  16    7966     547  -2
 -12  -5   8    7966     547   1
 -11  -5   8    6248     570   1
 -10  -5   8    2706     451   1
  -9  -5   8     697     922   1
  -8  -5   8   19663     470   1
   7   5  14   62845    2201  -2
  -7  -5   8   62845    2201   1
  -6  -5   8   29564     503   1
  -5  -5   8   55250    8401   1
  -4  -5   8   51583    2368   1
  -3  -5   8  174596    2028   1
   2   5  12  120915    5640  -2
  -2  -5   8  120915    5640   1
  -1  -5   8   11497     732   1
   0  -5   8   65303    3181   1
  -1   5  11  352001   21358  -2
   1  -5   8  352001   21358   1
   2  -5   8  271809   17447   1
   3  -5   8  187252   25059   1
   4  -5   8   94419    2078   1
   5  -5   8  209248    8829   1
  -6   5   9  113646    5179  -2
   6  -5   8  113646    5179   1
   7  -5   8    6686     599   1
   8  -5   8      16     470   1
   9  -5   8   10463    6855   1
  10  -5   8   14309    2750   1
 -11   5   7   16183    2430  -2
  11  -5   8   16183    2430   1
  12  -5   8    2551     607   1
  13  -5   8    1800     910   1
  14  -5   8     843     606   1
 -15  -4   8    4200     787   1
  14   4  16     627     528  -2
 -14  -4   8     627     528   1
 -13  -4   8   12157     568   1
 -12  -4   8     235     371   1
  11   4  15   26456    1603  -2
 -11  -4   8   26456    1603   1
 -10  -4   8    9668     546   1
  -9  -4   8   30939    5945   1
  -8  -4   8    2174     667   1
  -7  -4   8   28099     518   1
   6   4  13   58110    2215  -2
  -6  -4   8   58110    2215   1
  -5  -4   8  131252    1989   1
  -4  -4   8  156997    3540   1
  -3  -4   8  149801    2198   1
  -2  -4   8  306210   15948   1
   1   4  11  567815   35499  -2
  -1  -4   8  567815   35499   1
   0  -4   8   60975    1017   1
   1  -4   8    5129     364   1
   2  -4   8   55930    2239   1
   3  -4   8   62036    2890   1
  -4   4   9   11108     469  -2
   4  -4   8   11108     469   1
   5  -4   8     761     385   1
   6  -4   8   81838     956   1
  -7   4   8  178306   10211  -2
   7  -4   8  178306   10211   1
   8  -4   8  124576    3646   1
   9  -4   8   53648    1168   1
  10  -4   8    3026     466   1
  11  -4   8   11194     665   1
 -12   4   6    2821     664  -2
  12  -4   8    2821     664   1
  13  -4   8     308     664   1
  14  -4   8     645     529   1
 -15  -3   8     450     852   1
 -14  -3   8    3804     501   1
  13   3  15    1429     954  -2
 -13  -3   8    1429     954   1
 -12  -3   8   11904     517   1
 -11  -3   8     -72     390   1
 -10  -3   8    9882    1760   1
  -9  -3   8   60703    2715   1
   8   3  13  157770    7996  -2
  -8  -3   8  157770    7996   1
  -7  -3   8   68006    2584   1
  -6  -3   8   36521     609   1
   5   3  12   49025     995  -2
  -5  -3   8   49025     995   1
  -4  -3   8     836     301   1
  -3  -3   8   87376    3482   1
  -2  -3   8  226645    3464   1
  -1  -3   8   18807     453   1
   0   3  10  237412    9972  -2
   0  -3   8  237412    9972   1
   1  -3   8  175862    3141   1
   2  -3   8  116026    6651   1
   3  -3   8   30396   14461   1
   4  -3   8     712     339   1
  -5   3   8   89354    4037  -2
   5  -3   8   89354    4037   1
   6  -3   8    1352     430   1
   7  -3   8  105508    8453   1
   8  -3   8  118402    5771   1
   9  -3   8     444     390   1
 -10   3   6   68864    4354  -2
  10  -3   8   68864    4354   1
  11  -3   8   26420     910   1
  12  -3   8    4040     520   1
 -13   3   5    7323    1416  -2
  13  -3   8    7323    1416   1
  14  -3   8    2584     594   1
  15  -3   8    2019     559   1
 -15  -2   8    -427     427   1
 -14  -2   8    4207     618   1
 -13  -2   8   18796     766   1
  12   2  14   25556    3490  -2
 -12  -2   8   25556    3490   1
 -11  -2   8     566     354   1
 -10  -2   8    9949     515   1
  -9  -2   8    2670     432   1
  -8  -2   8    6197     505   1
   7   2  12   27971    1031  -2
  -7  -2   8   27971    1031   1
  -6  -2   8  202169    7305   1
  -5  -2   8  126145    2911   1
  -4  -2   8  180293   12805   1
  -3  -2   8   54807     824   1
  -2  -2   8   59100     803   1
  -1  -2   8  190324   11661   1
   0  -2   8     128     355   1
  -1   2   9   13288    1560  -2
   1  -2   8   13288    1560   1
   2  -2   8   85935    1020   1
   3  -2   8  109415    1034   1
   4  -2   8   87362    3447   1
   5  -2   8   65019    5181   1
  -6   2   7   82216   10792  -2
   6  -2   8   82216   10792   1
   7  -2   8   21622    1356   1
   8  -2   8    4563     453   1
   9  -2   8   19575    7046   1
  10  -2   8   12780     581   1
 -11   2   5   14190     905  -2
  11  -2   8   14190     905   1
  12  -2   8     308     469   1
  13  -2   8   30096    1758   1
  14  -2   8   22247    1901   1
  15  -2   8   17314     857   1
  16  -2   8     275     499   1
 -15  -1   8     240     502   1
 -14  -1   8    3446     491   1
 -13  -1   8    2831     530   1
 -12  -1   8   22317    2763   1
  11   1  13   80550    5001  -2
 -11  -1   8   80550    5001   1
 -10  -1   8   40611    1174   1
  -9  -1   8   13837    1254   1
  -8  -1   8    -894     895   1
  -7  -1   8    1862     430   1
   6   1  11   74446    3204  -2
  -6  -1   8   74446    3204   1
  -5  -1   8   34636    1437   1
  -4  -1   8   18486    2158   1
  -3  -1   8  496676   19614   1
  -2  -1   8  760558   63542   1
   1   1   9 2119940   43037  -2
  -1  -1   8 2119940   43037   1
   0  -1   8  315572    4559   1
   1  -1   8   11098     830   1
   2  -1   8  160608    9074   1
   3  -1   8   82972     761   1
   4  -1   8   70649    2126   1
   5  -1   8    5622     339   1
   6  -1   8   95439    3834   1
  -7   1   6  125700   11169  -2
   7  -1   8  125700   11169   1
   8  -1   8    1290     581   1
   9  -1   8    3077    1768   1
  10  -1   8   73477    1021   1
  11  -1   8   23435    1332   1
 -12   1   4    1801     479  -2
  12  -1   8    1801     479   1
  13  -1   8     232     380   1
  14  -1   8    2013     472   1
  15  -1   8    9382     661   1
  16  -1   8   14290    1092   1
 -14   0   8    -484     484   1
  13   0  13    2668     859  -2
 -13   0   8    2668     859   1
 -12   0   8     867     444   1
 -11   0   8    2797    1142   1
 -10   0   8   37963    3839   1
  -9   0   8   82091    2486   1
  -8   0   8  189765    5984   1
  -7   0   8   41315    1957   1
  -6   0   8   44710    1842   1
   5   0  10  167540    1082  -2
  -5   0   8  167540    1082   1
  -4   0   8    4363     376   1
  -3   0   8    2061     466   1
  -2   0   8  183153    4272   1
  -1   0   8 1734279    6373   1
   1   0   8 1542900   74867   1
   2   0   8   88190    2027   1
   3   0   8     779     666   1
   4   0   8    4153     412   1
  -5   0   6   42820     791  -2
   5   0   8   42820     791   1
   6   0   8    1409     460   1
   7   0   8    2672     601   1
   8   0   8   75348    2887   1
   9   0   8    6656     480   1
  10   0   8   17865    2062   1
  11   0   8   75565    4173   1
  12   0   8   81428    5477   1
 -13   0   3   48693    1494  -2
  13   0   8   48693    1494   1
  14   0   8   13972     611   1
  15   0   8    3625     526   1
  16   0   8     139     396   1
 -14   1   8     774     556   1
 -13   1   8     125     425   1
  12  -1  12   21357    4319  -2
 -12   1   8   21357    4319   1
 -11   1   8   18296    1580   1
 -10   1   8     853     637   1
  -9   1   8    5528     448   1
  -8   1   8   91172    5601   1
   7  -1  10  104929    3139  -2
  -7   1   8  104929    3139   1
  -6   1   8   45604     650   1
  -5   1   8  152632    2118   1
  -4   1   8  293002   28887   1
  -3   1   8   13181     498   1
  -2   1   8  144930   10866   1
  -1   1   8   11631     511   1
   0   1   8   15593     873   1
  -1  -1   7  116420    1929  -2
   1   1   8  116420    1929   1
   2   1   8  151215    7487   1
   3   1   8  102353   48675   1
   4   1   8   23284   12213   1
   5   1   8    7499     456   1
  -6  -1   5    3144     471  -2
   6   1   8    3144     471   1
   7   1   8    3848     444   1
   8   1   8   70445    2335   1
   9   1   8   48960    5003   1
  10   1   8   70654    6502   1
 -11  -1   3   12404     515  -2
  11   1   8   12404     515   1
  12   1   8   12789     715   1
  13   1   8  108340   10011   1
  14   1   8   98183    6094   1
  15   1   8   16015     664   1
  16   1   8    2734     465   1
  17   1   8     542     556   1
 -14   2   8    5146    4509   1
 -13   2   8    2015     513   1
 -12   2   8   13586     590   1
  11  -2  11  115283    5501  -2
 -11   2   8  115283    5501   1
 -10   2   8   76640    2587   1
  -9   2   8   99803    5099   1
  -8   2   8    5672     463   1
  -7   2   8    5853     382   1
   6  -2   9  179050    8690  -2
  -6   2   8  179050    8690   1
  -5   2   8   15394     457   1
  -4   2   8   59191    1576   1
  -3   2   8   94664   19401   1
  -2   2   8   11543     417   1
   1  -2   7   32493     945  -2
  -1   2   8   32493     945   1
   0   2   8     749     492   1
   1   2   8  119992   10308   1
   2   2   8  199393   13270   1
   3   2   8   45304    1503   1
   4   2   8   52343    2842   1
   5   2   8  383005   21871   1
   6   2   8  277561   14839   1
  -7  -2   4    6828     500  -2
   7   2   8    6828     500   1
   8   2   8  238786    2650   1
   9   2   8   46187    2453   1
  10   2   8   53175    1762   1
  11   2   8    2065     456   1
 -12  -2   2    9446     745  -2
  12   2   8    9446     745   1
  13   2   8    1564     473   1
  14   2   8    6232    1730   1
  15   2   8    1846     392   1
  16   2   8    2556     447   1
 -17  -2   0    5112     991  -2
  17   2   8    5112     991   1
 -14   3   8    -140     501   1
  13  -3  11    7872     711  -2
 -13   3   8    7872     711   1
 -12   3   8     472     407   1
 -11   3   8   17609     621   1
  10  -3  10   16087     576  -2
 -10   3   8   16087     576   1
  -9   3   8   38730    1339   1
  -8   3   8  270449    9160   1
  -7   3   8   98895    1962   1
  -6   3   8  175445   15911   1
   5  -3   8   96475    6864  -2
  -5   3   8   96475    6864   1
  -4   3   8   22172    2488   1
  -3   3   8    -832     882   1
  -2   3   8     724     596   1
  -1   3   8  141722   10872   1
   0  -3   6  133967    6834  -2
   0   3   8  133967    6834   1
   1   3   8  129246    6898   1
   2   3   8  219484   10159   1
   3   3   8   63162    4016   1
   4   3   8  161323   14291   1
  -5  -3   4  183632    5695  -2
   5   3   8  183632    5695   1
   6   3   8  301361   30060   1
   7   3   8   47432     827   1
  -8  -3   3   13783     573  -2
   8   3   8   13783     573   1
   9   3   8    5754     593   1
  10   3   8  287122   18722   1
  11   3   8    1921     554   1
  12   3   8    3589     446   1
 -13  -3   1   13066     847  -2
  13   3   8   13066     847   1
  14   3   8   23827     716   1
  15   3   8     222     415   1
  16   3   8    1163     483   1
  17   3   8     652     465   1
 -13   4   8   11091    2145   1
  12  -4  10   16635    2077  -2
 -12   4   8   16635    2077   1
 -11   4   8    2093     504   1
 -10   4   8   21589    1252   1
  -9   4   8   63866    4116   1
  -8   4   8   81901    4016   1
   7  -4   8  162016    8674  -2
  -7   4   8  162016    8674   1
  -6   4   8   13622    2258   1
  -5   4   8    3656     502   1
   4  -4   7   32890     699  -2
  -4   4   8   32890     699   1
  -3   4   8     613     427   1
  -2   4   8    8108     608   1
  -1   4   8    3366     443   1
   0   4   8  128924   11168   1
  -1  -4   5   46738     777  -2
   1   4   8   46738     777   1
   2   4   8    3315     512   1
   3   4   8    7953    5060   1
   4   4   8   71554    3313   1
   5   4   8  486800   24681   1
  -6  -4   3  162408   12813  -2
   6   4   8  162408   12813   1
   7   4   8   28951     895   1
   8   4   8    6612     650   1
   9   4   8   62887    1221   1
  10   4   8    2182     558   1
 -11  -4   1   49518    1986  -2
  11   4   8   49518    1986   1
  12   4   8   10408     477   1
  13   4   8   80610    1827   1
 -14  -4   0  203464    1577  -2
  14   4   8  203464    1577   1
  15   4   8   18337     621   1
  16   4   8     115     498   1
  17   4   8    1017     450   1
  18   4   8    4106     458   1
 -13   5   8    4466     458   1
 -12   5   8   13093    2799   1
  11  -5   9   69791    6283  -2
 -11   5   8   69791    6283   1
 -10   5   8   72838    4025   1
  -9   5   8   23937    1885   1
  -8   5   8    6693     559   1
  -7   5   8   14405    1987   1
   6  -5   7   50961    4723  -2
  -6   5   8   50961    4723   1
  -5   5   8    4154    1109   1
  -4   5   8   57231     941   1
  -3   5   8    3564     528   1
  -2   5   8   11599     522   1
   1  -5   5   52797    5562  -2
  -1   5   8   52797    5562   1
   0   5   8   35065    2961   1
   1   5   8   76243    3972   1
  -2  -5   4  514933   38812  -2
   2   5   8  514933   38812   1
   3   5   8   24607    1189   1
   4   5   8  113098   13259   1
   5   5   8    7560    2813   1
   6   5   8  205305    6825   1
  -7  -5   2  438168    3010  -2
   7   5   8  438168    3010   1
   8   5   8  207323    2062   1
   9   5   8  254080    2445   1
  10   5   8   83088    1386   1
  11   5   8   28803     959   1
 -12  -5   0   14024     842  -2
  12   5   8   14024     842   1
  13   5   8   19783     615   1
  14   5   8   11468    3671   1
  15   5   8   23767    6369   1
  16   5   8    3064     458   1
 -17  -5  -2     696     408  -2
  17   5   8     696     408   1
  18   5   8    1302     477   1
 -12   6   8     -93     629   1
 -11   6   8    2659     501   1
  10  -6   8    2064     387  -2
 -10   6   8    2064     387   1
  -9   6   8     742     462   1
  -8   6   8   28276    5099   1
  -7   6   8    2754     411   1
  -6   6   8   25375    1175   1
   5  -6   6   63038     925  -2
  -5   6   8   63038     925   1
  -4   6   8   22379    2403   1
  -3   6   8     483     447   1
  -2   6   8  109996   13928   1
  -1   6   8   54940    5762   1
   0  -6   4   28002    1564  -2
   0   6   8   28002    1564   1
   1   6   8   35223    2431   1
   2   6   8   81260    7273   1
   3   6   8  494512   72929   1
   4   6   8  471577   15630   1
  -5  -6   2  144785   16090  -2
   5   6   8  144785   16090   1
   6   6   8   97549    4356   1
   7   6   8    5252     837   1
  -8  -6   1   83964    1321  -2
   8   6   8   83964    1321   1
   9   6   8   98083    1430   1
  10   6   8  234329    2181   1
  11   6   8    1662     574   1
  12   6   8   19653    1043   1
 -13  -6  -1   13988     595  -2
  13   6   8   13988     595   1
  14   6   8    5418     415   1
  15   6   8     425     415   1
  16   6   8    3699     999   1
  17   6   8    8374     552   1
 -18  -6  -3    1317     391  -2
  18   6   8    1317     391   1
  12  -7   8    1364     616  -2
 -12   7   8    1364     616   1
 -11   7   8   15379    1675   1
 -10   7   8   13847    2103   1
  -9   7   8    6264     587   1
  -8   7   8   18422    1170   1
   7  -7   6   29351    7195  -2
  -7   7   8   29351    7195   1
  -6   7   8    1264     368   1
  -5   7   8   54556    2696   1
   4  -7   5  113130    8362  -2
  -4   7   8  113130    8362   1
  -3   7   8   38861    3138   1
  -2   7   8   27963    2989   1
  -1   7   8   99252    5678   1
   0   7   8   18981    1036   1
  -1  -7   3   93299    1371  -2
   1   7   8   93299    1371   1
   2   7   8   95129    8887   1
   3   7   8   62062    2258   1
   4   7   8   83051    2237   1
   5   7   8   99039    2568   1
  -6  -7   1  123498    1575  -2
   6   7   8  123498    1575   1
   7   7   8  206272    2002   1
   8   7   8   63378    1162   1
   9   7   8   46445    1056   1
  10   7   8    1554     606   1
 -11  -7  -1   33361    1018  -2
  11   7   8   33361    1018   1
  12   7   8   14449     917   1
  13   7   8    3393     534   1
 -14  -7  -2   35129    4454  -2
  14   7   8   35129    4454   1
  15   7   8    4195     497   1
  16   7   8    6026    1766   1
  17   7   8    3771     545   1
  18   7   8   11505     528   1
  11  -8   7    1936     550  -2
 -11   8   8    1936     550   1
 -10   8   8    7345    1264   1
  -9   8   8   23346    3396   1
  -8   8   8     183     338   1
  -7   8   8    4188     626   1
   6  -8   5    2904     648  -2
  -6   8   8    2904     648   1
  -5   8   8   17006     560   1
  -4   8   8  102981    3369   1
  -3   8   8   32644    4372   1
  -2   8   8    5272     607   1
   1  -8   3  215077   24994  -2
  -1   8   8  215077   24994   1
   0   8   8  111195    8320   1
   1   8   8   35011    2784   1
  -2  -8   2   20724     644  -2
   2   8   8   20724     644   1
   3   8   8    9703     553   1
   4   8   8    6648    4350   1
   5   8   8  104904    2797   1
   6   8   8   99541    1404   1
  -7  -8   0  151641    1760  -2
   7   8   8  151641    1760   1
   8   8   8    3707     870   1
   9   8   8    3623     837   1
  10   8   8    -246     565   1
  11   8   8     746     787   1
 -12  -8  -2   72996    1348  -2
  12   8   8   72996    1348   1
  13   8   8     299     425   1
  14   8   8    2489     483   1
  15   8   8   11725     730   1
  16   8   8     452     354   1
 -17  -8  -4    5768     667  -2
  17   8   8    5768     667   1
  18   8   8    2596     426   1
 -11   9   8     927     450   1
  10  -9   6     853     397  -2
 -10   9   8     853     397   1
  -9   9   8     951     486   1
  -8   9   8    3954     970   1
  -7   9   8    1325     477   1
  -6   9   8   13569    1173   1
   5  -9   4    5854     861  -2
  -5   9   8    5854     861   1
  -4   9   8  233476   17406   1
  -3   9   8   24524   12965   1
  -2   9   8   19119    5198   1
  -1   9   8   12391    1150   1
   0  -9   2  136862    4837  -2
   0   9   8  136862    4837   1
   1   9   8  138958    3125   1
   2   9   8   61356    3575   1
   3   9   8   97591    2588   1
   4   9   8   74583    2077   1
  -5  -9   0  346631   21645  -2
   5   9   8  346631   21645   1
   6   9   8  111041    1634   1
   7   9   8    8589     887   1
  -8  -9  -1   19879     815  -2
   8   9   8   19879     815   1
   9   9   8     272     588   1
  10   9   8   10367     685   1
  11   9   8      53     571   1
  12   9   8    2069     761   1
 -13  -9  -3   21956    1209  -2
  13   9   8   21956    1209   1
  14   9   8    7767     877   1
  15   9   8    3155     547   1
  16   9   8    1991     390   1
  17   9   8    6728     745   1
 -18  -9  -5    1706     412  -2
  18   9   8    1706     412   1
 -10  10   8    1311     465   1
  -9  10   8    1946    1694   1
  -8  10   8     433     372   1
   7 -10   4   11356    2728  -2
  -7  10   8   11356    2728   1
  -6  10   8   31109    2230   1
  -5  10   8     436     348   1
   4 -10   3   97201   16561  -2
  -4  10   8   97201   16561   1
  -3  10   8   12657    1414   1
  -2  10   8   95966   31386   1
  -1  10   8   16342    1478   1
   0  10   8   32857    1841   1
  -1 -10   1   95553    1071  -2
   1  10   8   95553    1071   1
   2  10   8   57312    6291   1
   3  10   8   28627     889   1
   4  10   8   88938    5514   1
   5  10   8  153693    1803   1
  -6 -10  -1  184747    1836  -2
   6  10   8  184747    1836   1
   7  10   8   72316    1370   1
   8  10   8    3521     629   1
   9  10   8   70419    1166   1
  10  10   8    3881     577   1
 -11 -10  -3   52540    1133  -2
  11  10   8   52540    1133   1
  12  10   8  121656    6410   1
  13  10   8   56421    6020   1
 -14 -10  -4    9329     636  -2
  14  10   8    9329     636   1
  15  10   8    1297     371   1
  16  10   8   11506    1077   1
  17  10   8    2353     428   1
  -9  11   8    2250    1094   1
  -8  11   8    3053     934   1
  -7  11   8     785     403   1
   6 -11   3    7000    1847  -2
  -6  11   8    7000    1847   1
  -5  11   8     197     425   1
  -4  11   8    3236     451   1
  -3  11   8   36546    3559   1
  -2  11   8      18     323   1
  -1  11   8  110184    8032   1
   0  11   8    8672     712   1
   1  11   8   15293     610   1
  -2 -11   0   66444    7005  -2
   2  11   8   66444    7005   1
   3  11   8    1808     466   1
   4  11   8   11778     916   1
   5  11   8    5750     816   1
   6  11   8      99     530   1
  -7 -11  -2  147087    1810  -2
   7  11   8  147087    1810   1
   8  11   8   53772    1045   1
   9  11   8    1603     487   1
  10  11   8   10931     519   1
  11  11   8    9288     685   1
 -12 -11  -4    4545     517  -2
  12  11   8    4545     517   1
  13  11   8   18143    1414   1
  14  11   8     326     357   1
  15  11   8    2105     505   1
  16  11   8     111     400   1
  17  11   8     950     396   1
  -8  12   8    2896     509   1
  -7  12   8    5917     741   1
  -6  12   8   10156     720   1
   5 -12   2   23539    5176  -2
  -5  12   8   23539    5176   1
  -4  12   8   26049    2739   1
  -3  12   8   23245   11334   1
  -2  12   8   10791    2365   1
  -1  12   8     352     422   1
   0 -12   0   33427    4395  -2
   0  12   8   33427    4395   1
   1  12   8      48     352   1
   2  12   8  212291   15413   1
   3  12   8   41227    2941   1
   4  12   8    7035     853   1
   5  12   8   34058    2845   1
   6  12   8    8110    1206   1
   7  12   8   23967    3087   1
  -8 -12  -3   59081    2976  -2
   8  12   8   59081    2976   1
   9  12   8    5256     510   1
  10  12   8   62787   12336   1
  11  12   8     648     398   1
  12  12   8   19316    3468   1
 -13 -12  -5   44450    4084  -2
  13  12   8   44450    4084   1
  14  12   8   21060    2365   1
  15  12   8    6931     691   1
  16  12   8    2117     473   1
  17  12   8    6354    1055   1
  -7  13   8    2557     463   1
  -6  13   8     184     371   1
  -5  13   8    6212    1319   1
   4 -13   1   37711    4475  -2
  -4  13   8   37711    4475   1
  -3  13   8   27939    3284   1
  -2  13   8  141357   23987   1
  -1  13   8   39533   13345   1
   0  13   8  113899    8275   1
  -1 -13  -1   49974    6140  -2
   1  13   8   49974    6140   1
   2  13   8     844     464   1
   3  13   8   28104    8586   1
   4  13   8   23156    4638   1
   5  13   8   98140    6777   1
  -6 -13  -3    5805    1522  -2
   6  13   8    5805    1522   1
   7  13   8   28966    2006   1
   8  13   8   12182    1445   1
   9  13   8   16237    2329   1
  10  13   8   88556   18921   1
  11  13   8    7178     555   1
  12  13   8    1147     676   1
  13  13   8     -36     402   1
 -14 -13  -6    4173     588  -2
  14  13   8    4173     588   1
  15  13   8    8024    1590   1
  16  13   8    3853     836   1
   6 -14   1    4757    1628  -2
  -6  14   8    4757    1628   1
  -5  14   8    1698     459   1
  -4  14   8    2252     866   1
  -3  14   8    9641    1924   1
  -2  14   8   16137     685   1
  -1  14   8    2432     401   1
   0  14   8   67033    6681   1
   1  14   8   98126    4835   1
  -2 -14  -2   12853    2753  -2
   2  14   8   12853    2753   1
   3  14   8      90     466   1
   4  14   8   27231    2265   1
   5  14   8    2019     743   1
   6  14   8     221     528   1
  -7 -14  -4   48861    4659  -2
   7  14   8   48861    4659   1
   8  14   8    1365     542   1
   9  14   8    6323     827   1
  10  14   8   14322    2130   1
  11  14   8   28624    3824   1
 -12 -14  -6   21748    1981  -2
  12  14   8   21748    1981   1
  13  14   8    8981    1030   1
  14  14   8   24229    1731   1
  15  14   8    8224    1361   1
  16  14   8     483     500   1
  -4  15   8    3333     517   1
  -3  15   8   13149    2144   1
  -2  15   8   17895    3286   1
  -1  15   8    4679     446   1
   0 -15  -2     471     574  -2
   0  15   8     471     574   1
   1  15   8    4511     650   1
   2  15   8     553     567   1
   3  15   8   10309    1541   1
   4  15   8     682     409   1
   5  15   8    1989     500   1
   6  15   8     423     553   1
   7  15   8   18932    4370   1
  -8 -15  -5    8498     912  -2
   8  15   8    8498     912   1
   9  15   8    1484     469   1
  10  15   8     146     439   1
  11  15   8    1747     479   1
  12  15   8    2174     474   1
 -13 -15  -7   11195     557  -2
  13  15   8   11195     557   1
  14  15   8   42855    5662   1
  15  15   8   28941    2989   1
  -3  16   8    2438     800   1
  -2  16   8    4903    1720   1
  -1  16   8    5616     752   1
   0  16   8    1653     509   1
  -1 -16  -3    3112     462  -2
   1  16   8    3112     462   1
   2  16   8    1540     487   1
   3  16   8    1577     436   1
   4  16   8     675     409   1
   5  16   8   18895     817   1
  -6 -16  -5     340     477  -2
   6  16   8     340     477   1
   7  16   8    8515    2541   1
   8  16   8    3813    1191   1
   9  16   8   17240     668   1
  10  16   8   13448    2311   1
  11  16   8   14429    2029   1
  12  16   8    2809     606   1
  13  16   8     240     409   1
 -14 -16  -8    1419     374  -2
  14  16   8    1419     374   1
  -1  17   8    3013     764   1
   0  17   8    1019     604   1
   1  17   8    2528     527   1
  -2 -17  -4    1905     487  -2
   2  17   8    1905     487   1
   3  17   8    1107     465   1
   4  17   8    4991     489   1
   5  17   8     471     567   1
   6  17   8   14806     649   1
  -7 -17  -6    1379     401  -2
   7  17   8    1379     401   1
   8  17   8   12013     679   1
   9  17   8    2611     542   1
  10  17   8    3047     575   1
  11  17   8    4434    1122   1
 -12 -17  -8    8978    1154  -2
  12  17   8    8978    1154   1
   2  18   8     887     499   1
  -3 -18  -5    1408     495  -2
   3  18   8    1408     495   1
   4  18   8    3421     560   1
   5  18   8    3554     481   1
   6  18   8   10791    1978   1
   7  18   8    9303    2064   1
  -8 -18  -7   18121     773  -2
   8  18   8   18121     773   1
   9  18   8    1019     814   1
  10  18   8     302     427   1
  -7 -13   9     237     357   1
   6  13  20    2113     684  -2
  -6 -13   9    2113     684   1
  -5 -13   9     962     438   1
  -4 -13   9    7763     480   1
  -3 -13   9   16205    1474   1
  -2 -13   9    8252     779   1
   1  13  18   11964    1807  -2
  -1 -13   9   11964    1807   1
   0 -13   9    1766     428   1
   1 -13   9    6465    1260   1
   2 -13   9    2163     683   1
  -9 -12   9    3167     408   1
   8  12  20   26293    2634  -2
  -8 -12   9   26293    2634   1
  -7 -12   9   21415    1027   1
  -6 -12   9    8045     850   1
  -5 -12   9   13331     595   1
  -4 -12   9    2111     385   1
  -3 -12   9    2488     419   1
  -2 -12   9    6605     423   1
  -1 -12   9    1567     383   1
   0  12  17    -276     371  -2
   0 -12   9    -276     371   1
   1 -12   9   14084     739   1
   2 -12   9    6031     562   1
   3 -12   9    -407     407   1
   4 -12   9     923     980   1
  -5  12  15    2026     528  -2
   5 -12   9    2026     528   1
 -10 -11   9    1604     437   1
  -9 -11   9    1345     382   1
  -8 -11   9    1406     389   1
   7  11  19    6779     456  -2
  -7 -11   9    6779     456   1
  -6 -11   9    9821     503   1
  -5 -11   9   10224     475   1
  -4 -11   9    6441    1064   1
  -3 -11   9   41503    2078   1
   2  11  17   15457     562  -2
  -2 -11   9   15457     562   1
  -1 -11   9     251     373   1
   0 -11   9     567     466   1
   1 -11   9     905     351   1
   2 -11   9     816     399   1
   3 -11   9    8913     548   1
   4 -11   9    2018     466   1
   5 -11   9     544     559   1
  -6  11  14   11939     581  -2
   6 -11   9   11939     581   1
  11  10  20    6716     580  -2
 -11 -10   9    6716     580   1
 -10 -10   9   17828     694   1
  -9 -10   9   31050    1238   1
  -8 -10   9   22225    1171   1
  -7 -10   9    1196     351   1
   6  10  18   18664    1511  -2
  -6 -10   9   18664    1511   1
  -5 -10   9    7101     443   1
  -4 -10   9    9038     918   1
  -3 -10   9   12299    3216   1
  -2 -10   9   54122    6784   1
   1  10  16   15869    1063  -2
  -1 -10   9   15869    1063   1
   0 -10   9     458     371   1
   1 -10   9    3264     491   1
   2 -10   9   24005     689   1
   3 -10   9     872     480   1
  -4  10  14   27823    5153  -2
   4 -10   9   27823    5153   1
   5 -10   9    1014    1071   1
   6 -10   9     408     471   1
  -7  10  13     874     442  -2
   7 -10   9     874     442   1
   8 -10   9    5635     523   1
 -12  -9   9     766     429   1
 -11  -9   9     312     430   1
 -10  -9   9    7396    1601   1
  -9  -9   9   14354    1136   1
   8   9  18   24150    1198  -2
  -8  -9   9   24150    1198   1
  -7  -9   9    -156     327   1
  -6  -9   9    2626     329   1
   5   9  17    4623     332  -2
  -5  -9   9    4623     332   1
  -4  -9   9    1019     285   1
  -3  -9   9    9038    1778   1
  -2  -9   9    1696     467   1
  -1  -9   9     658     345   1
   0   9  15     922     390  -2
   0  -9   9     922     390   1
   1  -9   9     358     356   1
   2  -9   9     671     466   1
   3  -9   9     225     540   1
   4  -9   9    9160     486   1
  -5   9  13   38803    2274  -2
   5  -9   9   38803    2274   1
   6  -9   9     826     372   1
   7  -9   9      20     730   1
   8  -9   9     878     620   1
   9  -9   9    1103     494   1
 -13  -8   9   17099     602   1
  12   8  19   22763    1263  -2
 -12  -8   9   22763    1263   1
 -11  -8   9   23623    2366   1
 -10  -8   9   18641     826   1
  -9  -8   9    4581     367   1
  -8  -8   9     340     328   1
   7   8  17   29042    1900  -2
  -7  -8   9   29042    1900   1
  -6  -8   9   17198     436   1
  -5  -8   9      74     360   1
  -4  -8   9    9159     630   1
  -3  -8   9     377     324   1
   2   8  15    1731     309  -2
  -2  -8   9    1731     309   1
  -1  -8   9    1435     354   1
   0  -8   9    9027     498   1
  -1   8  14   26397     836  -2
   1  -8   9   26397     836   1
   2  -8   9    4127     500   1
   3  -8   9   13259    1121   1
   4  -8   9    5867     919   1
   5  -8   9  101942    1749   1
  -6   8  12   40768    1852  -2
   6  -8   9   40768    1852   1
   7  -8   9   11124     613   1
   8  -8   9   10481     663   1
   9  -8   9    7970     562   1
  10  -8   9    9965     912   1
 -11   8  10    5041     591  -2
  11  -8   9    5041     591   1
 -13  -7   9     753     379   1
 -12  -7   9    5477     382   1
  11   7  18   10610    1791  -2
 -11  -7   9   10610    1791   1
 -10  -7   9     326     364   1
  -9  -7   9   28815     524   1
  -8  -7   9    7383     524   1
  -7  -7   9   14363     447   1
   6   7  16   23299     477  -2
  -6  -7   9   23299     477   1
  -5  -7   9   28535    1216   1
  -4  -7   9   19647    1043   1
  -3  -7   9   22480    1163   1
  -2  -7   9   15479     431   1
   1   7  14    5149     362  -2
  -1  -7   9    5149     362   1
   0  -7   9   47982    1705   1
   1  -7   9  151303    7532   1
   2  -7   9   12711     790   1
   3  -7   9   70407    3506   1
  -4   7  12   31733     692  -2
   4  -7   9   31733     692   1
   5  -7   9   11847     534   1
   6  -7   9    -452     452   1
  -7   7  11   31613     844  -2
   7  -7   9   31613     844   1
   8  -7   9    3859     852   1
   9  -7   9    5661     685   1
  10  -7   9   20617    2108   1
  11  -7   9    8067    2373   1
 -12   7   9    3429     694  -2
  12  -7   9    3429     694   1
 -14  -6   9     534     606   1
  13   6  18    2495     456  -2
 -13  -6   9    2495     456   1
 -12  -6   9    3577     451   1
 -11  -6   9    1381     342   1
 -10  -6   9    8445    1537   1
  -9  -6   9     325     309   1
   8   6  16   10592     392  -2
  -8  -6   9   10592     392   1
  -7  -6   9    9461     566   1
  -6  -6   9   37299     785   1
   5   6  15    1895     394  -2
  -5  -6   9    1895     394   1
  -4  -6   9     145     321   1
  -3  -6   9    4961     892   1
  -2  -6   9    6008     328   1
  -1  -6   9     169     309   1
   0   6  13    4992     365  -2
   0  -6   9    4992     365   1
   1  -6   9  124100    3281   1
   2  -6   9   45093    3345   1
   3  -6   9   76645    3502   1
   4  -6   9   77604    2370   1
  -5   6  11  102810    5387  -2
   5  -6   9  102810    5387   1
   6  -6   9  103871    1199   1
   7  -6   9   31760     988   1
   8  -6   9   44864   23946   1
   9  -6   9   18223    1612   1
 -10   6   9   30190    5239  -2
  10  -6   9   30190    5239   1
  11  -6   9    1091     613   1
  12  -6   9   11221     718   1
 -14  -5   9    1711     428   1
 -13  -5   9    6427     670   1
  12   5  17   45667    2746  -2
 -12  -5   9   45667    2746   1
 -11  -5   9   19150     592   1
 -10  -5   9    3007     376   1
  -9  -5   9    6097     365   1
  -8  -5   9    1026     392   1
   7   5  15   61377    3959  -2
  -7  -5   9   61377    3959   1
  -6  -5   9    5707     382   1
  -5  -5   9  145269    9510   1
  -4  -5   9   14738     607   1
  -3  -5   9    1484     301   1
  -2  -5   9   18416     592   1
  -1  -5   9  143000    1797   1
   0  -5   9  103640    6240   1
  -1   5  12   89536    2864  -2
   1  -5   9   89536    2864   1
   2  -5   9    1226     370   1
   3  -5   9  122470    2324   1
   4  -5   9   29776    1922   1
   5  -5   9   13772     501   1
  -6   5  10   59740     945  -2
   6  -5   9   59740     945   1
   7  -5   9   37616     798   1
   8  -5   9    2960     603   1
   9  -5   9   47657    4020   1
  10  -5   9   13319     623   1
 -11   5   8   40199    2898  -2
  11  -5   9   40199    2898   1
  12  -5   9    1446     607   1
  13  -5   9     316     828   1
  14   4  17     690     603  -2
 -14  -4   9     690     603   1
 -13  -4   9    1268     479   1
 -12  -4   9    6193     751   1
  11   4  16   16095     546  -2
 -11  -4   9   16095     546   1
 -10  -4   9     158     336   1
  -9  -4   9     823     310   1
  -8  -4   9     606     351   1
  -7  -4   9    9562     520   1
   6   4  14   15159     537  -2
  -6  -4   9   15159     537   1
  -5  -4   9   23515     528   1
  -4  -4   9   15516     506   1
  -3  -4   9   35960    1480   1
  -2  -4   9   56685     925   1
   1   4  12  115619    1502  -2
  -1  -4   9  115619    1502   1
   0  -4   9  147017    2830   1
   1  -4   9   21516    1395   1
   2  -4   9  420960   17440   1
   3  -4   9  223213    8854   1
  -4   4  10  308505   11039  -2
   4  -4   9  308505   11039   1
   5  -4   9   27616    1633   1
   6  -4   9    5024     869   1
  -7   4   9   30426    4780  -2
   7  -4   9   30426    4780   1
   8  -4   9   89554    2832   1
   9  -4   9   24775    2812   1
  10  -4   9     445     625   1
  11  -4   9     474     443   1
 -12   4   7    1036     635  -2
  12  -4   9    1036     635   1
  13  -4   9     474     585   1
  14  -4   9     775     843   1
 -14  -3   9    -111     416   1
  13   3  16   11966     601  -2
 -13  -3   9   11966     601   1
 -12  -3   9     726     456   1
 -11  -3   9    7028     882   1
 -10  -3   9    7047     777   1
  -9  -3   9   24658    1157   1
   8   3  14   22968    1843  -2
  -8  -3   9   22968    1843   1
  -7  -3   9    2767     348   1
  -6  -3   9    1560     355   1
   5   3  13   17037     881  -2
  -5  -3   9   17037     881   1
  -4  -3   9  176323    5363   1
  -3  -3   9  182203    6928   1
  -2  -3   9   68839    2200   1
  -1  -3   9   27744    1052   1
   0   3  11  166875    8312  -2
   0  -3   9  166875    8312   1
   1  -3   9    4675     339   1
   2  -3   9   14753     466   1
   3  -3   9   45463    1072   1
   4  -3   9  120431    3623   1
  -5   3   9  265773    9254  -2
   5  -3   9  265773    9254   1
   6  -3   9  305956    3305   1
   7  -3   9   38848    3268   1
   8  -3   9  118039   15021   1
   9  -3   9   46286    4016   1
 -10   3   7   12798    1407  -2
  10  -3   9   12798    1407   1
  11  -3   9    1079     535   1
  12  -3   9     317     492   1
 -13   3   6      69     506  -2
  13  -3   9      69     506   1
  14  -3   9    3203     546   1
  15  -3   9     129     593   1
 -14  -2   9    -100     484   1
 -13  -2   9    5552     502   1
  12   2  15   19987    1537  -2
 -12  -2   9   19987    1537   1
 -11  -2   9     515     357   1
 -10  -2   9    6658     485   1
  -9  -2   9    1767     867   1
  -8  -2   9    5875     509   1
   7   2  13    8852     609  -2
  -7  -2   9    8852     609   1
  -6  -2   9     244     372   1
  -5  -2   9   52128    3708   1
  -4  -2   9   39838    1710   1
  -3  -2   9  217705    4225   1
  -2  -2   9  193558    6486   1
  -1  -2   9   62515    1310   1
   0  -2   9   54708    2690   1
  -1   2  10  387482    9771  -2
   1  -2   9  387482    9771   1
   2  -2   9   31844    1031   1
   3  -2   9   13063    1848   1
   4  -2   9   50120    2363   1
   5  -2   9    9972     425   1
  -6   2   8   91124    4219  -2
   6  -2   9   91124    4219   1
   7  -2   9   75124    4236   1
   8  -2   9   12595     543   1
   9  -2   9   13333     701   1
  10  -2   9    3709     522   1
 -11   2   6   13379    2256  -2
  11  -2   9   13379    2256   1
  12  -2   9     556     437   1
  13  -2   9    1047     505   1
  14  -2   9    1804     479   1
  15  -2   9     354     502   1
 -14  -1   9     876     418   1
 -13  -1   9    2148     500   1
 -12  -1   9    -449     449   1
  11   1  14   19191     592  -2
 -11  -1   9   19191     592   1
 -10  -1   9    3124     423   1
  -9  -1   9    3898     859   1
  -8  -1   9     860     376   1
  -7  -1   9    3029     431   1
   6   1  12  123599    4493  -2
  -6  -1   9  123599    4493   1
  -5  -1   9   52829    2338   1
  -4  -1   9   40516     804   1
  -3  -1   9   41926   12241   1
  -2  -1   9   26558    1951   1
   1   1  10   63738    6189  -2
  -1  -1   9   63738    6189   1
   0  -1   9  132804    3983   1
   1  -1   9  355929   10678   1
   2  -1   9  110769   10994   1
   3  -1   9   25219    1127   1
   4  -1   9  392979    3991   1
   5  -1   9  100731    5528   1
   6  -1   9   55621    2836   1
  -7   1   7   20391    3291  -2
   7  -1   9   20391    3291   1
   8  -1   9    6333     722   1
   9  -1   9     852     582   1
  10  -1   9     195     422   1
  11  -1   9    5202     471   1
 -12   1   5   15225    1419  -2
  12  -1   9   15225    1419   1
  13  -1   9     183     372   1
  14  -1   9   13456    1436   1
  15  -1   9   11541     651   1
  16  -1   9    1415     481   1
 -14   0   9    8545     761   1
  13   0  14    2275     525  -2
 -13   0   9    2275     525   1
 -12   0   9     567     490   1
 -11   0   9    1451     484   1
 -10   0   9   26095     976   1
  -9   0   9    1413     461   1
  -8   0   9   32582    3228   1
  -7   0   9    8947     435   1
  -6   0   9   19532     478   1
   5   0  11  130049    9435  -2
  -5   0   9  130049    9435   1
  -4   0   9  159414    1249   1
  -3   0   9  286404    4180   1
  -2   0   9 1072648   33137   1
  -1   0   9  175600    9172   1
   0   0   9  100468    4497  -2
   0   0   9  100468    4497   1
   1   0   9    1918     376   1
   2   0   9    7183    1158   1
   3   0   9    1137     379   1
   4   0   9  113945    6064   1
  -5   0   7  122556   23947  -2
   5   0   9  122556   23947   1
   6   0   9  174564   11842   1
   7   0   9   35751     867   1
   8   0   9   14894     674   1
   9   0   9   12285    1920   1
  10   0   9    7240    1831   1
  11   0   9      88     386   1
  12   0   9    2933     434   1
 -13   0   4    6930     555  -2
  13   0   9    6930     555   1
  14   0   9   48002    2340   1
  15   0   9    9491    1414   1
  16   0   9   13479     657   1
 -14   1   9     155     416   1
 -13   1   9     253     408   1
  12  -1  13    3449     619  -2
 -12   1   9    3449     619   1
 -11   1   9    4473     440   1
 -10   1   9    6872    1214   1
  -9   1   9   50843    3184   1
  -8   1   9   14274     581   1
   7  -1  11   52277    1907  -2
  -7   1   9   52277    1907   1
  -6   1   9   37890    2205   1
  -5   1   9  107409    6044   1
  -4   1   9   15717     478   1
  -3   1   9    4526     487   1
  -2   1   9  141943    3011   1
  -1   1   9  149059   11458   1
   0   1   9  772964   34717   1
  -1  -1   8 1495217   77711  -2
   1   1   9 1495217   77711   1
   2   1   9   21294    1678   1
   3   1   9   50255     733   1
   4   1   9   43467    2297   1
   5   1   9    4313     422   1
  -6  -1   6  153561   16115  -2
   6   1   9  153561   16115   1
   7   1   9   11011     813   1
   8   1   9   17532     876   1
   9   1   9   11989    2472   1
  10   1   9     308     392   1
 -11  -1   4  175353    2277  -2
  11   1   9  175353    2277   1
  12   1   9     455     452   1
  13   1   9     211     402   1
  14   1   9     695     377   1
  15   1   9     627     412   1
  16   1   9     224     495   1
  17   1   9    5797     779   1
 -14   2   9    -197     423   1
 -13   2   9     354     521   1
 -12   2   9    2151     525   1
  11  -2  12    5778     458  -2
 -11   2   9    5778     458   1
 -10   2   9      60     395   1
  -9   2   9   43338   13152   1
  -8   2   9    2096     722   1
  -7   2   9  144424    3767   1
   6  -2  10  364591   31369  -2
  -6   2   9  364591   31369   1
  -5   2   9  354328   17236   1
  -4   2   9   52262    1422   1
  -3   2   9   30906     773   1
  -2   2   9    4423     469   1
   1  -2   8   25219     771  -2
  -1   2   9   25219     771   1
   0   2   9   71649    1641   1
   1   2   9   32442    2046   1
   2   2   9   55964    8361   1
   3   2   9  105625    4035   1
   4   2   9  202736    3799   1
   5   2   9    3170     568   1
   6   2   9    4322     458   1
  -7  -2   5   10217     839  -2
   7   2   9   10217     839   1
   8   2   9     251     532   1
   9   2   9   33133    1062   1
  10   2   9   13298     556   1
  11   2   9  118390    2637   1
 -12  -2   3   97407    6237  -2
  12   2   9   97407    6237   1
  13   2   9    8961     551   1
  14   2   9   13230     633   1
  15   2   9   20630    2512   1
  16   2   9     430     385   1
 -17  -2   1    2217     444  -2
  17   2   9    2217     444   1
  13  -3  12    4905     568  -2
 -13   3   9    4905     568   1
 -12   3   9    8250    1181   1
 -11   3   9   53161    4329   1
  10  -3  11   28072    1529  -2
 -10   3   9   28072    1529   1
  -9   3   9    2720     498   1
  -8   3   9   18798    1318   1
  -7   3   9   20331    1169   1
  -6   3   9   71054    4240   1
   5  -3   9  132390    2307  -2
  -5   3   9  132390    2307   1
  -4   3   9  111858   10205   1
  -3   3   9  118114    6207   1
  -2   3   9  219297    9107   1
  -1   3   9    6043     455   1
   0  -3   7    6319     741  -2
   0   3   9    6319     741   1
   1   3   9    1860     486   1
   2   3   9   17523    4051   1
   3   3   9   17318    8865   1
   4   3   9   14250    1385   1
  -5  -3   5   70329   13204  -2
   5   3   9   70329   13204   1
   6   3   9    8674     464   1
   7   3   9  186151    9303   1
  -8  -3   4   80830    1378  -2
   8   3   9   80830    1378   1
   9   3   9   21035     696   1
  10   3   9   30249    5282   1
  11   3   9   39726    2014   1
  12   3   9   21207     600   1
 -13  -3   2    1481     393  -2
  13   3   9    1481     393   1
  14   3   9    7250     491   1
  15   3   9    6364     755   1
  16   3   9    6771     528   1
  17   3   9   15062     611   1
 -13   4   9     120     521   1
  12  -4  11    4700     555  -2
 -12   4   9    4700     555   1
 -11   4   9   37412    2241   1
 -10   4   9   62054    4059   1
  -9   4   9    4822     399   1
  -8   4   9   32741    2000   1
   7  -4   9   44735    3581  -2
  -7   4   9   44735    3581   1
  -6   4   9    5483     593   1
  -5   4   9   79669    3472   1
   4  -4   8   11577     597  -2
  -4   4   9   11577     597   1
  -3   4   9   14325    1001   1
  -2   4   9   81409    6315   1
  -1   4   9   60660    2914   1
   0   4   9  151353    8363   1
  -1  -4   6   29691    2451  -2
   1   4   9   29691    2451   1
   2   4   9   93759    2965   1
   3   4   9   41277   22633   1
   4   4   9    4490    2495   1
   5   4   9   58511    3335   1
  -6  -4   4   58877    6408  -2
   6   4   9   58877    6408   1
   7   4   9   65328    1221   1
   8   4   9   36990    1007   1
   9   4   9   18823    1575   1
  10   4   9  169347    1555   1
 -11  -4   2   40178     845  -2
  11   4   9   40178     845   1
  12   4   9  108090    2987   1
  13   4   9   44844    1818   1
 -14  -4   1   25928     851  -2
  14   4   9   25928     851   1
  15   4   9     475     378   1
  16   4   9    2619    1682   1
  17   4   9     -67     389   1
 -13   5   9    4694     523   1
 -12   5   9    5773     514   1
  11  -5  10    4709     485  -2
 -11   5   9    4709     485   1
 -10   5   9     320     417   1
  -9   5   9   47309    1982   1
  -8   5   9    1786     507   1
  -7   5   9   90431    9809   1
   6  -5   8  156404   10680  -2
  -6   5   9  156404   10680   1
  -5   5   9  275404   25451   1
  -4   5   9    2110     664   1
  -3   5   9   30406    4351   1
  -2   5   9    2811     484   1
   1  -5   6   34713    4191  -2
  -1   5   9   34713    4191   1
   0   5   9   19505     545   1
   1   5   9    2441     604   1
  -2  -5   5   26545    1629  -2
   2   5   9   26545    1629   1
   3   5   9   41822    2957   1
   4   5   9   29753    1510   1
   5   5   9   58103    5191   1
   6   5   9    8547    1233   1
  -7  -5   3   21436     831  -2
   7   5   9   21436     831   1
   8   5   9  206501    2054   1
   9   5   9   11588     744   1
  10   5   9   65491    1296   1
  11   5   9   47515     987   1
 -12  -5   1  157206    8129  -2
  12   5   9  157206    8129   1
  13   5   9  143612    7480   1
  14   5   9  104980    5442   1
  15   5   9   26222    3078   1
  16   5   9     511     468   1
 -17  -5  -1     294     425  -2
  17   5   9     294     425   1
  18   5   9     -30     339   1
 -12   6   9   31490     827   1
 -11   6   9   23439    2519   1
  10  -6   9   41312    4309  -2
 -10   6   9   41312    4309   1
  -9   6   9   61962    1573   1
  -8   6   9   15975    2011   1
  -7   6   9    1810     487   1
  -6   6   9   10846    1177   1
   5  -6   7  113555    5819  -2
  -5   6   9  113555    5819   1
  -4   6   9   51582    4701   1
  -3   6   9  128292   12023   1
  -2   6   9    -486     493   1
  -1   6   9   16011     672   1
   0  -6   5    2781     498  -2
   0   6   9    2781     498   1
   1   6   9   21260     633   1
   2   6   9    2748     489   1
   3   6   9  192077   12038   1
   4   6   9  162151    6381   1
  -5  -6   3   69629   35596  -2
   5   6   9   69629   35596   1
   6   6   9   68455     838   1
   7   6   9   95246    1398   1
  -8  -6   2  308278    2402  -2
   8   6   9  308278    2402   1
   9   6   9  274471    2331   1
  10   6   9   29034    1166   1
  11   6   9   39741    1179   1
  12   6   9    9340     744   1
 -13  -6   0   22261    1339  -2
  13   6   9   22261    1339   1
  14   6   9    9562     434   1
  15   6   9   11199    2923   1
  16   6   9   11215    2808   1
  17   6   9    4656     451   1
 -18  -6  -2    1366     408  -2
  18   6   9    1366     408   1
  12  -7   9    1959     533  -2
 -12   7   9    1959     533   1
 -11   7   9    2344     394   1
 -10   7   9    6035     507   1
  -9   7   9   19047    1351   1
  -8   7   9   24365     664   1
   7  -7   7   16108     777  -2
  -7   7   9   16108     777   1
  -6   7   9   11979     829   1
  -5   7   9   30021    1322   1
   4  -7   6   18222    1845  -2
  -4   7   9   18222    1845   1
  -3   7   9   55254    6348   1
  -2   7   9    -487     487   1
  -1   7   9   -1668    1766   1
   0   7   9    1014     452   1
  -1  -7   4   93266    9677  -2
   1   7   9   93266    9677   1
   2   7   9   64582    1508   1
   3   7   9  149664    8905   1
   4   7   9  303359    3781   1
   5   7   9  116558    8300   1
  -6  -7   2   45944    1487  -2
   6   7   9   45944    1487   1
   7   7   9   35308    1106   1
   8   7   9    7982     688   1
   9   7   9  107226    1589   1
  10   7   9  142514    1891   1
 -11  -7   0  105650    1785  -2
  11   7   9  105650    1785   1
  12   7   9     433     509   1
  13   7   9    4159     811   1
 -14  -7  -1   34235    3877  -2
  14   7   9   34235    3877   1
  15   7   9     354     358   1
  16   7   9    9858    1976   1
  17   7   9    4442    1006   1
  18   7   9    2079     390   1
  11  -8   8    1503     456  -2
 -11   8   9    1503     456   1
 -10   8   9     206     496   1
  -9   8   9    5898    4542   1
  -8   8   9    1486     946   1
  -7   8   9    4753     416   1
   6  -8   6   13667    1778  -2
  -6   8   9   13667    1778   1
  -5   8   9   18125    1513   1
  -4   8   9   68893    9316   1
  -3   8   9   69178    5810   1
  -2   8   9     309     407   1
   1  -8   4   37425    3760  -2
  -1   8   9   37425    3760   1
   0   8   9   75036    6380   1
   1   8   9      85     391   1
  -2  -8   3   64337    5515  -2
   2   8   9   64337    5515   1
   3   8   9  228685   10923   1
   4   8   9   39823    2068   1
   5   8   9   47577     767   1
   6   8   9  192332    5415   1
  -7  -8   1  229231    2241  -2
   7   8   9  229231    2241   1
   8   8   9   98151    1435   1
   9   8   9    -102     576   1
  10   8   9    1873     834   1
  11   8   9   29238    1073   1
 -12  -8  -1   24211     929  -2
  12   8   9   24211     929   1
  13   8   9     925     805   1
  14   8   9   10767    1618   1
  15   8   9   10222    1477   1
  16   8   9    2786     389   1
 -17  -8  -3    4515     915  -2
  17   8   9    4515     915   1
  18   8   9    2561     431   1
  10  -9   7    9658     814  -2
 -10   9   9    9658     814   1
  -9   9   9    7944     627   1
  -8   9   9   13431     542   1
  -7   9   9     646     408   1
  -6   9   9   11407    1241   1
   5  -9   5    2399     402  -2
  -5   9   9    2399     402   1
  -4   9   9       9     382   1
  -3   9   9    4106     796   1
  -2   9   9   20399     767   1
  -1   9   9   13534    1770   1
   0  -9   3   21383    2217  -2
   0   9   9   21383    2217   1
   1   9   9    6735    1048   1
   2   9   9  109443    9787   1
   3   9   9   25416    8184   1
   4   9   9   50128    1988   1
  -5  -9   1   54753   14821  -2
   5   9   9   54753   14821   1
   6   9   9  436318    9367   1
   7   9   9   83422    1323   1
  -8  -9   0   17324     773  -2
   8   9   9   17324     773   1
   9   9   9    4335     831   1
  10   9   9    2283     582   1
  11   9   9   25654     870   1
  12   9   9   10488     694   1
 -13  -9  -2   17380     879  -2
  13   9   9   17380     879   1
  14   9   9     352     369   1
  15   9   9     654     464   1
  16   9   9     425     399   1
  17   9   9    2035     458   1
 -18  -9  -4    2144     383  -2
  18   9   9    2144     383   1
  -9  10   9    1174     448   1
  -8  10   9    5185     540   1
   7 -10   5   10408     844  -2
  -7  10   9   10408     844   1
  -6  10   9    5363     799   1
  -5  10   9    2367     453   1
   4 -10   4   12418    1216  -2
  -4  10   9   12418    1216   1
  -3  10   9   42550    2405   1
  -2  10   9   22795    1468   1
  -1  10   9  111615   14366   1
   0  10   9   94803    6333   1
  -1 -10   2  209632   15127  -2
   1  10   9  209632   15127   1
   2  10   9  229143   14684   1
   3  10   9  201673   12376   1
   4  10   9   47192   12646   1
   5  10   9   67843    1876   1
  -6 -10   0  138787    1697  -2
   6  10   9  138787    1697   1
   7  10   9     720     606   1
   8  10   9    2142     574   1
   9  10   9   28995     896   1
  10  10   9    3041     776   1
 -11 -10  -2    1010     852  -2
  11  10   9    1010     852   1
  12  10   9   14362     758   1
  13  10   9   35080    1114   1
 -14 -10  -3    8870    1842  -2
  14  10   9    8870    1842   1
  15  10   9    2682     656   1
  16  10   9     915     403   1
  17  10   9      14     369   1
  -9  11   9     113     492   1
  -8  11   9    2704     718   1
  -7  11   9    1183     488   1
   6 -11   4    5626     994  -2
  -6  11   9    5626     994   1
  -5  11   9    3109     491   1
  -4  11   9   15205    1435   1
  -3  11   9   63312    8309   1
  -2  11   9    6115     606   1
  -1  11   9   39399    2186   1
   0  11   9    2855     380   1
   1  11   9   32261    1932   1
  -2 -11   1   16013     616  -2
   2  11   9   16013     616   1
   3  11   9     169     381   1
   4  11   9    5742    1117   1
   5  11   9   66079    4085   1
   6  11   9   66145    1185   1
  -7 -11  -1   85921    1415  -2
   7  11   9   85921    1415   1
   8  11   9    4168     609   1
   9  11   9   17180     779   1
  10  11   9    8702     808   1
  11  11   9     977     814   1
 -12 -11  -3    1804    1476  -2
  12  11   9    1804    1476   1
  13  11   9    7015    3379   1
  14  11   9    6873     636   1
  15  11   9    7385     565   1
  16  11   9    7531     906   1
  17  11   9     768     520   1
  -8  12   9     334     402   1
  -7  12   9    5534    1028   1
  -6  12   9     358     369   1
   5 -12   3   10424    2370  -2
  -5  12   9   10424    2370   1
  -4  12   9    4172     386   1
  -3  12   9    7934    1373   1
  -2  12   9   75352    8174   1
  -1  12   9   16849    1358   1
   0 -12   1   89767   13340  -2
   0  12   9   89767   13340   1
   1  12   9     145     400   1
   2  12   9   19206    9928   1
   3  12   9   36374    1365   1
   4  12   9    6933     582   1
   5  12   9   14223    6515   1
   6  12   9     723     594   1
   7  12   9   11159     720   1
  -8 -12  -2   30538     929  -2
   8  12   9   30538     929   1
   9  12   9   27818    1927   1
  10  12   9    6149    1093   1
  11  12   9   14616    7288   1
  12  12   9    2308     724   1
 -13 -12  -4   14660    2745  -2
  13  12   9   14660    2745   1
  14  12   9    1484     375   1
  15  12   9     475     408   1
  16  12   9     176     364   1
  17  12   9    4683    1134   1
  -7  13   9    8334    2013   1
  -6  13   9    -478     486   1
  -5  13   9    6193     483   1
   4 -13   2   15483     891  -2
  -4  13   9   15483     891   1
  -3  13   9    4444     451   1
  -2  13   9   15780    8899   1
  -1  13   9   13015    2155   1
   0  13   9   24677    3192   1
  -1 -13   0   10247     515  -2
   1  13   9   10247     515   1
   2  13   9    4970     638   1
   3  13   9   10577     683   1
   4  13   9   94917   28505   1
   5  13   9   58651    2044   1
  -6 -13  -2   21757    6374  -2
   6  13   9   21757    6374   1
   7  13   9    2075     569   1
   8  13   9    6503     877   1
   9  13   9   11239     906   1
  10  13   9   22971    4433   1
  11  13   9    2596    2154   1
  12  13   9    9250    1077   1
  13  13   9    8636     888   1
 -14 -13  -5    9509     857  -2
  14  13   9    9509     857   1
  15  13   9    5168    1281   1
  16  13   9     872     388   1
  -5  14   9    7580    1484   1
  -4  14   9   12280    3132   1
  -3  14   9    6683     602   1
  -2  14   9   11534     518   1
  -1  14   9   24832    7171   1
   0  14   9   19499     966   1
   1  14   9    1405     486   1
  -2 -14  -1    2610     367  -2
   2  14   9    2610     367   1
   3  14   9   30513     804   1
   4  14   9   62485    3413   1
   5  14   9   22210    1440   1
   6  14   9    2527     463   1
  -7 -14  -3   45745    7200  -2
   7  14   9   45745    7200   1
   8  14   9    1412     613   1
   9  14   9    8607    3052   1
  10  14   9    5928    1339   1
  11  14   9    5535     612   1
 -12 -14  -5     246     415  -2
  12  14   9     246     415   1
  13  14   9    7469    1988   1
  14  14   9   12590     654   1
  15  14   9   29458    1271   1
  16  14   9   22491    1173   1
  -4  15   9    1014     516   1
  -3  15   9    1465     391   1
  -2  15   9   13249    4003   1
  -1  15   9   22884    3461   1
   0 -15  -1   11513     655  -2
   0  15   9   11513     655   1
   1  15   9    9672     463   1
   2  15   9    9366     557   1
   3  15   9   12085    1970   1
   4  15   9    7492     527   1
   5  15   9    4302     622   1
   6  15   9    6740     493   1
   7  15   9    4969     777   1
  -8 -15  -4    5400     626  -2
   8  15   9    5400     626   1
   9  15   9    3619     436   1
  10  15   9    2501     492   1
  11  15   9    6054    1428   1
  12  15   9    4607    1269   1
 -13 -15  -6    5379    2056  -2
  13  15   9    5379    2056   1
  14  15   9    2536     401   1
  15  15   9     315     333   1
  -2  16   9    2955     452   1
  -1  16   9     190     491   1
   0  16   9      48     488   1
  -1 -16  -2      24     583  -2
   1  16   9      24     583   1
   2  16   9    3369     449   1
   3  16   9    1820     420   1
   4  16   9    5480    1474   1
   5  16   9     -26     468   1
  -6 -16  -4    4660     786  -2
   6  16   9    4660     786   1
   7  16   9     903     429   1
   8  16   9    4939     458   1
   9  16   9    3481     432   1
  10  16   9    3233     605   1
  11  16   9   11725     604   1
  12  16   9    3397     520   1
  13  16   9    4682     532   1
 -14 -16  -7   35679    6053  -2
  14  16   9   35679    6053   1
   0  17   9     254     483   1
   1  17   9     544     632   1
  -2 -17  -3     726     460  -2
   2  17   9     726     460   1
   3  17   9     565     417   1
   4  17   9    1211     692   1
   5  17   9    1770     494   1
   6  17   9    1931     416   1
  -7 -17  -5    9427     565  -2
   7  17   9    9427     565   1
   8  17   9    4420     450   1
   9  17   9     628     414   1
  10  17   9    5984     639   1
  11  17   9     133     413   1
 -12 -17  -7     158     408  -2
  12  17   9     158     408   1
  -3 -18  -4     351     431  -2
   3  18   9     351     431   1
   4  18   9     988     599   1
   5  18   9    1064    1046   1
   6  18   9    1645     721   1
   7  18   9   13045     988   1
  -8 -18  -6    9514    1797  -2
   8  18   9    9514    1797   1
   9  18   9   13647     610   1
  10  18   9    5412     592   1
  -4 -13  10    3478     390   1
  -3 -13  10    5130     552   1
  -2 -13  10    1073     412   1
   1  13  19    1200     786  -2
  -1 -13  10    1200     786   1
   0 -13  10     385     447   1
   8  12  21   10240     591  -2
  -8 -12  10   10240     591   1
  -7 -12  10     520     430   1
  -6 -12  10   12699    1466   1
  -5 -12  10    4019    1036   1
  -4 -12  10    1533     384   1
  -3 -12  10   18920    2123   1
  -2 -12  10   28854    2129   1
  -1 -12  10   10896     975   1
   0  12  18    7281     695  -2
   0 -12  10    7281     695   1
   1 -12  10    1570     448   1
   2 -12  10    3390     559   1
   3 -12  10    -302     477   1
  -9 -11  10    1434     395   1
  -8 -11  10    3852     431   1
   7  11  20    3847     445  -2
  -7 -11  10    3847     445   1
  -6 -11  10    3943     755   1
  -5 -11  10   20100    2081   1
  -4 -11  10   27106    1871   1
  -3 -11  10    4806     468   1
   2  11  18   19250    1494  -2
  -2 -11  10   19250    1494   1
  -1 -11  10   19147    1069   1
   0 -11  10   12692     801   1
   1 -11  10    5668     440   1
   2 -11  10    -366     439   1
   3 -11  10    1390     547   1
   4 -11  10    1308     561   1
   5 -11  10     248     476   1
  -6  11  15    4003     642  -2
   6 -11  10    4003     642   1
 -10 -10  10     385     378   1
  -9 -10  10   10716    1635   1
  -8 -10  10    4278     385   1
  -7 -10  10     280     352   1
   6  10  19   13985     652  -2
  -6 -10  10   13985     652   1
  -5 -10  10   39873    2818   1
  -4 -10  10   35858    2482   1
  -3 -10  10    7182    1316   1
  -2 -10  10     928     361   1
   1  10  17   19922    1522  -2
  -1 -10  10   19922    1522   1
   0 -10  10    1139     387   1
   1 -10  10    3034     453   1
   2 -10  10    2052    1988   1
   3 -10  10    2352     426   1
  -4  10  15    5733     508  -2
   4 -10  10    5733     508   1
   5 -10  10     631     401   1
   6 -10  10     510     726   1
  -7  10  14    8488     661  -2
   7 -10  10    8488     661   1
 -11  -9  10    4916     509   1
 -10  -9  10   11489    1178   1
  -9  -9  10    8243     756   1
   8   9  19   22935    2277  -2
  -8  -9  10   22935    2277   1
  -7  -9  10     621     328   1
  -6  -9  10    2651     621   1
   5   9  18   10836    1242  -2
  -5  -9  10   10836    1242   1
  -4  -9  10   27418    1646   1
  -3  -9  10    5937     363   1
  -2  -9  10    1848     427   1
  -1  -9  10   27045    2097   1
   0   9  16   24603    1828  -2
   0  -9  10   24603    1828   1
   1  -9  10    3808     773   1
   2  -9  10     600     468   1
   3  -9  10   17931    3124   1
   4  -9  10   39776     874   1
  -5   9  14    6501     863  -2
   5  -9  10    6501     863   1
   6  -9  10    7353    1530   1
   7  -9  10    1982     423   1
   8  -9  10    1527     447   1
   9  -9  10    5385     817   1
  12   8  20   21035    1715  -2
 -12  -8  10   21035    1715   1
 -11  -8  10     -61     331   1
 -10  -8  10    8600     617   1
  -9  -8  10    5535     438   1
  -8  -8  10    8701     402   1
   7   8  18   19940    1251  -2
  -7  -8  10   19940    1251   1
  -6  -8  10    4275     406   1
  -5  -8  10    7867     720   1
  -4  -8  10   19616    1313   1
  -3  -8  10    3303     365   1
   2   8  16    2414     309  -2
  -2  -8  10    2414     309   1
  -1  -8  10     645     340   1
   0  -8  10     602     324   1
  -1   8  15   33630    1281  -2
   1  -8  10   33630    1281   1
   2  -8  10   10135     678   1
   3  -8  10   13157     745   1
   4  -8  10    1770     495   1
   5  -8  10   10822    1575   1
  -6   8  13   18609     617  -2
   6  -8  10   18609     617   1
   7  -8  10    5906     544   1
   8  -8  10    4645     967   1
   9  -8  10     605     422   1
  10  -8  10    3494     678   1
 -13  -7  10    3587     538   1
 -12  -7  10   11432    1558   1
  11   7  19    8821     670  -2
 -11  -7  10    8821     670   1
 -10  -7  10   17218    1151   1
  -9  -7  10   13770    1322   1
  -8  -7  10     -27     338   1
  -7  -7  10   14379     730   1
   6   7  17   36334    2028  -2
  -6  -7  10   36334    2028   1
  -5  -7  10    4247     356   1
  -4  -7  10   25708    2463   1
  -3  -7  10   36115    1854   1
  -2  -7  10   19590    1943   1
   1   7  15   20441     757  -2
  -1  -7  10   20441     757   1
   0  -7  10     275     308   1
   1  -7  10     389     357   1
   2  -7  10   12797    1277   1
   3  -7  10    8043     475   1
  -4   7  13   33484    7338  -2
   4  -7  10   33484    7338   1
   5  -7  10   12192     526   1
   6  -7  10   71292    1688   1
  -7   7  12   89075    5304  -2
   7  -7  10   89075    5304   1
   8  -7  10   31599    2278   1
   9  -7  10    9653     725   1
  10  -7  10    9980    1612   1
  11  -7  10     142     475   1
  13   6  19     460     496  -2
 -13  -6  10     460     496   1
 -12  -6  10   12739    1278   1
 -11  -6  10    5374     417   1
 -10  -6  10    2855     362   1
  -9  -6  10   19858    1019   1
   8   6  17   70286    6153  -2
  -8  -6  10   70286    6153   1
  -7  -6  10    6056     427   1
  -6  -6  10    9203     573   1
   5   6  16   14380     661  -2
  -5  -6  10   14380     661   1
  -4  -6  10   23369     687   1
  -3  -6  10   10411     386   1
  -2  -6  10     338     337   1
  -1  -6  10    2722     313   1
   0   6  14    2918     334  -2
   0  -6  10    2918     334   1
   1  -6  10   12267     391   1
   2  -6  10   27622    6752   1
   3  -6  10    6764     478   1
   4  -6  10     686     364   1
  -5   6  12   29154    1963  -2
   5  -6  10   29154    1963   1
   6  -6  10   32530     675   1
   7  -6  10   27559    5181   1
   8  -6  10   50156     974   1
   9  -6  10   11946    2439   1
 -10   6  10   20396     999  -2
  10  -6  10   20396     999   1
  11  -6  10   22550    4600   1
  12  -6  10   15275     845   1
 -13  -5  10    2767     532   1
  12   5  18    5648     468  -2
 -12  -5  10    5648     468   1
 -11  -5  10    1013     396   1
 -10  -5  10    3832     441   1
  -9  -5  10   10120     909   1
  -8  -5  10   18110     699   1
   7   5  16   46570    1973  -2
  -7  -5  10   46570    1973   1
  -6  -5  10   33142    1546   1
  -5  -5  10   34422    1209   1
  -4  -5  10    2843     365   1
  -3  -5  10    9628     508   1
  -2  -5  10   28485     755   1
  -1  -5  10     -40     327   1
   0  -5  10     405     359   1
  -1   5  13    7006     424  -2
   1  -5  10    7006     424   1
   2  -5  10     237     347   1
   3  -5  10   46316    2494   1
   4  -5  10   46021    1600   1
   5  -5  10   48000    2309   1
  -6   5  11  101502    4933  -2
   6  -5  10  101502    4933   1
   7  -5  10    1187     395   1
   8  -5  10   14995     893   1
   9  -5  10   57976     960   1
  10  -5  10   29068    2838   1
 -11   5   9    6174     595  -2
  11  -5  10    6174     595   1
  12  -5  10    2693     676   1
  13  -5  10    2619     901   1
 -13  -4  10   11008     619   1
 -12  -4  10   32073    3788   1
  11   4  17   13066    2219  -2
 -11  -4  10   13066    2219   1
 -10  -4  10   13740    1693   1
  -9  -4  10   16794     776   1
  -8  -4  10    1659     371   1
  -7  -4  10   25198     598   1
   6   4  15   70818    4612  -2
  -6  -4  10   70818    4612   1
  -5  -4  10   24887     493   1
  -4  -4  10    8717    1882   1
  -3  -4  10    5223     663   1
  -2  -4  10   17919     489   1
   1   4  13   45737    2851  -2
  -1  -4  10   45737    2851   1
   0  -4  10   15042     919   1
   1  -4  10    1280     358   1
   2  -4  10     216     318   1
   3  -4  10    6085     383   1
  -4   4  11   12065     764  -2
   4  -4  10   12065     764   1
   5  -4  10   42945     879   1
   6  -4  10   20187    1899   1
  -7   4  10  167488   14023  -2
   7  -4  10  167488   14023   1
   8  -4  10   86063    2198   1
   9  -4  10    8302     578   1
  10  -4  10    4578     502   1
  11  -4  10    6028     618   1
 -12   4   8    9099     875  -2
  12  -4  10    9099     875   1
  13  -4  10     969     852   1
  14  -4  10     199     843   1
 -14  -3  10     341     415   1
  13   3  17    6600    1085  -2
 -13  -3  10    6600    1085   1
 -12  -3  10   23410     690   1
 -11  -3  10     -14     409   1
 -10  -3  10   22472     598   1
  -9  -3  10   30782     931   1
  -8  -3  10   19710     578   1
  -7  -3  10    1226     366   1
  -6  -3  10     595     338   1
   5   3  14   19606    2246  -2
  -5  -3  10   19606    2246   1
  -4  -3  10     416     291   1
  -3  -3  10    6851     709   1
  -2  -3  10  137133    3765   1
  -1  -3  10  163481    1523   1
   0   3  12  159663   13667  -2
   0  -3  10  159663   13667   1
   1  -3  10  379280   16743   1
   2  -3  10  165956    8220   1
   3  -3  10   85408   13246   1
   4  -3  10   87639    3728   1
  -5   3  10  170915    7465  -2
   5  -3  10  170915    7465   1
   6  -3  10   35715    1611   1
   7  -3  10   84947    3816   1
   8  -3  10   50552    4520   1
   9  -3  10   37513    2027   1
 -10   3   8    9070    1188  -2
  10  -3  10    9070    1188   1
  11  -3  10   57357    3617   1
  12  -3  10   27310    3697   1
 -13   3   7   11139    3797  -2
  13  -3  10   11139    3797   1
  14  -3  10    2760     561   1
 -14  -2  10    1732     481   1
 -13  -2  10   14288    1428   1
  12   2  16    1683     401  -2
 -12  -2  10    1683     401   1
 -11  -2  10    6914     807   1
 -10  -2  10    6245     658   1
  -9  -2  10     791     402   1
  -8  -2  10   11268     585   1
   7   2  14   38242    1582  -2
  -7  -2  10   38242    1582   1
  -6  -2  10   26627     712   1
  -5  -2  10    8728     458   1
  -4  -2  10   19734    1593   1
  -3  -2  10  181069    4932   1
  -2  -2  10   88914    3788   1
  -1  -2  10    3788     801   1
   0  -2  10   23882    1400   1
  -1   2  11  193846    4147  -2
   1  -2  10  193846    4147   1
   2  -2  10   90887    4133   1
   3  -2  10  174114   11002   1
   4  -2  10  181452    6714   1
   5  -2  10  251554   10919   1
  -6   2   9  318760   19515  -2
   6  -2  10  318760   19515   1
   7  -2  10    8804     438   1
   8  -2  10     877     386   1
   9  -2  10   38589    2004   1
  10  -2  10   11921    1277   1
 -11   2   7     611     485  -2
  11  -2  10     611     485   1
  12  -2  10    6472     547   1
  13  -2  10   25600    1029   1
  14  -2  10    3179     517   1
  15  -2  10    1486     485   1
 -14  -1  10    3693     483   1
 -13  -1  10   18120    5495   1
 -12  -1  10   11692     533   1
  11   1  15   15660     602  -2
 -11  -1  10   15660     602   1
 -10  -1  10     173     359   1
  -9  -1  10    5258    1222   1
  -8  -1  10    6165     442   1
  -7  -1  10     333     342   1
   6   1  13     482     481  -2
  -6  -1  10     482     481   1
  -5  -1  10   11341     753   1
  -4  -1  10   16356     729   1
  -3  -1  10  292905   25500   1
  -2  -1  10   72995    1840   1
   1   1  11  135859    4581  -2
  -1  -1  10  135859    4581   1
   0  -1  10    8140     440   1
   1  -1  10  340778   20346   1
   2  -1  10  115614   11243   1
   3  -1  10    2113     352   1
   4  -1  10   11501     830   1
   5  -1  10   10809     429   1
   6  -1  10   13494     545   1
  -7   1   8  108810   19024  -2
   7  -1  10  108810   19024   1
   8  -1  10   74241    2163   1
   9  -1  10   13357    2943   1
  10  -1  10   35590    2898   1
  11  -1  10     573     475   1
 -12   1   6    4196     572  -2
  12  -1  10    4196     572   1
  13  -1  10       4     486   1
  14  -1  10    3333    1089   1
  15  -1  10     641     485   1
  16  -1  10     515     493   1
  13   0  15    5453     635  -2
 -13   0  10    5453     635   1
 -12   0  10     948     428   1
 -11   0  10    2997     453   1
 -10   0  10   20905    1392   1
  -9   0  10    7062     453   1
  -8   0  10   28342    1578   1
  -7   0  10    3189     427   1
  -6   0  10    2554     482   1
   5   0  12   22820     863  -2
  -5   0  10   22820     863   1
  -4   0  10   28986     554   1
  -3   0  10   13705     535   1
  -2   0  10  111017     903   1
  -1   0  10   69630    2165   1
   0   0  10   90538   10738  -2
   0   0  10   90538   10738   1
   1   0  10  507046   36524   1
   2   0  10  987361   29180   1
   3   0  10  124608   23900   1
   4   0  10  189369    9899   1
  -5   0   8  111829    3292  -2
   5   0  10  111829    3292   1
   6   0  10    9539    1125   1
   7   0  10   13577     659   1
   8   0  10   23029     750   1
   9   0  10   29102     792   1
  10   0  10    1958     818   1
  11   0  10    1776     417   1
  12   0  10   19596    1363   1
 -13   0   5   39684    1845  -2
  13   0  10   39684    1845   1
  14   0  10     463     367   1
  15   0  10    2755     435   1
  16   0  10     454     438   1
 -13   1  10    2565     439   1
  12  -1  14    8488    2782  -2
 -12   1  10    8488    2782   1
 -11   1  10    6249     449   1
 -10   1  10    5250     427   1
  -9   1  10    5350     868   1
  -8   1  10   18691    1222   1
   7  -1  12  111229    4152  -2
  -7   1  10  111229    4152   1
  -6   1  10   16494     799   1
  -5   1  10   48565    2311   1
  -4   1  10  206987   11397   1
  -3   1  10  181948    9763   1
  -2   1  10  151571    3512   1
  -1   1  10   14439     925   1
   0   1  10   15772     818   1
  -1  -1   9  138187    5738  -2
   1   1  10  138187    5738   1
   2   1  10  222486   14324   1
   3   1  10  207961   54938   1
   4   1  10   28821    1204   1
   5   1  10  292949   16234   1
  -6  -1   7  731929   67270  -2
   6   1  10  731929   67270   1
   7   1  10  150680   16483   1
   8   1  10    2099     431   1
   9   1  10    1630     419   1
  10   1  10   11468     739   1
 -11  -1   5    8994    1714  -2
  11   1  10    8994    1714   1
  12   1  10   73039    2916   1
  13   1  10     798     399   1
  14   1  10    9412     598   1
  15   1  10   11144     701   1
  16   1  10     406     488   1
 -13   2  10     316     470   1
 -12   2  10     432     484   1
  11  -2  13   13565    1080  -2
 -11   2  10   13565    1080   1
 -10   2  10   10879     503   1
  -9   2  10    2355     400   1
  -8   2  10   60243    5999   1
  -7   2  10    5815     426   1
   6  -2  11   11499     941  -2
  -6   2  10   11499     941   1
  -5   2  10    2597     378   1
  -4   2  10   20691    2541   1
  -3   2  10  103067   12530   1
  -2   2  10  383394   15697   1
   1  -2   9  472326   22630  -2
  -1   2  10  472326   22630   1
   0   2  10   20907     488   1
   1   2  10   24168    1354   1
   2   2  10   27754    1290   1
   3   2  10   43394     779   1
   4   2  10   21990    5460   1
   5   2  10   50040    2335   1
   6   2  10   98405    5331   1
  -7  -2   6  347515   29424  -2
   7   2  10  347515   29424   1
   8   2  10    6548     540   1
   9   2  10    9105    1956   1
  10   2  10   22124    2901   1
  11   2  10   29194    1659   1
 -12  -2   4    4855     410  -2
  12   2  10    4855     410   1
  13   2  10     388     396   1
  14   2  10      82     346   1
  15   2  10    2126     376   1
  16   2  10   13235    1950   1
 -17  -2   2    8111    1331  -2
  17   2  10    8111    1331   1
  13  -3  13    1210     648  -2
 -13   3  10    1210     648   1
 -12   3  10    4787     503   1
 -11   3  10    5925     453   1
  10  -3  12   36667     808  -2
 -10   3  10   36667     808   1
  -9   3  10     109     350   1
  -8   3  10   27549    5414   1
  -7   3  10    2160     490   1
  -6   3  10   24226    1100   1
   5  -3  10  165000    9299  -2
  -5   3  10  165000    9299   1
  -4   3  10   66957    1198   1
  -3   3  10   27566    5468   1
  -2   3  10    1601     386   1
  -1   3  10   92701    6576   1
   0  -3   8  265031   22198  -2
   0   3  10  265031   22198   1
   1   3  10   34112    3280   1
   2   3  10  462727   38264   1
   3   3  10  252026    9710   1
   4   3  10    4901     727   1
  -5  -3   6   15890     786  -2
   5   3  10   15890     786   1
   6   3  10    2737     448   1
   7   3  10    1172     382   1
  -8  -3   5     987     406  -2
   8   3  10     987     406   1
   9   3  10     673     440   1
  10   3  10   25683    6006   1
  11   3  10   22438     688   1
  12   3  10   80517    2384   1
 -13  -3   3  112208    1848  -2
  13   3  10  112208    1848   1
  14   3  10   10895     870   1
  15   3  10     430     363   1
  16   3  10    2338     533   1
  17   3  10     396     429   1
 -13   4  10    1328     457   1
  12  -4  12    4977     642  -2
 -12   4  10    4977     642   1
 -11   4  10    1790     370   1
 -10   4  10     384     719   1
  -9   4  10   27333    3183   1
  -8   4  10   82568    3738   1
   7  -4  10   73101    4023  -2
  -7   4  10   73101    4023   1
  -6   4  10    1924     381   1
  -5   4  10  147939   13458   1
   4  -4   9  342032   38808  -2
  -4   4  10  342032   38808   1
  -3   4  10  163151    9412   1
  -2   4  10   92692    8479   1
  -1   4  10   13811    1112   1
   0   4  10    8681     637   1
  -1  -4   7  152368    9474  -2
   1   4  10  152368    9474   1
   2   4  10    7211     538   1
   3   4  10   66372   22126   1
   4   4  10    6776    3268   1
   5   4  10   14454    1547   1
  -6  -4   5   49361    6457  -2
   6   4  10   49361    6457   1
   7   4  10   20893    3893   1
   8   4  10    8913     525   1
   9   4  10  104512    1164   1
  10   4  10     741     549   1
 -11  -4   3   21857     697  -2
  11   4  10   21857     697   1
  12   4  10    1325     522   1
  13   4  10   18843    1471   1
 -14  -4   2   27524    1866  -2
  14   4  10   27524    1866   1
  15   4  10   37399    1566   1
  16   4  10   23257    3176   1
  17   4  10    2756     436   1
 -12   5  10    3394     490   1
  11  -5  11   17530    1132  -2
 -11   5  10   17530    1132   1
 -10   5  10    3941     411   1
  -9   5  10   17736    7244   1
  -8   5  10    7619     587   1
  -7   5  10    7727     541   1
   6  -5   9   44871    6619  -2
  -6   5  10   44871    6619   1
  -5   5  10    3452     430   1
  -4   5  10  108426    9265   1
  -3   5  10  225886   34481   1
  -2   5  10  186148   12677   1
   1  -5   7  273834   32596  -2
  -1   5  10  273834   32596   1
   0   5  10   23319    1982   1
   1   5  10  175421   12220   1
  -2  -5   6   60200    5274  -2
   2   5  10   60200    5274   1
   3   5  10   32723    1478   1
   4   5  10   20726    2091   1
   5   5  10   51825    4941   1
   6   5  10   49241    2643   1
  -7  -5   4   24570    2765  -2
   7   5  10   24570    2765   1
   8   5  10     737     571   1
   9   5  10   11231     703   1
  10   5  10   12103     753   1
  11   5  10    1089     493   1
 -12  -5   2   10597    1455  -2
  12   5  10   10597    1455   1
  13   5  10    4835     638   1
  14   5  10    3006     403   1
  15   5  10    4904     565   1
  16   5  10    5090     677   1
 -17  -5   0    1716     467  -2
  17   5  10    1716     467   1
 -12   6  10    -159     492   1
 -11   6  10    1735     440   1
  10  -6  10   15462     741  -2
 -10   6  10   15462     741   1
  -9   6  10     947     346   1
  -8   6  10  107394    7605   1
  -7   6  10   63631    8076   1
  -6   6  10   62151    3077   1
   5  -6   8   25460     991  -2
  -5   6  10   25460     991   1
  -4   6  10  208796   29744   1
  -3   6  10   39304    5167   1
  -2   6  10   91742    8922   1
  -1   6  10    3119     476   1
   0  -6   6  148803    7925  -2
   0   6  10  148803    7925   1
   1   6  10  261273   17560   1
   2   6  10   20933    1524   1
   3   6  10   13796    1375   1
   4   6  10     980     407   1
  -5  -6   4   70954    3596  -2
   5   6  10   70954    3596   1
   6   6  10   17074    1305   1
   7   6  10     430     446   1
  -8  -6   3   90969    1390  -2
   8   6  10   90969    1390   1
   9   6  10    3843     623   1
  10   6  10   21130     903   1
  11   6  10   74931    1428   1
  12   6  10   38129    1208   1
 -13  -6   1   44854     862  -2
  13   6  10   44854     862   1
  14   6  10   18894    1398   1
  15   6  10    8986     478   1
  16   6  10    1728     375   1
  17   6  10     439     366   1
 -18  -6  -1     353     377  -2
  18   6  10     353     377   1
 -11   7  10    5397     564   1
 -10   7  10    4903     515   1
  -9   7  10    8626    1343   1
  -8   7  10     873     369   1
   7  -7   8    7895    1434  -2
  -7   7  10    7895    1434   1
  -6   7  10   23945     829   1
  -5   7  10     952     689   1
   4  -7   7   61476    4132  -2
  -4   7  10   61476    4132   1
  -3   7  10  165281   14626   1
  -2   7  10   12653    1106   1
  -1   7  10   60542    5448   1
   0   7  10  107018   12490   1
  -1  -7   5  135027    4237  -2
   1   7  10  135027    4237   1
   2   7  10   25458    2349   1
   3   7  10    -203    1233   1
   4   7  10     423     452   1
   5   7  10     853     718   1
  -6  -7   3   96070    8670  -2
   6   7  10   96070    8670   1
   7   7  10   40956    3376   1
   8   7  10   36357    1135   1
   9   7  10   98304    1566   1
  10   7  10  296653    2561   1
 -11  -7   1  198874    2050  -2
  11   7  10  198874    2050   1
  12   7  10    3797     597   1
  13   7  10   37916    1138   1
 -14  -7   0   88215    4470  -2
  14   7  10   88215    4470   1
  15   7  10   65440    5376   1
  16   7  10   16762     923   1
  17   7  10   13655    1800   1
  18   7  10     128     355   1
  11  -8   9    6715     720  -2
 -11   8  10    6715     720   1
 -10   8  10   13488    2307   1
  -9   8  10   10783    2532   1
  -8   8  10   16120     813   1
  -7   8  10   15091    2024   1
   6  -8   7   16633    2718  -2
  -6   8  10   16633    2718   1
  -5   8  10  101212   12342   1
  -4   8  10   26877    2381   1
  -3   8  10  133332   10423   1
  -2   8  10   26950    2263   1
   1  -8   5     803     467  -2
  -1   8  10     803     467   1
   0   8  10     731     390   1
   1   8  10   62149    8424   1
  -2  -8   4   20457     927  -2
   2   8  10   20457     927   1
   3   8  10   18665    2166   1
   4   8  10   17967    9976   1
   5   8  10   35408    3490   1
   6   8  10   63990   11905   1
  -7  -8   2  140495    1620  -2
   7   8  10  140495    1620   1
   8   8  10   16125     738   1
   9   8  10   50758    1119   1
  10   8  10   87695    1647   1
  11   8  10   66525    1345   1
 -12  -8   0   27159     976  -2
  12   8  10   27159     976   1
  13   8  10    -105     737   1
  14   8  10    9502     922   1
  15   8  10    9458    1002   1
  16   8  10    5233     435   1
 -17  -8  -2   12625     695  -2
  17   8  10   12625     695   1
  18   8  10    2531     420   1
  10  -9   8    5369     996  -2
 -10   9  10    5369     996   1
  -9   9  10    2275     407   1
  -8   9  10   21335    2272   1
  -7   9  10   46476    3149   1
  -6   9  10   38221    3844   1
   5  -9   6  121784   15715  -2
  -5   9  10  121784   15715   1
  -4   9  10  154571   15209   1
  -3   9  10   26128    2256   1
  -2   9  10   18773    2284   1
  -1   9  10     461     472   1
   0  -9   4     163     390  -2
   0   9  10     163     390   1
   1   9  10     130     426   1
   2   9  10    2558     424   1
   3   9  10   72048    3960   1
   4   9  10   74489    2073   1
  -5  -9   2   39912   15181  -2
   5   9  10   39912   15181   1
   6   9  10    9763    3298   1
   7   9  10     661     571   1
  -8  -9   1    1876     767  -2
   8   9  10    1876     767   1
   9   9  10    7999     808   1
  10   9  10   17176     811   1
  11   9  10   19333     826   1
  12   9  10   22179     873   1
 -13  -9  -1    1472     778  -2
  13   9  10    1472     778   1
  14   9  10    3779     802   1
  15   9  10    9794    1148   1
  16   9  10    1019     437   1
  17   9  10     124     335   1
  -9  10  10   11016     652   1
  -8  10  10    2946     515   1
   7 -10   6   19212    3288  -2
  -7  10  10   19212    3288   1
  -6  10  10   22438    2215   1
  -5  10  10     590     350   1
   4 -10   5   40058    6819  -2
  -4  10  10   40058    6819   1
  -3  10  10   12934    1959   1
  -2  10  10    3582     874   1
  -1  10  10    9479    2142   1
   0  10  10   19346    1601   1
  -1 -10   3   12595     951  -2
   1  10  10   12595     951   1
   2  10  10   22504    2130   1
   3  10  10   72668   38205   1
   4  10  10   14338    2319   1
   5  10  10     696     414   1
  -6 -10   1  191890   12712  -2
   6  10  10  191890   12712   1
   7  10  10   17851     814   1
   8  10  10   79685    1250   1
   9  10  10   89725    1402   1
  10  10  10   30734     967   1
 -11 -10  -1    5921     667  -2
  11  10  10    5921     667   1
  12  10  10   13072     931   1
  13  10  10    2292     582   1
 -14 -10  -2    4542     653  -2
  14  10  10    4542     653   1
  15  10  10     811     401   1
  16  10  10     913     488   1
  17  10  10    1452     560   1
  -8  11  10    7272    1205   1
  -7  11  10    1560     434   1
   6 -11   5    1079     394  -2
  -6  11  10    1079     394   1
  -5  11  10    2217     535   1
  -4  11  10      23     322   1
  -3  11  10   18219    2348   1
  -2  11  10    1135     394   1
  -1  11  10    5665    1791   1
   0  11  10   63256    6588   1
   1  11  10   16139     811   1
  -2 -11   2   21565    1222  -2
   2  11  10   21565    1222   1
   3  11  10   59493    6059   1
   4  11  10   90590    6314   1
   5  11  10   87793    1872   1
   6  11  10   19878     952   1
  -7 -11   0  191663    1910  -2
[truncated: 230,232 more chars]
