# Supplementary material for: Crystal structure of a polymorph of μ-oxido-bis­[(5,10,15,20-tetra­phenyl­porphyrinato)iron(III)]
Source: Acta Crystallogr E Crystallogr Commun. 2019 May 31;75(Pt 6):930–3. doi: 10.1107/S2056989019007576 (PMC6658976; doi:10.1107/S2056989019007576)
Supplement: Supplementary file 2 [file e-75-00930-Isup2.hkl]

data_I                                                                          
_shelx_title ' Bis(Eisen-Tetraphenylporphyrin)-mu-oxo at 200 K in P-1 (Probe 57)
_shelx_refln_list_code          4                                               
_shelx_F_calc_maximum      150.85                                               
_exptl_crystal_F_000      1400.00                                               
_reflns_d_resolution_high  0.7823                                               
                                                                                
loop_                                                                           
 _space_group_symop_operation_xyz                                               
 'x, y, z'                                                                      
 '-x, -y, -z'                                                                   
                                                                                
_cell_length_a    14.4477                                                       
_cell_length_b    14.5325                                                       
_cell_length_c    17.9076                                                       
_cell_angle_alpha  71.266                                                       
_cell_angle_beta   75.725                                                       
_cell_angle_gamma  70.506                                                       
                                                                                
_shelx_F_squared_multiplier     1.000                                           
                                                                                
loop_                                                                           
 _refln_index_h                                                                 
 _refln_index_k                                                                 
 _refln_index_l                                                                 
 _refln_F_squared_calc                                                          
 _refln_F_squared_meas                                                          
 _refln_F_squared_sigma                                                         
 _refln_observed_status                                                         
   2   0   0        209.11        179.13         9.02 o                         
   3   0   0       2816.50       2995.13       109.79 o                         
   4   0   0        332.54        343.62        13.56 o                         
   5   0   0       1393.92       1379.87        12.98 o                         
   6   0   0         44.41         51.72         4.42 o                         
   7   0   0        292.40        285.87        14.20 o                         
   8   0   0        106.34        159.48         7.52 o                         
   9   0   0         46.85         60.95         4.05 o                         
  10   0   0         87.53        339.13        76.09 o                         
  11   0   0         19.98         21.21         4.99 o                         
  12   0   0         29.75         33.48         4.93 o                         
  13   0   0        216.16        198.70         7.36 o                         
  14   0   0          0.20          6.47         4.33 o                         
  15   0   0          4.37          4.80         6.75 o                         
  16   0   0         40.37         39.31         7.09 o                         
  17   0   0          6.83          7.63         4.65 o                         
 -16   1   0         79.10         80.85         6.81 o                         
 -15   1   0         68.80        131.70         9.06 o                         
 -14   1   0         44.94         22.11         6.92 o                         
 -13   1   0         28.40         31.32         6.47 o                         
 -12   1   0        105.57        113.65         6.07 o                         
 -11   1   0         74.23         65.92         6.13 o                         
 -10   1   0        138.85        126.54         5.38 o                         
  -9   1   0         53.19         75.33        28.48 o                         
  -8   1   0        368.34        344.22        11.25 o                         
  -7   1   0       3165.31       2937.05       662.41 o                         
  -6   1   0       1599.06       1395.46        53.44 o                         
  -5   1   0       2886.18       2680.13        72.97 o                         
  -4   1   0        985.12        838.36         9.90 o                         
  -3   1   0       2747.05       2654.23        44.83 o                         
  -2   1   0          7.58         11.00         4.75 o                         
  -1   1   0        253.36        246.37        12.08 o                         
   0   1   0       9604.04      14876.42       529.09 o                         
   1   1   0      21105.85      24543.22       508.55 o                         
   2   1   0       4738.97       5448.42        54.79 o                         
   3   1   0       1061.25        898.19        19.00 o                         
   4   1   0       8336.19       9440.38       432.20 o                         
   5   1   0        624.27        577.29        23.76 o                         
   6   1   0       1488.25       1668.91        12.20 o                         
   7   1   0          4.18          7.07         3.23 o                         
   8   1   0        987.89       1014.90        15.71 o                         
   9   1   0        728.89        749.16        64.39 o                         
  10   1   0          4.29         10.68         6.06 o                         
  11   1   0        800.12        814.80        11.93 o                         
  12   1   0        241.64        276.01         7.75 o                         
  13   1   0        286.64        325.74         7.79 o                         
  14   1   0       1326.76       1609.96        17.36 o                         
  15   1   0        113.75        117.96         7.59 o                         
  16   1   0          0.32          1.41         4.50 o                         
  17   1   0          9.58          9.62         4.71 o                         
 -16   2   0          2.64          7.47         7.05 o                         
 -15   2   0         51.66         72.21         7.03 o                         
 -14   2   0          0.30         39.17         6.73 o                         
 -13   2   0        105.80        105.22         7.01 o                         
 -12   2   0          6.75          2.27         4.54 o                         
 -11   2   0        569.46        630.37        12.84 o                         
 -10   2   0        707.08        771.71        14.23 o                         
  -9   2   0        864.73        900.39        45.07 o                         
  -8   2   0        136.52        142.95         8.09 o                         
  -7   2   0       1364.53       1508.06        49.18 o                         
  -6   2   0        838.63        849.99        49.12 o                         
  -5   2   0       1585.47       1388.52        44.59 o                         
  -3   2   0       7627.44       8014.21       601.27 o                         
  -2   2   0       7289.03       9060.79       117.07 o                         
  -1   2   0       1285.42       1089.12        41.07 o                         
   0   2   0       2120.97       2191.99        61.64 o                         
   1   2   0       6321.72       7987.79       334.12 o                         
   2   2   0         76.21         58.48         5.04 o                         
   3   2   0        322.12        326.72        10.36 o                         
   4   2   0        951.39        948.09        47.84 o                         
   5   2   0        390.07        363.49         6.07 o                         
   6   2   0        907.14        869.22        35.22 o                         
   7   2   0        863.57        949.43        45.47 o                         
   8   2   0          8.03          6.31         3.37 o                         
   9   2   0         10.92        168.70         7.17 o                         
  10   2   0        115.86        110.16         5.62 o                         
  11   2   0         30.73         42.16         5.01 o                         
  12   2   0          9.53         10.00         6.24 o                         
  13   2   0          1.18          8.16         4.54 o                         
  14   2   0         25.14         30.44         4.80 o                         
  15   2   0         97.42        110.84         7.31 o                         
  16   2   0         91.69         77.57         7.44 o                         
  17   2   0         59.59         60.35         5.66 o                         
 -16   3   0         42.58         53.04         7.48 o                         
 -15   3   0         21.52         12.79         5.29 o                         
 -14   3   0         42.02         43.76         5.66 o                         
 -13   3   0        245.10        294.55        10.11 o                         
 -12   3   0        120.73        108.14         8.06 o                         
 -11   3   0         35.64         26.61         4.84 o                         
 -10   3   0        693.03        537.68        25.61 o                         
  -9   3   0       1054.64       1133.27        54.32 o                         
  -8   3   0       2276.61       2481.89        94.26 o                         
  -7   3   0       1272.42       1263.29        53.67 o                         
  -6   3   0       1971.23       1980.02        63.68 o                         
  -5   3   0        700.07        703.48        35.25 o                         
  -4   3   0         50.96         43.27         3.19 o                         
  -3   3   0          0.89          3.74         2.97 o                         
  -2   3   0       2476.62       2341.63       196.70 o                         
  -1   3   0       8262.05       8823.53       379.28 o                         
   0   3   0       3492.19       4180.90       361.64 o                         
   1   3   0       1296.69       1180.87        13.69 o                         
   2   3   0       1240.54       1124.02        38.41 o                         
   3   3   0        483.69        465.20         9.35 o                         
   4   3   0        676.24        598.59        15.27 o                         
   5   3   0        470.40        419.68       195.64 o                         
   6   3   0        646.06        637.92        34.18 o                         
   7   3   0         33.46         38.26         4.05 o                         
   8   3   0        239.11        261.20       133.25 o                         
   9   3   0        111.90        125.86         5.13 o                         
  10   3   0        679.75        711.54        11.02 o                         
  11   3   0        142.58        163.48         6.13 o                         
  12   3   0        411.12        485.26         9.91 o                         
  13   3   0         49.39         35.51         4.67 o                         
  14   3   0         98.58         86.41         5.79 o                         
  15   3   0         33.62         30.74         6.40 o                         
  16   3   0          0.34          1.97         3.98 o                         
  17   3   0         31.67         28.49         5.23 o                         
 -15   4   0         49.73         35.69         5.61 o                         
 -14   4   0          0.07          0.75         6.02 o                         
 -13   4   0         11.25         14.14         6.10 o                         
 -12   4   0         15.07         17.50         4.52 o                         
 -11   4   0         50.93         59.35         5.31 o                         
 -10   4   0        900.80        800.33        34.81 o                         
  -9   4   0       1127.09       1147.57       151.04 o                         
  -8   4   0       1410.98       1355.69        39.96 o                         
  -7   4   0       2427.56       2190.93        53.02 o                         
  -6   4   0       6556.75       7612.60       245.18 o                         
  -5   4   0       3129.41       3116.63       129.22 o                         
  -4   4   0        404.46        641.51        28.59 o                         
  -3   4   0       3071.55       2698.73       165.35 o                         
  -2   4   0         57.79        683.24       426.17 o                         
  -1   4   0        947.12        873.17        50.99 o                         
   0   4   0         35.43         25.56         4.17 o                         
   1   4   0       1261.28       1119.68       133.99 o                         
   2   4   0       7482.65       8109.18       190.06 o                         
   3   4   0       1430.48       1497.87        93.34 o                         
   4   4   0       1951.16       2163.21        12.70 o                         
   5   4   0        517.91        524.33         8.40 o                         
   6   4   0       1690.00       2002.76       257.25 o                         
   7   4   0        722.50        810.46        57.56 o                         
   8   4   0        229.54        261.71        16.31 o                         
   9   4   0          1.77         82.20        51.32 o                         
  10   4   0          8.62          4.29         3.63 o                         
  11   4   0         43.65         43.32         5.50 o                         
  12   4   0        391.62        448.75         9.05 o                         
  13   4   0       1036.79       1074.83        14.42 o                         
  14   4   0       1313.37       1650.28        16.93 o                         
  15   4   0        186.79        180.69         6.82 o                         
  16   4   0         61.28         59.92         7.00 o                         
  17   4   0          6.34          5.78         4.26 o                         
 -15   5   0         11.37         10.60         4.37 o                         
 -14   5   0          3.01         15.61         6.62 o                         
 -13   5   0         94.85         94.27         8.55 o                         
 -12   5   0         59.13         59.04        12.03 o                         
 -11   5   0        182.16        201.02        20.62 o                         
 -10   5   0        200.92        200.28        15.27 o                         
  -9   5   0        139.06        127.91        10.64 o                         
  -8   5   0          2.12          4.69         3.00 o                         
  -7   5   0         14.39         13.72         3.83 o                         
  -6   5   0        342.23        342.40        32.25 o                         
  -5   5   0        784.66        779.82        40.19 o                         
  -4   5   0       1945.91       1828.33        77.36 o                         
  -3   5   0         57.16        281.08        90.16 o                         
  -2   5   0       5441.37       5565.49       314.84 o                         
  -1   5   0       4271.96       3664.61       234.40 o                         
   0   5   0        267.84        233.97         9.28 o                         
   1   5   0        628.24        648.67        37.69 o                         
   2   5   0       5475.21       5859.22       686.58 o                         
   3   5   0       1010.09        947.63        60.91 o                         
   4   5   0        217.94        252.23         9.96 o                         
   5   5   0         86.97         47.75         3.33 o                         
   6   5   0        238.53        268.03         7.96 o                         
   7   5   0       1538.17       1634.69        39.34 o                         
   8   5   0        547.88        533.26        26.50 o                         
   9   5   0       1343.56       1477.83        11.88 o                         
  10   5   0        911.75        907.91        25.90 o                         
  11   5   0        263.66        321.76        16.12 o                         
  12   5   0        153.72        175.85         5.74 o                         
  13   5   0         36.96         33.50         5.06 o                         
  14   5   0        416.39        443.53         9.86 o                         
  15   5   0        227.71        253.06         8.06 o                         
  16   5   0        154.53        124.07         6.92 o                         
  17   5   0         39.17         52.59         6.92 o                         
 -14   6   0         30.33          4.13         5.59 o                         
 -13   6   0        182.89        148.29        14.94 o                         
 -12   6   0         21.19         17.64         4.70 o                         
 -11   6   0         53.95         55.16         6.56 o                         
 -10   6   0        351.98        358.05        23.81 o                         
  -9   6   0       1198.33       1234.09        30.55 o                         
  -8   6   0        157.90        156.48         8.63 o                         
  -7   6   0        263.49        275.08         5.77 o                         
  -6   6   0        328.11        321.64        16.96 o                         
  -5   6   0        551.58        727.52        59.92 o                         
  -4   6   0        325.22        309.14        20.13 o                         
  -3   6   0          4.98         10.33         3.73 o                         
  -2   6   0       1618.50       1862.14        69.47 o                         
  -1   6   0        530.37        620.92        27.42 o                         
   0   6   0        256.11        258.72        31.74 o                         
   1   6   0        291.18        276.64        11.32 o                         
   2   6   0        918.08        959.31       140.76 o                         
   3   6   0         10.99        217.20       120.40 o                         
   4   6   0       1170.68       1357.41        51.11 o                         
   5   6   0       2513.02       1730.49       448.03 o                         
   6   6   0        557.37        523.55        19.79 o                         
   7   6   0          6.80          5.29         3.56 o                         
   8   6   0        907.41       1187.62        85.57 o                         
   9   6   0       2229.65       2482.86        31.20 o                         
  10   6   0        660.13       1648.30       444.35 o                         
  11   6   0        521.37        551.01         8.97 o                         
  12   6   0        617.15        654.10         8.34 o                         
  13   6   0        360.42        420.09        40.90 o                         
  14   6   0         33.56         32.47         4.43 o                         
  15   6   0         20.20         28.56         4.43 o                         
  16   6   0          1.17         -0.15         6.04 o                         
  17   6   0          0.20         11.12         4.41 o                         
 -13   7   0          6.33          5.28         4.67 o                         
 -12   7   0         76.85         53.80         6.21 o                         
 -11   7   0         83.62         76.24         5.99 o                         
 -10   7   0         33.24         27.09         5.23 o                         
  -9   7   0         17.63        103.69        21.44 o                         
  -8   7   0        226.90        238.33        10.58 o                         
  -7   7   0         57.46         86.66        14.13 o                         
  -6   7   0         76.78         93.41         4.06 o                         
  -5   7   0       1434.73       1537.29        75.07 o                         
  -4   7   0        911.43       1052.15       154.76 o                         
  -3   7   0        374.82        328.19        23.73 o                         
  -2   7   0          0.65        399.05       244.57 o                         
  -1   7   0         67.79         71.10         3.50 o                         
   0   7   0        228.41        242.83         4.38 o                         
   1   7   0        701.79        992.53        84.53 o                         
   2   7   0        190.81        181.69         7.05 o                         
   3   7   0        410.46        464.45        23.08 o                         
   4   7   0        181.43        147.87        34.13 o                         
   5   7   0       1523.57       1504.55        56.73 o                         
   6   7   0        260.06        233.73         4.96 o                         
   7   7   0       1339.58       1487.13        10.75 o                         
   8   7   0        694.89        764.57        26.48 o                         
   9   7   0          0.32         78.16        50.75 o                         
  10   7   0        182.49        177.81         5.16 o                         
  11   7   0       1967.83       2213.47       181.82 o                         
  12   7   0        441.78        465.46        36.15 o                         
  13   7   0         10.56         14.60         3.43 o                         
  14   7   0        298.92        347.63        17.38 o                         
  15   7   0         64.97         65.97         5.86 o                         
  16   7   0         56.43         49.92         5.06 o                         
  17   7   0          1.70          1.52         4.20 o                         
 -13   8   0         25.98         10.16         5.16 o                         
 -12   8   0         26.75         15.16         4.09 o                         
 -11   8   0         78.22         60.25         6.20 o                         
 -10   8   0        367.45        379.03        50.84 o                         
  -9   8   0        253.60        245.24        29.98 o                         
  -8   8   0        210.84        235.24        30.03 o                         
  -7   8   0        586.44        626.11        63.46 o                         
  -6   8   0         95.87        111.05         9.63 o                         
  -5   8   0        719.59        802.01        53.00 o                         
  -4   8   0       1377.44       1429.86        36.01 o                         
  -3   8   0        340.08        369.02        25.40 o                         
  -2   8   0          0.26          4.24         3.19 o                         
  -1   8   0       1051.89       1118.23        84.05 o                         
   0   8   0         32.78         27.28         3.25 o                         
   1   8   0        687.96        626.49        75.19 o                         
   2   8   0        314.96        279.09        45.83 o                         
   3   8   0        101.81        125.48         6.01 o                         
   4   8   0        137.08        140.45         3.90 o                         
   5   8   0       1883.85       1978.54        96.07 o                         
   6   8   0       1045.14       1047.70        55.69 o                         
   7   8   0       1900.43       2087.08        99.52 o                         
   8   8   0       2384.87       2382.62        66.01 o                         
   9   8   0        132.82        151.29         4.82 o                         
  10   8   0         16.19         22.15         4.24 o                         
  11   8   0        267.25        270.14         9.09 o                         
  12   8   0        181.92        214.96        33.43 o                         
  13   8   0         13.36          8.77         3.12 o                         
  14   8   0          1.39          2.90         3.48 o                         
  15   8   0         31.70        116.55        10.21 o                         
  16   8   0         51.67         26.44         8.34 o                         
  17   8   0          3.37          2.63         4.26 o                         
 -12   9   0          0.73          5.41         5.42 o                         
 -11   9   0         23.96         18.94         4.75 o                         
 -10   9   0         67.81         75.25        21.23 o                         
  -9   9   0        386.95        357.89        21.92 o                         
  -8   9   0        377.14        495.93        77.93 o                         
  -7   9   0        158.91        262.15        64.24 o                         
  -6   9   0        439.45        442.44        40.45 o                         
  -5   9   0        124.27        192.28        19.39 o                         
  -4   9   0       1138.04       1206.28        70.13 o                         
  -3   9   0          5.37          3.48         2.61 o                         
  -2   9   0        511.17        530.85        18.22 o                         
  -1   9   0          1.62          4.52         4.94 o                         
   0   9   0         19.88         29.63         4.90 o                         
   1   9   0        748.18        765.64        17.94 o                         
   2   9   0        654.78        624.50        22.70 o                         
   3   9   0         72.92         79.02        10.21 o                         
   4   9   0         61.70         55.14         3.13 o                         
   5   9   0       1171.00        798.95       358.23 o                         
   6   9   0        879.88        966.63        46.97 o                         
   7   9   0        700.18        791.83        30.36 o                         
   8   9   0        200.32        233.77        12.52 o                         
   9   9   0          7.43         16.80         6.63 o                         
  10   9   0        169.23        211.68         5.25 o                         
  11   9   0         67.14         64.35         3.67 o                         
  12   9   0        338.13        391.21        31.32 o                         
  13   9   0        319.75        375.79        24.46 o                         
  14   9   0        109.04        117.51         7.07 o                         
  15   9   0          9.73         20.64         4.52 o                         
  16   9   0          0.01          2.34         3.48 o                         
  17   9   0         23.50         16.93         4.25 o                         
 -11  10   0        127.50        126.40         9.35 o                         
 -10  10   0         54.11         77.41         7.74 o                         
  -9  10   0         13.27         17.65         4.86 o                         
  -8  10   0         28.59         28.04         5.64 o                         
  -7  10   0         63.61         76.94         7.44 o                         
  -6  10   0        108.67         99.22         6.30 o                         
  -5  10   0         93.21        110.71         8.61 o                         
  -4  10   0        183.97        215.83        21.46 o                         
  -3  10   0        117.73        109.81         7.60 o                         
  -2  10   0        337.76        361.54        15.39 o                         
  -1  10   0         72.57        108.14        36.54 o                         
   0  10   0          8.19         13.45         2.81 o                         
   1  10   0        204.00        254.62        15.73 o                         
   2  10   0        245.67        233.00         8.03 o                         
   3  10   0        577.49        612.57        21.41 o                         
   4  10   0        367.05        587.38        74.57 o                         
   5  10   0        710.71        724.32        81.00 o                         
   6  10   0       2164.96       2631.16       188.38 o                         
   7  10   0        926.48       1092.84        29.84 o                         
   8  10   0        707.45        799.88        38.88 o                         
   9  10   0        517.52        876.81        42.94 o                         
  10  10   0         11.46         10.90         4.14 o                         
  11  10   0        528.10        502.89        12.98 o                         
  12  10   0        249.84        232.53        65.77 o                         
  13  10   0        122.46        130.60        17.91 o                         
  14  10   0         80.61         92.23        15.94 o                         
  15  10   0         21.81         21.58         5.66 o                         
  16  10   0          1.09         10.17         5.73 o                         
 -10  11   0         83.70         89.84         8.57 o                         
  -9  11   0        126.99        117.56         9.02 o                         
  -8  11   0         57.73         62.45         7.16 o                         
  -7  11   0          4.94         10.96         4.20 o                         
  -6  11   0         96.89        107.02         6.35 o                         
  -5  11   0        139.39        164.75         7.80 o                         
  -4  11   0         13.65         26.46         3.77 o                         
  -3  11   0         57.49        102.19        20.98 o                         
  -2  11   0         15.85         22.14         2.80 o                         
  -1  11   0         98.36        183.60        23.52 o                         
   0  11   0          1.47          4.68         2.47 o                         
   1  11   0         12.51         12.60         2.57 o                         
   2  11   0        768.09        859.92        27.12 o                         
   3  11   0         92.72         95.48         2.92 o                         
   4  11   0          0.39          3.29         2.15 o                         
   5  11   0        678.26        775.75        47.01 o                         
   6  11   0        976.04        994.61        43.63 o                         
   7  11   0        893.81       1233.55        55.31 o                         
   8  11   0          9.59         10.42         3.23 o                         
   9  11   0        397.78        437.66        32.16 o                         
  10  11   0          1.44         88.72        51.60 o                         
  11  11   0         36.89         63.81         4.33 o                         
  12  11   0         62.33         72.13        12.92 o                         
  13  11   0         98.98         80.74         4.98 o                         
  14  11   0          0.02          3.89         4.36 o                         
  15  11   0         21.77         69.58        11.58 o                         
  16  11   0         27.04         25.08         4.91 o                         
  -9  12   0         15.55         19.45         5.04 o                         
  -8  12   0          7.66          7.17         6.34 o                         
  -7  12   0          9.43         14.95         4.63 o                         
  -6  12   0         27.28         30.46         6.58 o                         
  -5  12   0         25.68         33.20         6.13 o                         
  -4  12   0          6.14          8.46         4.26 o                         
  -3  12   0          0.05          3.97         3.15 o                         
  -2  12   0         18.13         69.62        25.69 o                         
  -1  12   0        138.84        140.21         7.28 o                         
   0  12   0        458.09        458.29        33.59 o                         
   1  12   0         97.88         99.11         3.80 o                         
   2  12   0        388.19        380.31        22.59 o                         
   3  12   0         52.26        136.21         9.10 o                         
   4  12   0        189.25        215.97        21.98 o                         
   5  12   0        586.34        746.11        98.65 o                         
   6  12   0         53.76         55.35         7.55 o                         
   7  12   0         35.81         36.93         4.96 o                         
   8  12   0        750.03        952.06        75.37 o                         
   9  12   0         98.20         83.12         3.71 o                         
  10  12   0        102.67        143.06        16.87 o                         
  11  12   0         56.74         70.15        28.10 o                         
  12  12   0          2.90          2.40         3.48 o                         
  13  12   0         40.79         56.34         5.80 o                         
  14  12   0          2.69          4.80         4.06 o                         
  15  12   0          7.14         10.77         5.75 o                         
  -7  13   0          0.85         -2.91         6.17 o                         
  -6  13   0         13.24         24.46         6.51 o                         
  -5  13   0         12.69         10.90         4.41 o                         
  -4  13   0         14.43          5.36         4.56 o                         
  -3  13   0        341.68        266.65        22.43 o                         
  -2  13   0        496.55        530.78        64.01 o                         
  -1  13   0        499.07        530.97        33.15 o                         
   0  13   0        213.03        190.86        14.31 o                         
   1  13   0         44.39         48.32         3.47 o                         
   2  13   0         94.07         89.18         4.36 o                         
   3  13   0         56.77         83.62        23.24 o                         
   4  13   0          7.09        164.99        13.31 o                         
   5  13   0         12.72         23.03         2.92 o                         
   6  13   0        456.85        398.00        70.41 o                         
   7  13   0        304.19        306.71        15.65 o                         
   8  13   0        385.54        481.72        16.75 o                         
   9  13   0         24.12         43.88         5.42 o                         
  10  13   0         97.62         83.96        13.48 o                         
  11  13   0         45.58         55.06         4.32 o                         
  12  13   0          1.06          8.01         3.56 o                         
  13  13   0          1.18         -0.26         3.47 o                         
  14  13   0         21.47         28.30         4.75 o                         
  15  13   0         12.42         11.53         4.49 o                         
  -6  14   0          2.67          8.97         4.52 o                         
  -5  14   0          1.82         -0.09         5.99 o                         
  -4  14   0          1.99          6.51         4.58 o                         
  -3  14   0         60.85         81.91         5.70 o                         
  -2  14   0         46.44         47.09         5.44 o                         
  -1  14   0        205.35        216.00        27.88 o                         
   0  14   0        355.93        343.43        24.99 o                         
   1  14   0        832.34        767.88       103.78 o                         
   2  14   0        314.56        348.63         9.37 o                         
   3  14   0        349.86        343.84        23.16 o                         
   4  14   0        169.82        187.72        18.86 o                         
   5  14   0         15.90         96.63        24.79 o                         
   6  14   0         84.95         91.31         8.54 o                         
   7  14   0        106.29        110.39        17.29 o                         
   8  14   0         71.68         64.78         3.23 o                         
   9  14   0         60.26         85.72        16.69 o                         
  10  14   0          5.67          8.53         4.20 o                         
  11  14   0          4.73          8.07         5.43 o                         
  12  14   0         31.76         26.48         4.08 o                         
  13  14   0          6.10          6.13         3.18 o                         
  14  14   0          2.84          4.13         3.47 o                         
  -4  15   0          5.11          9.66         4.58 o                         
  -3  15   0         20.19         19.96         4.63 o                         
  -2  15   0         38.85         65.79        21.76 o                         
  -1  15   0          9.59          8.03         3.34 o                         
   0  15   0         19.35         17.06         3.64 o                         
   1  15   0         35.54         48.97         5.32 o                         
   2  15   0        134.60        173.34         5.11 o                         
   3  15   0        385.17        370.19        11.85 o                         
   4  15   0         87.82         95.62         6.57 o                         
   5  15   0          1.16          9.61         7.00 o                         
   6  15   0          0.98          5.94         2.75 o                         
   7  15   0          6.62          5.72         2.80 o                         
   8  15   0          6.69          5.23         2.85 o                         
   9  15   0          2.91          0.35         2.47 o                         
  10  15   0          0.00          1.49         2.94 o                         
  11  15   0          0.50          0.47         2.39 o                         
  12  15   0          5.68          6.59         3.11 o                         
  13  15   0         26.17         30.69         7.82 o                         
  -2  16   0        158.46        135.19         7.20 o                         
  -1  16   0         55.97         88.08        21.05 o                         
   0  16   0        102.13         83.38        14.19 o                         
   1  16   0         28.57         34.61         3.57 o                         
   2  16   0          1.52         -0.42         2.39 o                         
   3  16   0          5.79          6.32         2.99 o                         
   4  16   0         19.25         23.73         3.24 o                         
   5  16   0         13.45         14.72         3.29 o                         
   6  16   0         13.49         14.01         3.24 o                         
   7  16   0          0.56          4.65         2.49 o                         
   8  16   0         22.77         23.76         3.47 o                         
   9  16   0          0.93         47.39         9.61 o                         
  10  16   0         13.55         14.18         2.88 o                         
  11  16   0         25.96         32.44         3.24 o                         
   1  17   0         22.94         12.08         3.56 o                         
   2  17   0         77.24         72.53         4.01 o                         
   3  17   0         42.75         41.44         4.11 o                         
   4  17   0         36.59         25.72         3.40 o                         
   5  17   0          2.35          0.95         2.84 o                         
   6  17   0          7.87          7.21         3.83 o                         
   7  17   0          2.14          3.09         2.52 o                         
   8  17   0          7.27          8.29         3.14 o                         
   9  17   0          3.51          3.48         2.82 o                         
  -7 -17   1         72.06         79.08        14.86 o                         
  -6 -17   1         22.22         15.15         3.10 o                         
  -5 -17   1          3.26          4.16         2.86 o                         
  -4 -17   1          8.59         11.78         3.95 o                         
  -3 -17   1          6.82          2.87         3.21 o                         
  -2 -17   1         27.65         20.76         3.54 o                         
 -10 -16   1         22.58         19.42         3.23 o                         
  -9 -16   1          6.99          7.79         3.59 o                         
  -8 -16   1          0.17          1.61         2.55 o                         
  -7 -16   1          5.47          7.34         3.16 o                         
  -6 -16   1          6.18          4.32         2.75 o                         
  -5 -16   1          3.28          4.48         2.63 o                         
  -4 -16   1          3.22         13.62         3.27 o                         
  -3 -16   1          2.39          0.50         2.97 o                         
  -2 -16   1         23.11         24.79         3.14 o                         
  -1 -16   1         59.12         41.40         3.93 o                         
   0 -16   1          2.83          4.45         3.22 o                         
   1 -16   1          1.76         -0.62         4.18 o                         
   2 -16   1         21.68         34.14         6.70 o                         
 -12 -15   1         11.07         14.63         4.30 o                         
 -11 -15   1          6.39          9.39         3.62 o                         
 -10 -15   1         32.51         27.72         5.68 o                         
  -9 -15   1        131.83        105.09         8.12 o                         
  -8 -15   1        140.85        136.60        10.90 o                         
  -7 -15   1         56.33         50.50         5.69 o                         
  -6 -15   1         11.79         11.67         2.88 o                         
  -5 -15   1          1.04          4.80         3.07 o                         
  -4 -15   1          0.01          2.69         2.97 o                         
  -3 -15   1          6.47         24.36         3.29 o                         
  -2 -15   1         33.55         19.86         3.03 o                         
  -1 -15   1          3.93          6.06         3.53 o                         
   0 -15   1        106.95         99.30        13.33 o                         
   1 -15   1         80.38         53.61         9.81 o                         
   2 -15   1         23.63         18.33         4.69 o                         
   3 -15   1         47.14         28.98         5.36 o                         
   4 -15   1         15.84         16.64         6.47 o                         
 -13 -14   1         23.17         20.34         5.47 o                         
 -12 -14   1         18.82         17.25         3.38 o                         
 -11 -14   1         48.35         38.63         7.27 o                         
 -10 -14   1         13.79         19.99         3.63 o                         
  -9 -14   1          2.03          9.40         3.34 o                         
  -8 -14   1         48.85         36.27         5.04 o                         
  -7 -14   1        183.97        197.09         4.23 o                         
  -6 -14   1          4.69          2.96         4.95 o                         
  -5 -14   1          6.68          4.54         2.70 o                         
  -4 -14   1         75.88         86.17        10.33 o                         
  -3 -14   1         63.94         71.60         6.87 o                         
  -2 -14   1         47.18         46.16         3.26 o                         
  -1 -14   1         36.82         52.56         4.16 o                         
   0 -14   1          6.74          7.39         3.09 o                         
   1 -14   1         82.61         96.24        12.49 o                         
   2 -14   1         39.51         48.20         6.73 o                         
   3 -14   1         23.15         38.96         5.14 o                         
   4 -14   1         71.29         71.39         5.31 o                         
   5 -14   1         70.73         66.61         5.66 o                         
   6 -14   1         90.10        101.10         8.08 o                         
 -14 -13   1         16.88         16.46         4.22 o                         
 -13 -13   1        101.98         84.85         4.43 o                         
 -12 -13   1        195.34        208.77         6.40 o                         
 -11 -13   1        250.83        247.99        10.90 o                         
 -10 -13   1         80.76         98.84        10.86 o                         
  -9 -13   1         11.80         91.85         9.02 o                         
  -8 -13   1         12.99         14.46         3.54 o                         
  -7 -13   1         63.98        108.99        23.69 o                         
  -6 -13   1          5.49          7.63         3.04 o                         
  -5 -13   1          0.69          1.49         2.06 o                         
  -4 -13   1         57.13         65.43         3.49 o                         
  -3 -13   1        386.76        407.44        18.46 o                         
  -2 -13   1        474.82        456.52        25.34 o                         
  -1 -13   1        631.15        630.90        57.87 o                         
   0 -13   1        319.69        362.64        26.80 o                         
   1 -13   1         86.56         86.25         9.65 o                         
   2 -13   1        203.87        211.68        17.48 o                         
   3 -13   1          2.55         -1.95         4.00 o                         
   4 -13   1        210.37        199.85         7.36 o                         
   5 -13   1          7.76          9.04         4.22 o                         
   6 -13   1        138.64        103.95         8.51 o                         
   7 -13   1          0.38         57.05         5.44 o                         
 -15 -12   1         16.46         16.88         3.87 o                         
 -14 -12   1          8.77         10.57         4.37 o                         
 -13 -12   1          6.74         10.37         3.10 o                         
 -12 -12   1         99.11         81.10        18.51 o                         
 -11 -12   1         68.23         65.24         8.46 o                         
 -10 -12   1          0.31          4.29         2.96 o                         
  -9 -12   1          6.18          9.51         4.20 o                         
  -8 -12   1         36.39         23.73         3.59 o                         
  -7 -12   1         68.25         92.64         4.76 o                         
  -6 -12   1         36.94         33.09         4.68 o                         
  -5 -12   1        146.78        173.43        11.37 o                         
  -4 -12   1        166.67        183.31        14.83 o                         
  -3 -12   1         26.35         61.15         3.69 o                         
  -2 -12   1          0.20          2.40         2.35 o                         
  -1 -12   1          3.38          1.27         2.50 o                         
   0 -12   1        690.09        690.08        18.10 o                         
   1 -12   1        537.48        598.13        19.83 o                         
   2 -12   1        237.06        231.99        11.83 o                         
   3 -12   1        342.44        413.67        48.81 o                         
   4 -12   1         15.10         22.31         6.98 o                         
   5 -12   1         51.27         42.89         5.10 o                         
   6 -12   1          0.49          5.50         6.02 o                         
   7 -12   1          2.77         -2.57         4.52 o                         
   8 -12   1          0.02         -0.47         4.35 o                         
   9 -12   1         20.46         29.30         6.59 o                         
 -16 -11   1         39.61         29.55         7.14 o                         
 -15 -11   1         50.75         35.03         4.35 o                         
 -14 -11   1         57.96         55.82         4.95 o                         
 -13 -11   1         92.29        102.20        26.32 o                         
 -12 -11   1          7.41          4.71         3.53 o                         
 -11 -11   1         62.43         74.60         3.97 o                         
 -10 -11   1         76.80         82.09        13.04 o                         
  -9 -11   1          3.99          7.56         3.12 o                         
  -8 -11   1        651.13        783.65        19.82 o                         
  -7 -11   1        982.95       1081.55        77.47 o                         
  -6 -11   1        294.81        320.63        33.34 o                         
  -5 -11   1        357.40        579.80        88.03 o                         
  -4 -11   1        277.81        338.03        42.74 o                         
  -3 -11   1        557.38        641.50        23.57 o                         
  -2 -11   1        221.54        227.98        12.28 o                         
  -1 -11   1          0.56         -0.97         2.16 o                         
   0 -11   1          1.89          2.28         2.39 o                         
   1 -11   1          0.43        334.29        82.80 o                         
   2 -11   1         25.55         27.27         2.96 o                         
   3 -11   1         50.01         54.38         7.69 o                         
   4 -11   1          4.27          6.26         3.29 o                         
   5 -11   1         35.28         46.54         9.22 o                         
   6 -11   1         14.05         24.14         6.15 o                         
   7 -11   1         95.61         95.15         7.61 o                         
   8 -11   1          0.03          1.07         6.06 o                         
   9 -11   1          3.28          3.30         4.78 o                         
  10 -11   1          3.82          7.79         4.65 o                         
 -16 -10   1          1.94          0.46         3.50 o                         
 -15 -10   1          8.00          4.27         3.59 o                         
 -14 -10   1         27.25         29.81         4.28 o                         
 -13 -10   1         32.01         19.25         5.50 o                         
 -12 -10   1          0.11          2.09         3.12 o                         
 -11 -10   1        195.32        216.54         9.59 o                         
 -10 -10   1         23.21         32.16         5.43 o                         
  -9 -10   1        111.48        128.08        24.96 o                         
  -8 -10   1         12.74         29.08         3.27 o                         
  -7 -10   1         67.07         86.26         5.26 o                         
  -6 -10   1        856.99       1106.40        37.70 o                         
  -5 -10   1         11.16         11.94         2.79 o                         
  -4 -10   1        739.20        725.01        41.01 o                         
  -3 -10   1        355.00        366.88        24.14 o                         
  -2 -10   1        864.94        897.70        61.70 o                         
  -1 -10   1       1695.81       1767.12       121.49 o                         
   0 -10   1       1308.47       1452.50        62.50 o                         
   1 -10   1         62.72         95.10        12.82 o                         
   2 -10   1          5.68        262.56       107.81 o                         
   3 -10   1         98.21         95.71         9.16 o                         
   4 -10   1          7.24          9.25         3.52 o                         
   5 -10   1         53.48         60.49         3.92 o                         
   6 -10   1         72.95        125.03        57.86 o                         
   7 -10   1        162.72        193.99         9.45 o                         
   8 -10   1          1.95          4.05         4.39 o                         
   9 -10   1         20.50         15.65         5.14 o                         
  10 -10   1         17.06         19.75         4.90 o                         
  11 -10   1         18.72         -0.02         4.58 o                         
 -17  -9   1         42.40         40.60        10.49 o                         
 -16  -9   1          0.14          0.24         4.85 o                         
 -15  -9   1         10.31          9.13         4.42 o                         
 -14  -9   1          7.93          3.60         4.33 o                         
 -13  -9   1        175.06        231.03         8.74 o                         
 -12  -9   1          7.72          9.50         4.34 o                         
 -11  -9   1        298.06        348.60        52.18 o                         
 -10  -9   1         79.41         83.97         4.13 o                         
  -9  -9   1        114.02        132.90        14.86 o                         
  -8  -9   1          9.47         13.94         3.64 o                         
  -7  -9   1        684.86        680.79        46.08 o                         
  -6  -9   1        331.87        559.87       194.00 o                         
  -5  -9   1        757.68        870.02        37.17 o                         
  -4  -9   1          3.06          1.44         2.43 o                         
  -3  -9   1        561.94        821.88        44.81 o                         
  -2  -9   1          8.91          8.32         2.94 o                         
  -1  -9   1        573.80        579.12        31.90 o                         
   0  -9   1        612.33        585.48        48.85 o                         
   1  -9   1        525.34        484.08        21.26 o                         
   2  -9   1        852.60        830.45        39.23 o                         
   3  -9   1        223.88        216.17         5.74 o                         
   4  -9   1         17.42         16.80         3.85 o                         
   5  -9   1        141.90        170.00         9.68 o                         
   6  -9   1        138.20        114.41         9.11 o                         
   7  -9   1        274.05        267.90        11.15 o                         
   8  -9   1         35.29         44.34         5.98 o                         
   9  -9   1         36.98         38.85         5.27 o                         
  10  -9   1         52.57         70.86         7.30 o                         
  11  -9   1        109.24        105.52         8.50 o                         
  12  -9   1        101.51         83.40         6.92 o                         
 -17  -8   1         14.13          1.95         6.59 o                         
 -16  -8   1         20.55         19.28         5.12 o                         
 -15  -8   1         67.33         51.29         4.44 o                         
 -14  -8   1          0.36         -2.01         3.77 o                         
 -13  -8   1        165.17        151.46        13.65 o                         
 -12  -8   1        478.66        542.96        34.86 o                         
 -11  -8   1       1493.26       1774.37        96.98 o                         
 -10  -8   1       1144.15       1373.11       121.55 o                         
  -9  -8   1          5.09          6.55         3.09 o                         
  -8  -8   1          7.53         14.90         4.50 o                         
  -7  -8   1       2188.73       2387.44       108.52 o                         
  -6  -8   1        337.96        363.18        16.92 o                         
  -5  -8   1       1085.13       1114.21        31.11 o                         
  -4  -8   1        162.71        153.20         4.00 o                         
  -3  -8   1       1849.70       1899.06        90.80 o                         
  -2  -8   1       1017.77       1259.60        34.58 o                         
  -1  -8   1        781.39        707.76        24.99 o                         
   0  -8   1         61.93         72.42         4.08 o                         
   1  -8   1         45.68         35.17         2.85 o                         
   2  -8   1        316.34        293.02        28.34 o                         
   3  -8   1        177.91       1153.38       152.87 o                         
   4  -8   1        468.32        490.09        13.13 o                         
   5  -8   1          1.33          3.89         5.67 o                         
   6  -8   1         60.07         64.62        16.09 o                         
   7  -8   1         47.17         51.48         4.05 o                         
   8  -8   1        108.71        114.86        10.90 o                         
   9  -8   1          6.30          8.80         5.04 o                         
  10  -8   1          1.50          2.96         4.58 o                         
  11  -8   1         11.19          9.40         4.96 o                         
  12  -8   1          0.30         -0.13         4.87 o                         
  13  -8   1         28.36         17.40         5.06 o                         
 -17  -7   1          0.67          6.85         6.19 o                         
 -16  -7   1          5.96         26.36         5.99 o                         
 -15  -7   1          4.79         -1.89         5.85 o                         
 -14  -7   1          8.23         11.93         4.68 o                         
 -13  -7   1         93.37        103.18         5.15 o                         
 -12  -7   1         34.59         38.96         4.10 o                         
 -11  -7   1        670.79        399.45       174.21 o                         
 -10  -7   1       1237.39       1377.69        81.91 o                         
  -9  -7   1       1381.56       1703.42       126.46 o                         
  -8  -7   1        816.45        869.24         8.20 o                         
  -7  -7   1        166.95        170.88         9.98 o                         
  -6  -7   1       1122.38       1135.44        58.36 o                         
  -5  -7   1         51.12         48.25         2.71 o                         
  -4  -7   1        157.96        231.58        21.63 o                         
  -3  -7   1         28.73         20.81         3.04 o                         
  -2  -7   1       2945.19       3031.30        69.02 o                         
  -1  -7   1       8611.99      10015.48       567.91 o                         
   0  -7   1         61.14         44.72         3.21 o                         
   1  -7   1        351.48        318.19        22.83 o                         
   2  -7   1        641.13        832.88        70.86 o                         
   3  -7   1        157.70        164.84         9.05 o                         
   4  -7   1        567.87        693.83        65.70 o                         
   5  -7   1         47.69         44.24         4.26 o                         
   6  -7   1        663.43        691.15        88.41 o                         
   7  -7   1         45.70         46.17         5.41 o                         
   8  -7   1         13.59         14.24         3.20 o                         
   9  -7   1        137.42        199.48        57.82 o                         
  10  -7   1        470.53        478.60        25.25 o                         
  11  -7   1        203.26        179.46        27.61 o                         
  12  -7   1         54.81         48.08         5.83 o                         
  13  -7   1         36.53         26.31         5.47 o                         
 -17  -6   1          3.79          5.01         4.39 o                         
 -16  -6   1          1.25         -2.66         4.71 o                         
 -15  -6   1          5.43         12.79         4.26 o                         
 -14  -6   1         43.74         29.86         4.60 o                         
 -13  -6   1        142.94        198.26         6.47 o                         
 -12  -6   1         15.04         13.44         4.55 o                         
 -11  -6   1         73.61        108.17        30.55 o                         
 -10  -6   1        628.21        683.12         8.31 o                         
  -9  -6   1          5.20          6.47         3.75 o                         
  -8  -6   1       1433.57       1565.43        14.53 o                         
  -7  -6   1        279.39        244.41         4.69 o                         
  -6  -6   1       1001.19        799.58         6.73 o                         
  -5  -6   1         23.91         39.92         3.33 o                         
  -4  -6   1       1742.65       1504.63       109.43 o                         
  -3  -6   1        281.16        273.80        30.05 o                         
  -2  -6   1        341.25        332.89        11.19 o                         
  -1  -6   1         30.67         38.22         3.59 o                         
   0  -6   1        318.04        314.97        13.16 o                         
   1  -6   1        800.73        891.98        35.91 o                         
   2  -6   1        536.60        540.80        66.49 o                         
   3  -6   1          5.34          3.81         3.02 o                         
   4  -6   1        329.79        324.26        13.04 o                         
   5  -6   1        637.98        645.95        29.32 o                         
   6  -6   1        165.43        174.73        13.41 o                         
   7  -6   1        621.31        696.41        51.97 o                         
   8  -6   1         78.74        106.80        31.16 o                         
   9  -6   1          8.53         10.92         4.52 o                         
  10  -6   1        484.16        381.22       126.76 o                         
  11  -6   1        130.37        127.94         6.52 o                         
  12  -6   1         99.25         89.73         6.05 o                         
  13  -6   1        357.01        359.61        60.02 o                         
  14  -6   1         50.54         42.54         7.84 o                         
 -17  -5   1          7.12          2.96         4.30 o                         
 -16  -5   1         12.33          9.47         4.63 o                         
 -15  -5   1          1.30         17.01         6.02 o                         
 -14  -5   1          0.50          3.70         5.94 o                         
 -13  -5   1        329.53        377.26         9.49 o                         
 -12  -5   1        773.70        855.46         9.89 o                         
 -11  -5   1         50.86         69.79         4.61 o                         
 -10  -5   1        611.19        665.62        21.87 o                         
  -9  -5   1       1429.43       1503.66        51.06 o                         
  -8  -5   1        390.19        408.36        51.53 o                         
  -7  -5   1       1514.62       1639.45        50.67 o                         
  -6  -5   1        552.19        517.53         6.12 o                         
  -5  -5   1         63.13        132.90         3.97 o                         
  -4  -5   1        521.86        541.07        23.98 o                         
  -3  -5   1        510.70        466.68        22.57 o                         
  -2  -5   1        516.35        521.90       146.52 o                         
  -1  -5   1         24.60         28.13         3.26 o                         
   0  -5   1       3179.10       3137.37       153.21 o                         
   1  -5   1        536.07        574.28        18.18 o                         
   2  -5   1       3753.21       3788.33       160.69 o                         
   3  -5   1       2389.97       2594.44       157.35 o                         
   4  -5   1        147.65        135.68         7.88 o                         
   5  -5   1        730.39        743.99        32.83 o                         
   6  -5   1        721.32        735.46        31.89 o                         
   7  -5   1       1601.61       1758.29        91.64 o                         
   8  -5   1        327.33        409.06        64.57 o                         
   9  -5   1        334.39        292.33        76.88 o                         
  10  -5   1         69.45         74.62         4.62 o                         
  11  -5   1         83.33        113.49         5.85 o                         
  12  -5   1          4.37          5.70         3.74 o                         
  13  -5   1         15.34         14.05         6.54 o                         
  14  -5   1         86.28         69.32         7.88 o                         
  15  -5   1          0.89          5.39         6.77 o                         
 -17  -4   1         55.59         54.69         5.20 o                         
 -16  -4   1         82.14         65.54         5.85 o                         
 -15  -4   1          2.02          6.81         5.96 o                         
 -14  -4   1         97.29        131.75         7.30 o                         
 -13  -4   1          0.18         -6.32         6.32 o                         
 -12  -4   1         61.07         74.21         5.29 o                         
 -11  -4   1        833.69        909.43        66.99 o                         
 -10  -4   1       1477.56       1547.74        61.98 o                         
  -9  -4   1         72.88         72.96         4.22 o                         
  -8  -4   1        174.37        141.52         5.93 o                         
  -7  -4   1        795.24        721.58        19.45 o                         
  -6  -4   1       1700.91       1522.40       232.53 o                         
  -5  -4   1          0.38          4.12         2.67 o                         
  -4  -4   1        149.30        146.15         5.80 o                         
  -3  -4   1       2069.91       1923.22       110.93 o                         
  -2  -4   1       1642.51       1492.07        32.07 o                         
  -1  -4   1       1982.07       1870.22        98.24 o                         
   0  -4   1        822.48        786.46        31.62 o                         
   1  -4   1       4451.61       4466.05       432.77 o                         
   2  -4   1       1799.40       1799.56       111.60 o                         
   3  -4   1        171.66        189.67         8.73 o                         
   4  -4   1         93.59        103.63        20.62 o                         
   5  -4   1          5.40          6.30         2.80 o                         
   6  -4   1         81.17         80.22         5.14 o                         
   7  -4   1        738.26        849.38        27.16 o                         
   8  -4   1       1061.74       1040.56        65.62 o                         
   9  -4   1        910.97        803.92       109.28 o                         
  10  -4   1        293.40        296.67         8.50 o                         
  11  -4   1         87.24        124.57         9.51 o                         
  12  -4   1        403.51        354.07        12.13 o                         
  13  -4   1         12.75         17.73         5.94 o                         
  14  -4   1         10.24          7.75         6.29 o                         
  15  -4   1         25.48         13.58         6.75 o                         
 -17  -3   1         11.79          8.25         6.34 o                         
 -16  -3   1        201.35        153.16         7.72 o                         
 -15  -3   1         36.75         40.21         5.06 o                         
 -14  -3   1        169.52        185.24         7.10 o                         
 -13  -3   1        179.69        187.42         6.50 o                         
 -12  -3   1         12.12         16.71         4.56 o                         
 -11  -3   1        699.20        741.73        11.77 o                         
 -10  -3   1        157.94        211.86         7.40 o                         
  -9  -3   1         42.73         45.12         3.47 o                         
  -8  -3   1        459.17        468.68        56.78 o                         
  -7  -3   1         55.91         85.33         3.66 o                         
  -6  -3   1        809.39        658.50        23.10 o                         
  -5  -3   1       2393.29       2119.05       227.00 o                         
  -4  -3   1        153.13        126.78         4.40 o                         
  -3  -3   1       4288.68       4613.55       179.54 o                         
  -2  -3   1         54.06         75.28         3.84 o                         
  -1  -3   1       8414.82      11007.19       432.78 o                         
   1  -3   1       2091.22       2020.03       104.30 o                         
   2  -3   1        269.27        286.66        20.31 o                         
   3  -3   1        359.57        259.83        10.22 o                         
   4  -3   1       3512.06       3230.38       148.49 o                         
   5  -3   1       1284.61       1080.86        36.96 o                         
   6  -3   1       2700.50       2506.80        63.03 o                         
   7  -3   1       1180.12       1220.38        49.02 o                         
   8  -3   1        674.67       1433.50       158.67 o                         
   9  -3   1          1.46          7.12         4.22 o                         
  10  -3   1         17.43         11.96         3.59 o                         
  11  -3   1          4.16          3.49         6.19 o                         
  12  -3   1        465.22        555.14        12.01 o                         
  13  -3   1        600.36        539.35        12.95 o                         
  14  -3   1         60.74         47.67         5.76 o                         
  15  -3   1         54.66         43.81         8.83 o                         
  16  -3   1         34.32         31.32         7.56 o                         
 -17  -2   1          9.61          8.48         4.69 o                         
 -16  -2   1         16.65         17.20         4.67 o                         
 -15  -2   1          3.57          3.64         4.20 o                         
 -14  -2   1         67.14         85.75         5.80 o                         
 -13  -2   1         15.14          8.42         5.68 o                         
 -12  -2   1        915.87       1039.22        13.13 o                         
 -11  -2   1       1147.10       1277.18        47.36 o                         
 -10  -2   1        797.48        894.63        51.66 o                         
  -9  -2   1        474.40        647.21       134.82 o                         
  -8  -2   1        124.06        130.33         4.14 o                         
  -7  -2   1        536.04        514.08        36.88 o                         
  -6  -2   1        119.41        146.68         4.24 o                         
  -5  -2   1        798.45        865.78         7.69 o                         
  -4  -2   1       1575.21       1404.32        34.64 o                         
  -3  -2   1       2142.59       1996.25        84.68 o                         
  -2  -2   1       2027.44       2150.36        55.47 o                         
  -1  -2   1       2336.71       2557.01       113.09 o                         
   0  -2   1       2108.88       2342.27       149.93 o                         
   1  -2   1       3778.46       3412.99        61.79 o                         
   2  -2   1         91.54         81.03         5.51 o                         
   3  -2   1        570.46        534.38        22.28 o                         
   4  -2   1       1841.45       1802.52        61.75 o                         
   5  -2   1       1479.17       1411.60        31.73 o                         
   6  -2   1       1810.81       1546.02        62.37 o                         
   7  -2   1       1986.25       2055.20        78.71 o                         
   8  -2   1       5018.03       5409.09       272.27 o                         
   9  -2   1       1459.40       1317.48       187.53 o                         
  10  -2   1          1.87          0.37         6.15 o                         
  11  -2   1          9.44         13.28         4.54 o                         
  12  -2   1        100.03         96.38         6.28 o                         
  13  -2   1         65.57         53.65         5.66 o                         
  14  -2   1          7.40          7.67         4.99 o                         
  15  -2   1         43.83         35.69         5.36 o                         
  16  -2   1         29.14         30.23         5.46 o                         
 -17  -1   1         43.47         39.56         4.97 o                         
 -16  -1   1         16.31         25.53         5.10 o                         
 -15  -1   1        121.24        107.49         6.65 o                         
 -14  -1   1         42.73         67.41         5.70 o                         
 -13  -1   1          3.02         10.38         4.26 o                         
 -12  -1   1        388.02        391.29         8.77 o                         
 -11  -1   1         32.06         26.69         3.71 o                         
 -10  -1   1        421.42        447.97        26.93 o                         
  -9  -1   1        620.25        627.78        16.28 o                         
  -8  -1   1        279.33        239.74        17.13 o                         
  -7  -1   1       4361.14       4706.25        96.61 o                         
  -6  -1   1       1439.51       1527.71        12.05 o                         
  -5  -1   1         62.06         61.04         4.43 o                         
  -4  -1   1        146.14        146.86         5.63 o                         
  -2  -1   1       6382.77       7635.21       104.76 o                         
  -1  -1   1       4108.54       3243.51       425.17 o                         
   0  -1   1       4704.70       5926.25       120.83 o                         
   1  -1   1       8238.07      10795.19       280.34 o                         
   2  -1   1       4168.67       4124.01       103.29 o                         
   3  -1   1       9442.58      10933.29        77.00 o                         
   4  -1   1       1504.18       1287.30        21.22 o                         
   5  -1   1        658.38        611.40        27.28 o                         
   6  -1   1         14.81         27.31         3.42 o                         
   7  -1   1        297.68        223.41        13.01 o                         
   8  -1   1          1.37          2.89         3.81 o                         
   9  -1   1        594.62        498.47        13.33 o                         
  10  -1   1        662.80        687.82        11.37 o                         
  11  -1   1        241.45        261.62         8.52 o                         
  12  -1   1       1424.89       1627.98        16.97 o                         
  13  -1   1        182.68        181.74         8.83 o                         
  14  -1   1         15.26         11.03         7.07 o                         
  15  -1   1        196.22        180.02         8.17 o                         
  16  -1   1          3.73          1.16         4.58 o                         
 -17   0   1         36.00         43.59         6.98 o                         
 -16   0   1         57.14         65.57         7.41 o                         
 -15   0   1        228.92        294.68         9.52 o                         
 -14   0   1        514.30        641.54        11.61 o                         
 -13   0   1        770.33        889.11        13.45 o                         
 -12   0   1        514.75        517.83        10.84 o                         
 -11   0   1         15.41          8.94         7.21 o                         
 -10   0   1        141.85        158.78         5.22 o                         
  -9   0   1         73.30         60.01         6.48 o                         
  -8   0   1         34.55        184.87       106.44 o                         
  -7   0   1        379.07        343.78        10.99 o                         
  -6   0   1         13.28         14.54         3.46 o                         
  -5   0   1       5330.02       5290.94       334.28 o                         
  -4   0   1       1149.23       1093.96        28.07 o                         
  -3   0   1      10683.67      12638.86       502.67 o                         
  -2   0   1       2192.44       2028.74        92.70 o                         
  -1   0   1        519.32        494.99        16.17 o                         
   0   0   1         33.87         33.96         6.98 o                         
   1   0   1       3047.32       3397.86        72.22 o                         
   2   0   1         18.90         15.56         6.95 o                         
   3   0   1        781.37        733.94        80.48 o                         
   4   0   1       3042.58       2823.34       118.37 o                         
   5   0   1       7883.97       7508.11       876.95 o                         
   6   0   1       6684.52       6833.33       392.57 o                         
   7   0   1        939.26        887.48        45.45 o                         
   8   0   1       1278.36       1798.18        18.90 o                         
   9   0   1         73.03         60.08         5.66 o                         
  10   0   1        390.51        560.70        11.56 o                         
  11   0   1        208.31        234.31         7.60 o                         
  12   0   1         15.55         26.19         4.97 o                         
  13   0   1        113.61        141.08         8.01 o                         
  14   0   1         14.13         14.59         5.08 o                         
  15   0   1          0.77         -2.03         5.99 o                         
  16   0   1          8.15         46.45         6.98 o                         
  17   0   1          1.72          4.03         4.80 o                         
 -16   1   1          5.47         -0.13         6.40 o                         
 -15   1   1          2.20          6.17         6.34 o                         
 -14   1   1         14.39         19.21         6.45 o                         
 -13   1   1        156.10        156.79         7.03 o                         
 -12   1   1        850.62        885.01        37.63 o                         
 -11   1   1        451.49        534.71        52.49 o                         
 -10   1   1         29.69         51.11        13.47 o                         
  -9   1   1         30.29         19.10         3.42 o                         
  -8   1   1        168.48        177.41         4.68 o                         
  -7   1   1        147.31        128.44        16.06 o                         
  -6   1   1       3025.02       3200.30       159.66 o                         
  -5   1   1        581.62        628.02        27.08 o                         
  -4   1   1        225.50        232.05         8.70 o                         
  -3   1   1       2594.26       2375.63        27.11 o                         
  -2   1   1       5742.59       6164.94       731.01 o                         
   0   1   1      22754.28      46376.33       275.29 o                         
   1   1   1      22251.37      28269.23       540.60 o                         
   3   1   1        320.66        317.39        12.08 o                         
   4   1   1          0.10          7.47         6.27 o                         
   5   1   1        552.33        469.70        58.78 o                         
   6   1   1       9350.94       9878.93        44.39 o                         
   7   1   1       8153.87       8615.20        39.01 o                         
   8   1   1       1683.59       1622.14        16.03 o                         
   9   1   1       1264.11       1337.39        14.85 o                         
  10   1   1         89.75        108.20         6.09 o                         
  11   1   1        315.18        375.59         9.37 o                         
  12   1   1        427.01        433.35         9.30 o                         
  13   1   1        340.56        371.59         9.68 o                         
  14   1   1          4.61          5.80         4.63 o                         
  15   1   1          1.50          7.22         6.19 o                         
  16   1   1          5.10          8.65         4.69 o                         
  17   1   1          0.24         -0.09         4.30 o                         
 -16   2   1         85.25        103.56         6.28 o                         
 -15   2   1        107.37         93.28         6.84 o                         
 -14   2   1          6.44          8.01         6.47 o                         
 -13   2   1         63.72         71.13         7.18 o                         
 -12   2   1          7.80          8.36         3.51 o                         
 -11   2   1         23.60         25.07         3.40 o                         
 -10   2   1        451.18        441.66        13.33 o                         
  -9   2   1         76.19         86.25         7.25 o                         
  -8   2   1        159.48        645.74       214.21 o                         
  -7   2   1          3.46          3.63         3.02 o                         
  -6   2   1       2981.53       3299.28       241.29 o                         
  -5   2   1       3508.34       3567.05       177.38 o                         
  -4   2   1          9.11         17.75         3.19 o                         
  -3   2   1         36.08        137.86        74.27 o                         
  -2   2   1       1266.46       1148.82        86.58 o                         
  -1   2   1        611.21        403.30       123.34 o                         
   0   2   1       2451.71       2322.17        51.76 o                         
   1   2   1        310.88        319.50        16.41 o                         
   4   2   1       1610.42       1757.10        21.93 o                         
   5   2   1       4383.93       4179.55        28.95 o                         
   6   2   1        542.73        581.42        48.23 o                         
   7   2   1          6.32          7.93         4.93 o                         
   8   2   1       1017.46       1010.05        54.05 o                         
   9   2   1         91.41         83.95         5.90 o                         
  10   2   1        218.94        243.24         6.95 o                         
  11   2   1        198.99        239.07         8.39 o                         
  12   2   1        982.22        999.49        13.11 o                         
  13   2   1         13.57          4.88         4.39 o                         
  14   2   1         10.29         12.10         6.75 o                         
  15   2   1         13.68         12.23         4.50 o                         
  16   2   1          1.54         15.01         6.06 o                         
  17   2   1          1.16          5.04         4.20 o                         
 -15   3   1         74.51         72.29         6.65 o                         
 -14   3   1          0.42          2.89         6.24 o                         
 -13   3   1        318.11        284.99         9.51 o                         
 -12   3   1         21.61         25.58         3.50 o                         
 -11   3   1          4.04         -0.64         3.02 o                         
 -10   3   1        274.67        218.06        36.37 o                         
  -9   3   1          6.69          9.20         3.09 o                         
  -8   3   1         77.23       1382.64       430.10 o                         
  -7   3   1        504.21        558.21        19.80 o                         
  -6   3   1       1021.75        957.67        61.99 o                         
  -5   3   1        589.90        495.59        74.27 o                         
  -4   3   1       3424.20       2915.49       170.48 o                         
  -3   3   1         55.10         23.56         4.47 o                         
  -2   3   1       3446.53       3018.00       175.87 o                         
  -1   3   1       4295.60       3870.86       249.02 o                         
   0   3   1        165.35        161.60        11.75 o                         
   1   3   1       1072.40       1032.14        42.68 o                         
   2   3   1        302.15        240.10        12.68 o                         
   3   3   1        729.31        657.12        15.24 o                         
   4   3   1      12184.88      14128.59        58.34 o                         
   5   3   1       2542.89       2225.53       986.84 o                         
   6   3   1       2395.55       2235.38       104.32 o                         
   7   3   1       1903.14       1811.38        87.69 o                         
   8   3   1         83.73         70.58        40.87 o                         
   9   3   1         68.73         93.97         5.54 o                         
  10   3   1        526.65        680.27        96.56 o                         
  11   3   1        252.50        295.87         8.93 o                         
  12   3   1          4.54          6.51         4.67 o                         
  13   3   1        252.36        250.15         7.33 o                         
  14   3   1         80.76        103.31         6.84 o                         
  15   3   1         59.97         71.43         5.70 o                         
  16   3   1         40.76         49.10         6.73 o                         
  17   3   1         76.64         62.20         5.31 o                         
 -15   4   1          4.19          0.53         6.38 o                         
 -14   4   1          0.57          1.73         6.21 o                         
 -13   4   1         81.36         73.28         5.80 o                         
 -12   4   1         53.77         62.13        15.87 o                         
 -11   4   1         57.31         48.36         5.43 o                         
 -10   4   1         15.58          8.25         5.38 o                         
  -9   4   1         30.06         50.62        11.24 o                         
  -8   4   1         76.75         71.67         5.79 o                         
  -7   4   1        332.03        431.06        16.93 o                         
  -6   4   1        480.57        501.13        37.25 o                         
  -5   4   1        316.23        300.82        20.67 o                         
  -4   4   1        181.48        328.74        46.85 o                         
  -3   4   1       3173.21       2946.34       130.32 o                         
  -2   4   1       5247.65       5396.23       244.49 o                         
  -1   4   1       3108.50       2792.35       163.34 o                         
   0   4   1       4028.39       3617.59       150.03 o                         
   1   4   1       8357.40       9587.13       336.76 o                         
   2   4   1       1557.16       1232.95        17.63 o                         
   3   4   1       2421.15       2628.33        24.61 o                         
   4   4   1         41.84         91.52         8.36 o                         
   5   4   1        323.24        286.63         6.48 o                         
   6   4   1       2197.48       2486.47        31.58 o                         
   7   4   1       1356.10       1424.45        28.86 o                         
   8   4   1        668.84        647.80         7.93 o                         
   9   4   1         27.73         25.14         4.20 o                         
  10   4   1          0.15          3.37         3.58 o                         
  11   4   1         97.03         88.02         4.84 o                         
  12   4   1         11.97         10.75         5.78 o                         
  13   4   1        324.93        351.93         7.90 o                         
  14   4   1         73.33         66.14         5.06 o                         
  15   4   1         63.28         71.20         6.98 o                         
  16   4   1         19.53         22.40         4.80 o                         
  17   4   1         52.07         42.85         7.24 o                         
  18   4   1         17.71         18.84         4.95 o                         
 -14   5   1          0.05          0.43         4.39 o                         
 -13   5   1         10.52         12.29         4.67 o                         
 -12   5   1          0.02         -2.58         4.35 o                         
 -11   5   1        145.39        160.85        20.92 o                         
 -10   5   1         10.27         12.35         2.74 o                         
  -9   5   1        704.30        748.64        27.78 o                         
  -8   5   1        709.58        673.40        31.55 o                         
  -7   5   1       1349.05       1463.68        91.22 o                         
  -6   5   1        600.37        504.14        34.61 o                         
  -5   5   1       1767.07       1748.26       137.49 o                         
  -4   5   1       2224.40       2028.47       121.01 o                         
  -3   5   1          1.09          7.85         2.52 o                         
  -2   5   1        473.76        440.08        24.25 o                         
  -1   5   1       2043.90       1717.77       219.49 o                         
   0   5   1        794.77        660.44        37.15 o                         
   1   5   1       2390.98       2047.37       126.46 o                         
   2   5   1       1783.12       1602.90       108.17 o                         
   3   5   1       5292.58       5428.58        31.91 o                         
   4   5   1         76.14        105.15         8.26 o                         
   5   5   1        517.07        450.70        29.13 o                         
   6   5   1       4071.97       4417.18       453.92 o                         
   7   5   1        612.55        764.39        14.31 o                         
   8   5   1         61.40         85.62         4.38 o                         
   9   5   1         47.51         40.99         4.06 o                         
  10   5   1        140.87        168.94         9.52 o                         
  11   5   1        390.92        417.21        14.60 o                         
  12   5   1        290.68        354.45         7.74 o                         
  13   5   1       1175.44       1237.39        38.11 o                         
  14   5   1        491.72        561.65        10.42 o                         
  15   5   1        501.18        473.49        10.14 o                         
  16   5   1         24.65         28.27         6.24 o                         
  17   5   1          3.15          6.17         4.33 o                         
  18   5   1         10.72         -0.64         6.56 o                         
 -14   6   1         24.21         20.13         6.98 o                         
 -13   6   1         11.46          7.90         6.47 o                         
 -12   6   1          2.27          4.14         3.60 o                         
 -11   6   1         47.01         46.20         3.92 o                         
 -10   6   1        988.39        863.62        40.49 o                         
  -9   6   1        302.67        262.46        21.78 o                         
  -8   6   1         65.76        113.20        26.22 o                         
  -7   6   1        121.76        130.48         5.59 o                         
  -6   6   1        186.90        163.87         6.33 o                         
  -5   6   1        564.25        458.43        48.02 o                         
  -4   6   1       7095.20       7995.47       814.76 o                         
  -3   6   1       4747.17       4553.21       279.35 o                         
  -2   6   1       3730.47       3341.86       160.84 o                         
  -1   6   1       1173.72       1041.02        26.01 o                         
   0   6   1       2211.68       2155.78       184.78 o                         
   1   6   1        598.62        567.52        35.25 o                         
   2   6   1          0.02          1.40         3.11 o                         
   3   6   1       3716.95       4551.91        27.18 o                         
   4   6   1       4322.25       4274.61        27.31 o                         
   5   6   1       2906.28       3469.13       131.40 o                         
   6   6   1        146.21        177.68         5.39 o                         
   7   6   1          0.68          1.95         2.79 o                         
   8   6   1         99.86        123.48         7.31 o                         
   9   6   1       1172.47       1436.28        11.40 o                         
  10   6   1        575.52        655.24        14.30 o                         
  11   6   1          1.06          1.35         3.02 o                         
  12   6   1         69.33         77.53         5.01 o                         
  13   6   1        149.88        181.24        14.50 o                         
  14   6   1        308.26        302.80         8.56 o                         
  15   6   1        155.11        154.16         7.89 o                         
  16   6   1        190.75        177.80         7.25 o                         
  17   6   1         80.24         66.68         5.89 o                         
  18   6   1          2.06         -2.17         4.69 o                         
 -13   7   1          0.75          0.07         3.66 o                         
 -12   7   1         29.68         22.47         6.10 o                         
 -11   7   1         63.67         57.76         5.44 o                         
 -10   7   1        343.02        397.52        16.83 o                         
  -9   7   1        292.49        319.01        25.66 o                         
  -8   7   1        720.25        688.44        39.73 o                         
  -7   7   1         76.62        103.29         6.62 o                         
  -6   7   1          1.01          1.04         3.37 o                         
  -5   7   1        129.47        124.59        11.62 o                         
  -4   7   1       1061.08        953.44       112.29 o                         
  -3   7   1        242.66        237.20         5.28 o                         
  -2   7   1       2080.57       2007.17        50.86 o                         
  -1   7   1       1179.77       1027.13         8.42 o                         
   0   7   1       1319.88       1231.24        24.33 o                         
   1   7   1       4919.56       5319.11       262.69 o                         
   2   7   1       1102.03        947.58        12.21 o                         
   3   7   1         28.90         31.99         2.77 o                         
   4   7   1       3957.04       5298.24        27.69 o                         
   5   7   1       1216.61       1529.15        68.41 o                         
   6   7   1         55.91         62.00         3.54 o                         
   7   7   1         81.39         73.90         3.81 o                         
   8   7   1        184.29        217.61        13.93 o                         
   9   7   1        622.96        905.18        48.45 o                         
  10   7   1        968.57       1085.42        54.26 o                         
  11   7   1        299.77        291.50         5.94 o                         
  12   7   1        155.63        151.56        10.82 o                         
  13   7   1         66.19         69.61         9.33 o                         
  14   7   1        533.17        588.51        23.72 o                         
  15   7   1         14.17          9.02         4.05 o                         
  16   7   1         22.07         15.64         4.80 o                         
  17   7   1          2.59          2.80         4.05 o                         
 -13   8   1         58.97         43.57         7.95 o                         
 -12   8   1         23.25         13.74         5.01 o                         
 -11   8   1         41.33         44.80         8.25 o                         
 -10   8   1         29.85         25.91         4.13 o                         
  -9   8   1        216.34        218.75        13.71 o                         
  -8   8   1        339.06        462.37        79.56 o                         
  -7   8   1        864.40        902.31        77.21 o                         
  -6   8   1        153.66        153.21         7.00 o                         
  -5   8   1        441.66        462.24        27.10 o                         
  -4   8   1        311.26        323.96        40.94 o                         
  -3   8   1        959.71       1593.68       402.74 o                         
  -2   8   1        272.66        226.16        10.23 o                         
  -1   8   1        581.85        434.41        23.28 o                         
   0   8   1        763.97        808.48        50.68 o                         
   1   8   1        779.01        771.59        20.84 o                         
   2   8   1        311.97        379.13        18.44 o                         
   3   8   1         18.14         18.50         2.47 o                         
   4   8   1         24.64         28.75         4.18 o                         
   5   8   1         23.59         42.26         3.21 o                         
   6   8   1        940.22       1039.06        18.71 o                         
   7   8   1         76.50         83.38         3.70 o                         
   8   8   1          3.19          1.57         3.59 o                         
   9   8   1        138.95        166.34         6.73 o                         
  10   8   1          1.03          1.25         3.07 o                         
  11   8   1        571.41        610.53        50.26 o                         
  12   8   1        217.64        265.65        61.85 o                         
  13   8   1        159.18        177.97        30.55 o                         
  14   8   1        493.38        528.38        61.83 o                         
  15   8   1        159.87        175.70         7.49 o                         
  16   8   1         56.43         54.68         8.68 o                         
  17   8   1         89.69         14.14         6.62 o                         
 -12   9   1        100.93         68.40        26.84 o                         
 -11   9   1        146.30        116.63        17.46 o                         
 -10   9   1         48.69         55.70         6.36 o                         
  -9   9   1        234.02        230.93        28.50 o                         
  -8   9   1         83.32         80.09         6.14 o                         
  -7   9   1          0.04         -0.76         3.12 o                         
  -6   9   1         13.99         22.58         4.50 o                         
  -5   9   1       1198.12       1148.17        77.06 o                         
  -4   9   1       1285.50       1340.75       101.54 o                         
  -3   9   1       1393.11       1543.48       251.10 o                         
  -2   9   1        842.83        899.92       136.17 o                         
  -1   9   1         89.09         78.80         3.18 o                         
   0   9   1        678.18        689.49        42.17 o                         
   1   9   1        230.13        204.13        13.36 o                         
   2   9   1          3.41          5.91         2.41 o                         
   3   9   1        133.38        415.57        46.10 o                         
   4   9   1         12.95          9.69         2.88 o                         
   5   9   1       1200.40       1333.81        43.49 o                         
   6   9   1       2495.06       2839.37        78.88 o                         
   7   9   1        727.46        802.65        69.34 o                         
   8   9   1        113.26        112.18        23.21 o                         
   9   9   1          3.36          3.44         3.12 o                         
  10   9   1        641.90        626.55        19.21 o                         
  11   9   1          0.35         38.17         3.74 o                         
  12   9   1          7.70          8.32         3.56 o                         
  13   9   1         42.84         44.25         3.45 o                         
  14   9   1          4.18          5.02         3.94 o                         
  15   9   1         34.12         35.80         8.62 o                         
  16   9   1         24.98         19.15         4.05 o                         
  17   9   1         64.05         52.41         6.67 o                         
 -11  10   1        121.09        113.80        31.65 o                         
 -10  10   1        277.67        268.92        61.80 o                         
  -9  10   1         72.66        107.00        21.10 o                         
  -8  10   1        357.81        332.59        18.44 o                         
  -7  10   1        477.84        462.81        23.45 o                         
  -6  10   1        960.16       1087.53       137.06 o                         
  -5  10   1        149.58        176.29        36.29 o                         
  -4  10   1       1024.79       1133.02       199.50 o                         
  -3  10   1        376.03        349.40        41.96 o                         
  -2  10   1         22.33         59.19        36.51 o                         
  -1  10   1        135.29        157.50        13.86 o                         
   0  10   1         22.55         18.52         3.77 o                         
   1  10   1        242.98        290.36        23.70 o                         
   2  10   1         70.60         79.70         4.95 o                         
   3  10   1        482.13        518.11         6.51 o                         
   4  10   1         61.05        103.29        23.87 o                         
   5  10   1        657.41        759.90        48.21 o                         
   6  10   1        739.30        887.24       124.99 o                         
   7  10   1         92.03         81.46         4.77 o                         
   8  10   1         19.76         32.85         3.67 o                         
   9  10   1        322.35        359.88         5.96 o                         
  10  10   1        453.72        511.73        33.01 o                         
  11  10   1        173.98        204.86         4.83 o                         
  12  10   1        262.89        278.00        16.36 o                         
  13  10   1        206.06        246.76         5.98 o                         
  14  10   1        204.98        220.75        38.66 o                         
  15  10   1         20.83         28.30         3.85 o                         
  16  10   1          0.82         12.40        24.16 o                         
  17  10   1         52.80         45.33         5.53 o                         
 -10  11   1          0.04          5.61         4.65 o                         
  -9  11   1         15.44         19.42         6.86 o                         
  -8  11   1         30.11         56.27         7.03 o                         
  -7  11   1         54.94         45.40         7.96 o                         
  -6  11   1        159.89        153.03         7.38 o                         
  -5  11   1         30.50         40.87         4.51 o                         
  -4  11   1         43.69         59.18         7.76 o                         
  -3  11   1        215.74        275.55        51.62 o                         
  -2  11   1         11.20          8.47         3.37 o                         
  -1  11   1         13.22         13.41         3.58 o                         
   0  11   1         73.82         99.74        14.20 o                         
   1  11   1        457.26        535.66        11.03 o                         
   2  11   1        173.06        256.70        40.04 o                         
   3  11   1         53.43         54.05         3.79 o                         
   4  11   1        214.77        280.91        17.45 o                         
   5  11   1        103.24        104.46         5.26 o                         
   6  11   1        141.12        166.90         4.23 o                         
   7  11   1        976.30       1002.95         8.53 o                         
   8  11   1       2031.68       2397.99       157.35 o                         
   9  11   1         56.44         56.56         4.53 o                         
  10  11   1        542.70        507.20         7.16 o                         
  11  11   1         56.98         58.55         3.75 o                         
  12  11   1        130.88        160.71        34.53 o                         
  13  11   1          6.87         13.66         3.60 o                         
  14  11   1         63.94         65.02         4.43 o                         
  15  11   1         99.10        142.85         6.21 o                         
  16  11   1          0.80         -1.97         3.52 o                         
  -9  12   1         83.05         83.99         8.18 o                         
  -8  12   1          5.74         10.94         6.55 o                         
  -7  12   1         15.11         19.70         6.40 o                         
  -6  12   1          7.21          2.80         4.39 o                         
  -5  12   1         36.70         36.96         5.46 o                         
  -4  12   1          0.34          2.90         3.74 o                         
  -3  12   1          0.24         64.62        39.09 o                         
  -2  12   1          0.71         -2.82         3.26 o                         
  -1  12   1        131.20        109.75        11.79 o                         
   0  12   1        517.88        527.07       118.51 o                         
   1  12   1         28.94         40.62         9.04 o                         
   2  12   1        242.54        334.58        59.87 o                         
   3  12   1        142.22        239.77        17.96 o                         
   4  12   1        276.72        299.22        14.75 o                         
   5  12   1        142.93        177.89        19.98 o                         
   6  12   1        130.01        146.11         8.50 o                         
   7  12   1         60.40         39.89         3.48 o                         
   8  12   1        212.65        205.53        22.76 o                         
   9  12   1        231.21        295.53        26.21 o                         
  10  12   1          2.13          7.02         2.96 o                         
  11  12   1        114.74        139.20        16.09 o                         
  12  12   1         11.36         10.39         2.99 o                         
  13  12   1        136.61        141.43        18.05 o                         
  14  12   1         10.37          7.03         3.47 o                         
  15  12   1         13.91         16.99         4.55 o                         
  16  12   1         11.52          9.27         3.59 o                         
  -8  13   1         53.51         25.67         6.43 o                         
  -7  13   1         41.71         51.07         7.33 o                         
  -6  13   1         15.07         13.62         6.13 o                         
  -5  13   1         12.85          7.07         4.54 o                         
  -4  13   1         61.67         79.72         7.71 o                         
  -3  13   1          9.39          7.30         4.04 o                         
  -2  13   1        116.82        124.93        13.00 o                         
  -1  13   1         24.08         34.84         4.46 o                         
   0  13   1        280.85        307.50        22.96 o                         
   1  13   1        472.68        567.68        29.03 o                         
   2  13   1        139.37        105.55         8.94 o                         
   3  13   1          5.71          4.26         2.22 o                         
   4  13   1        746.04        995.94       104.24 o                         
   5  13   1        498.73        519.60         9.95 o                         
   6  13   1         82.67         86.47         3.68 o                         
   7  13   1        145.12        133.74        12.46 o                         
   8  13   1         17.45         40.87         3.20 o                         
   9  13   1         55.59         45.70         3.63 o                         
  10  13   1        505.93        603.26        59.25 o                         
  11  13   1         52.24         54.55         3.67 o                         
  12  13   1         52.99         60.15         5.53 o                         
  13  13   1         12.22         16.14         4.32 o                         
  14  13   1         31.40         40.72         5.78 o                         
  15  13   1          8.45          6.12         4.35 o                         
  -6  14   1         13.46         18.87         4.50 o                         
  -5  14   1          0.04          4.43         6.06 o                         
  -4  14   1        112.27        114.15         7.41 o                         
  -3  14   1         20.09         19.03         3.55 o                         
  -2  14   1        133.99        142.07        15.54 o                         
  -1  14   1          2.44         12.98         4.13 o                         
   0  14   1         16.06        240.12       120.27 o                         
   1  14   1         46.15         54.14         4.03 o                         
   2  14   1         20.11         23.29         2.91 o                         
   3  14   1         54.71         68.39         5.36 o                         
   4  14   1        624.51        623.82        15.62 o                         
   5  14   1        951.13        995.39        31.89 o                         
   6  14   1        651.50        690.20        71.21 o                         
   7  14   1        460.42        575.53        52.87 o                         
   8  14   1         44.92         68.25         6.54 o                         
   9  14   1          1.25          8.75         2.61 o                         
  10  14   1         30.42         30.10         4.02 o                         
  11  14   1         26.85         30.28         4.79 o                         
  12  14   1         22.38         21.60         4.14 o                         
  13  14   1          0.20          4.71         3.01 o                         
  14  14   1          1.30          6.95         3.60 o                         
  -4  15   1         17.68         19.45         4.65 o                         
  -3  15   1         34.40         33.04         4.93 o                         
  -2  15   1        149.15        151.84        11.96 o                         
  -1  15   1        152.03        146.49        25.84 o                         
   0  15   1        125.38        133.04        16.14 o                         
   1  15   1         57.83         63.35         3.83 o                         
   2  15   1         45.89         71.46        13.43 o                         
   3  15   1         18.02         25.20         2.80 o                         
   4  15   1          0.75          3.43         2.99 o                         
   5  15   1         27.52         26.00         3.26 o                         
   6  15   1        161.31        161.33        16.06 o                         
   7  15   1         56.61         57.04         5.01 o                         
   8  15   1         83.10         89.79        10.05 o                         
   9  15   1        140.35        171.10        11.83 o                         
  10  15   1         65.20         46.05         7.80 o                         
  11  15   1         13.63         29.60         4.35 o                         
  12  15   1          1.09          0.56         2.50 o                         
  13  15   1         27.10         27.66         4.83 o                         
  -2  16   1          0.91          1.79         3.38 o                         
  -1  16   1          9.17          7.76         4.10 o                         
   0  16   1         55.11         48.60         4.92 o                         
   1  16   1         53.77         48.55         4.69 o                         
   2  16   1         34.25         26.08         3.88 o                         
   3  16   1         13.55         10.52         3.10 o                         
   4  16   1         40.60         76.40         4.98 o                         
   5  16   1        130.85        134.05        12.55 o                         
   6  16   1          1.80          1.54         2.76 o                         
   7  16   1          0.02          6.24         3.01 o                         
   8  16   1          4.08          1.36         3.10 o                         
   9  16   1         30.06         29.34         3.87 o                         
  10  16   1          9.55         11.20         2.83 o                         
  11  16   1          4.26          5.98         2.84 o                         
  12  16   1          0.22         -2.99         2.99 o                         
   0  17   1          0.50          1.59         3.23 o                         
   1  17   1          7.16          3.21         3.09 o                         
   2  17   1          5.51          5.69         3.19 o                         
   3  17   1         12.46         12.76         3.26 o                         
   4  17   1         28.19         34.05         4.08 o                         
   5  17   1         72.47         72.31        12.90 o                         
   6  17   1         29.27         33.18         3.55 o                         
   7  17   1         73.12         68.11        11.72 o                         
   8  17   1          0.18          0.59         3.04 o                         
   9  17   1         27.43         30.45         3.68 o                         
  10  17   1         15.38         14.78         7.44 o                         
  -9 -16   2         10.05         25.13         9.68 o                         
  -8 -16   2         22.65         15.21         2.77 o                         
  -7 -16   2         63.64         43.13         5.79 o                         
  -6 -16   2        182.34        187.41        21.19 o                         
  -5 -16   2         49.67         46.11        13.43 o                         
  -4 -16   2          6.06          8.00         3.15 o                         
  -3 -16   2          0.22          0.40         2.96 o                         
  -2 -16   2          2.76          1.87         3.09 o                         
  -1 -16   2          4.27          2.27         3.18 o                         
   0 -16   2          0.05         -0.69         3.26 o                         
   1 -16   2          0.23         -0.92         4.24 o                         
 -11 -15   2          1.75          8.72         3.52 o                         
 -10 -15   2          0.97          3.49         3.76 o                         
  -9 -15   2         77.98         73.80         4.12 o                         
  -8 -15   2         41.29         54.13         7.85 o                         
  -7 -15   2         21.23         18.53         2.96 o                         
  -6 -15   2         57.02         45.41         6.54 o                         
  -5 -15   2        132.35        138.41         9.36 o                         
  -4 -15   2        135.75        104.79        11.86 o                         
  -3 -15   2         22.35         40.41         5.72 o                         
  -2 -15   2         55.06         51.55         4.89 o                         
  -1 -15   2         21.67         27.22         3.02 o                         
   0 -15   2          7.51          5.75         3.62 o                         
   1 -15   2          2.46         10.71         5.69 o                         
   2 -15   2          0.06         -0.11         4.00 o                         
   3 -15   2          1.72          3.94         6.10 o                         
 -13 -14   2         10.97          9.30        11.49 o                         
 -12 -14   2         52.18         42.37         7.79 o                         
 -11 -14   2         98.97         74.47         4.32 o                         
 -10 -14   2         60.26         73.64         9.86 o                         
  -9 -14   2        165.49        151.86         5.31 o                         
  -8 -14   2         57.58         55.58         3.76 o                         
  -7 -14   2        173.75        167.18        17.43 o                         
  -6 -14   2         44.69         43.40         3.19 o                         
  -5 -14   2          0.05          9.07         8.08 o                         
  -4 -14   2         99.63         96.98         8.42 o                         
  -3 -14   2          8.08          8.36         2.23 o                         
  -2 -14   2          2.48          1.11         2.61 o                         
  -1 -14   2        146.41        142.47         8.90 o                         
   0 -14   2          3.27          4.21         2.69 o                         
   1 -14   2         39.02         30.56         2.83 o                         
   2 -14   2         35.57         32.26         4.65 o                         
   3 -14   2         28.08         19.88         4.99 o                         
   4 -14   2         15.17         12.46         4.41 o                         
   5 -14   2          0.52          5.55         4.24 o                         
 -14 -13   2         49.75         36.08         4.41 o                         
 -13 -13   2         92.47         79.11        10.09 o                         
 -12 -13   2          0.39          8.18         7.74 o                         
 -11 -13   2         37.12         54.11         5.20 o                         
 -10 -13   2         57.90         50.89         3.97 o                         
  -9 -13   2         70.95        113.22         4.84 o                         
  -8 -13   2          9.90          8.20         3.56 o                         
  -7 -13   2          3.43          5.64         6.95 o                         
  -6 -13   2         71.32         57.51         6.61 o                         
  -5 -13   2        219.56        186.17        13.80 o                         
  -4 -13   2         75.97         78.30         3.77 o                         
  -3 -13   2          0.25          3.51         2.40 o                         
  -2 -13   2         60.83         58.38         5.91 o                         
  -1 -13   2         56.77         58.08         4.33 o                         
   0 -13   2         18.17         19.99         2.61 o                         
   1 -13   2        139.98        124.46        11.81 o                         
   2 -13   2        116.07        119.41         5.14 o                         
   3 -13   2        161.59        135.63         4.98 o                         
   4 -13   2        180.82        161.95        15.62 o                         
   5 -13   2         64.23         48.14         5.50 o                         
   6 -13   2         44.94         48.41         5.18 o                         
   7 -13   2         31.82         26.60         5.04 o                         
 -15 -12   2         69.86         49.84         4.14 o                         
 -14 -12   2         49.42         37.75         4.32 o                         
 -13 -12   2        246.27        230.70        43.30 o                         
 -12 -12   2        261.91        262.21        30.60 o                         
 -11 -12   2        392.82        393.26        33.48 o                         
 -10 -12   2        547.64        609.00        10.00 o                         
  -9 -12   2          0.54          4.46         4.10 o                         
  -8 -12   2        408.55        469.47        32.12 o                         
  -7 -12   2        135.03        134.51        12.15 o                         
  -6 -12   2         63.95         55.20         6.43 o                         
  -5 -12   2         26.73         20.05         3.21 o                         
  -4 -12   2          0.13          1.10         2.52 o                         
  -3 -12   2        863.16        895.79        46.53 o                         
  -2 -12   2        694.50        701.70        22.55 o                         
  -1 -12   2        119.30        109.59         6.78 o                         
   0 -12   2        104.13        105.36         3.34 o                         
   1 -12   2          3.28          5.34         2.63 o                         
   2 -12   2        164.21        347.65        78.20 o                         
   3 -12   2        318.58        287.28         6.51 o                         
   4 -12   2         14.62         18.43         4.30 o                         
   5 -12   2        136.58        169.27        29.75 o                         
   6 -12   2         49.93         47.88         4.90 o                         
   7 -12   2         30.76         25.10         4.86 o                         
   8 -12   2         23.21         25.75         5.27 o                         
 -15 -11   2          0.17         14.14         3.45 o                         
 -14 -11   2         10.94         10.44         4.35 o                         
 -13 -11   2         61.15         53.48         8.68 o                         
 -12 -11   2        187.22        169.69        42.55 o                         
 -11 -11   2         17.30         19.26         3.53 o                         
 -10 -11   2          0.44        101.48         4.96 o                         
  -9 -11   2         23.71         20.59         3.49 o                         
  -8 -11   2         97.45        101.51         5.53 o                         
  -7 -11   2        711.75        819.22        30.17 o                         
  -6 -11   2         20.28         18.56         4.96 o                         
  -5 -11   2        313.19        327.10        14.83 o                         
  -4 -11   2        372.08        404.60        37.15 o                         
  -3 -11   2        172.88        178.40         4.11 o                         
  -2 -11   2        109.53        132.51         4.23 o                         
  -1 -11   2        538.89        552.37        25.68 o                         
   0 -11   2        141.37        141.13         7.91 o                         
   1 -11   2        756.78        894.63        26.14 o                         
   2 -11   2         88.78         96.60         3.56 o                         
   3 -11   2         24.49        157.87        21.08 o                         
   4 -11   2         18.04         17.56         3.15 o                         
   5 -11   2          3.78         -0.70         3.33 o                         
   6 -11   2        190.09        240.45         7.80 o                         
   7 -11   2          0.70          1.94         2.98 o                         
   8 -11   2          1.87         21.11         6.45 o                         
   9 -11   2         74.39         50.07         7.22 o                         
  10 -11   2        134.94        102.38         9.67 o                         
 -16 -10   2         22.37         15.42         4.84 o                         
 -15 -10   2         58.27         65.01         9.34 o                         
 -14 -10   2        158.77        127.79        19.15 o                         
 -13 -10   2         20.78         28.86         3.26 o                         
 -12 -10   2          0.48         -2.06         4.15 o                         
 -11 -10   2         67.99         74.26         5.36 o                         
 -10 -10   2         85.59         94.55         5.59 o                         
  -9 -10   2        202.24        228.03        35.84 o                         
  -8 -10   2        302.51        349.24        27.46 o                         
  -7 -10   2        589.75        695.93        52.99 o                         
  -6 -10   2        116.72        132.38        10.66 o                         
  -5 -10   2          3.22          6.13         2.80 o                         
  -4 -10   2        135.42        177.45        12.84 o                         
  -3 -10   2       1309.05       1481.42        62.27 o                         
  -2 -10   2        313.23        326.09        20.54 o                         
  -1 -10   2       1123.89       1425.12        64.49 o                         
   0 -10   2        271.21        338.44        12.18 o                         
   1 -10   2        252.98        271.14        10.38 o                         
   2 -10   2       1045.96       1271.96        96.82 o                         
   3 -10   2          6.46          6.78         3.26 o                         
   4 -10   2        474.61        632.06        38.32 o                         
   5 -10   2         68.92         95.07         4.45 o                         
   6 -10   2        352.23        351.51         9.47 o                         
   7 -10   2        179.75        178.69         5.51 o                         
   8 -10   2         24.61         15.72         4.84 o                         
   9 -10   2          2.83         30.20         6.43 o                         
  10 -10   2          0.16         -5.01         6.29 o                         
  11 -10   2          0.05          3.60         4.16 o                         
 -16  -9   2          1.07          0.34         3.67 o                         
 -15  -9   2          8.17          8.09         3.88 o                         
 -14  -9   2         82.53         76.44         7.76 o                         
 -13  -9   2        200.94        246.31         6.40 o                         
 -12  -9   2        354.06        328.09         6.05 o                         
 -11  -9   2        376.09        440.02        31.51 o                         
 -10  -9   2         10.26        173.52         9.18 o                         
  -9  -9   2        441.54        409.06         7.90 o                         
  -8  -9   2        144.01        205.22         8.97 o                         
  -7  -9   2          0.83         -0.04         2.66 o                         
  -6  -9   2        860.96        856.78        40.99 o                         
  -5  -9   2        743.85        845.73        94.36 o                         
  -4  -9   2       1283.80       1349.20        71.46 o                         
  -3  -9   2        511.20        551.71        23.93 o                         
  -2  -9   2        281.58        322.24        24.13 o                         
  -1  -9   2        295.99        310.76        17.23 o                         
   0  -9   2        735.94        869.96        46.96 o                         
   1  -9   2        500.61        536.20        20.28 o                         
   2  -9   2         36.04        418.75       128.18 o                         
   3  -9   2         46.59        520.40       307.89 o                         
   4  -9   2          8.42         18.45         5.73 o                         
   5  -9   2        665.00        855.21        49.36 o                         
   6  -9   2        138.34        161.57        11.45 o                         
   7  -9   2         88.45         82.30        15.24 o                         
   8  -9   2         22.99         49.60        18.03 o                         
   9  -9   2         36.38         32.54         4.99 o                         
  10  -9   2         17.56         20.32         4.99 o                         
  11  -9   2          0.32         -0.81         5.99 o                         
  12  -9   2          5.93          8.29         4.24 o                         
 -16  -8   2         75.65         71.49         5.36 o                         
 -15  -8   2         47.08         50.68         4.24 o                         
 -14  -8   2         18.31         10.82         3.75 o                         
 -13  -8   2          2.58          1.46         4.11 o                         
 -12  -8   2        160.84        205.12        13.34 o                         
 -11  -8   2       1364.85       1458.99       102.23 o                         
 -10  -8   2         27.03        549.46       294.99 o                         
  -9  -8   2        346.80        407.48        45.24 o                         
  -8  -8   2         14.53         17.69         2.82 o                         
  -7  -8   2        588.86        860.31        42.48 o                         
  -6  -8   2         28.10         24.11         2.67 o                         
  -5  -8   2          9.00         15.92         4.86 o                         
  -4  -8   2        116.25        140.62        19.36 o                         
  -3  -8   2        673.16        752.74        53.59 o                         
  -2  -8   2        200.13        228.18        10.82 o                         
  -1  -8   2         29.50         15.12         2.50 o                         
   0  -8   2        352.73        365.20        13.71 o                         
   1  -8   2       1052.98       1005.48        91.84 o                         
   2  -8   2       2287.34       2418.67        82.90 o                         
   3  -8   2       3303.63       4039.20        71.52 o                         
   4  -8   2         88.40         93.87         4.42 o                         
   5  -8   2         21.77         37.91         3.67 o                         
   6  -8   2        236.90        288.23         6.60 o                         
   7  -8   2        102.82        114.41         6.62 o                         
   8  -8   2          0.08          0.99         3.76 o                         
   9  -8   2          0.08        137.10        77.77 o                         
  10  -8   2          8.07          9.40         4.18 o                         
  11  -8   2         23.02         21.52         4.71 o                         
  12  -8   2         27.68         17.10         6.66 o                         
 -17  -7   2         91.97         96.93         5.79 o                         
 -16  -7   2         54.88         50.52         5.23 o                         
 -15  -7   2         84.18         72.28         5.77 o                         
 -14  -7   2        104.01         97.99         5.04 o                         
 -13  -7   2        135.36        160.21         5.66 o                         
 -12  -7   2        111.65        123.89         6.18 o                         
 -11  -7   2        129.55        137.85        12.08 o                         
 -10  -7   2         15.98         20.62         3.58 o                         
  -9  -7   2        172.53        545.34        19.17 o                         
  -8  -7   2        207.21        221.74        12.51 o                         
  -7  -7   2        374.48        387.44        32.42 o                         
  -6  -7   2        508.85        585.72        72.08 o                         
  -5  -7   2        739.78        651.49        40.72 o                         
  -4  -7   2       5666.74       5746.70       340.94 o                         
  -3  -7   2         31.26        176.38        85.10 o                         
  -2  -7   2       3416.61       3914.73       128.87 o                         
  -1  -7   2       3248.94       4342.19       223.39 o                         
   0  -7   2        101.67        114.87         7.08 o                         
   1  -7   2         87.96         95.39         4.60 o                         
   2  -7   2        143.83        177.41        27.44 o                         
   3  -7   2       2485.74       2732.47        66.28 o                         
   4  -7   2       1208.22       1205.20       189.27 o                         
   5  -7   2         67.52         67.03         4.27 o                         
   6  -7   2         17.36         15.46         4.65 o                         
   7  -7   2         76.04         66.43         4.49 o                         
   8  -7   2        496.43        495.07        51.81 o                         
   9  -7   2        342.43        342.58        27.28 o                         
  10  -7   2          0.52         54.62        33.91 o                         
  11  -7   2          1.49         -0.06         3.52 o                         
  12  -7   2         30.05         17.48         3.92 o                         
  13  -7   2         15.78         13.36         4.55 o                         
 -17  -6   2          7.30         10.98         6.17 o                         
 -16  -6   2          0.01          2.76         5.69 o                         
 -15  -6   2          4.83          4.63         5.89 o                         
 -14  -6   2         40.98         29.99         6.30 o                         
 -13  -6   2        120.41        132.08         5.15 o                         
 -12  -6   2         35.10         31.67         4.13 o                         
 -11  -6   2          7.70         34.36        17.90 o                         
 -10  -6   2        283.59        317.48         6.13 o                         
  -9  -6   2        847.81        947.53        11.71 o                         
  -8  -6   2       1713.15       1481.28       280.60 o                         
  -7  -6   2          6.53          3.13         2.58 o                         
  -6  -6   2        115.00         98.15         3.83 o                         
  -5  -6   2       1468.38       1306.57       104.76 o                         
  -4  -6   2        423.66        365.67        14.14 o                         
  -3  -6   2        777.06        690.21        69.06 o                         
  -2  -6   2       2597.82       2219.46       206.55 o                         
  -1  -6   2       6634.05       7096.96       281.71 o                         
   0  -6   2       2954.57       3065.49       319.84 o                         
   1  -6   2        108.58         78.98         3.62 o                         
   2  -6   2        203.94        198.64        21.25 o                         
   3  -6   2        370.24        954.33       500.22 o                         
   4  -6   2          2.17          7.03         3.29 o                         
   5  -6   2         83.99        106.18        13.24 o                         
   6  -6   2          6.29          7.49         3.33 o                         
   7  -6   2          3.26          1.00         3.23 o                         
   8  -6   2        116.07        143.74        11.71 o                         
   9  -6   2        277.38        298.37        19.28 o                         
  10  -6   2        937.45        946.40        98.51 o                         
  11  -6   2         39.05         50.91         5.35 o                         
  12  -6   2          7.01         10.33         4.23 o                         
  13  -6   2         13.81         12.27         4.68 o                         
  14  -6   2          0.31          2.20         6.43 o                         
 -17  -5   2         24.93         25.31         4.74 o                         
 -16  -5   2         23.46         21.66         4.28 o                         
 -15  -5   2         30.71        130.37         6.58 o                         
 -14  -5   2         28.34         34.21         5.89 o                         
 -13  -5   2          5.46          4.58         5.83 o                         
 -12  -5   2        119.31        122.31         9.99 o                         
 -11  -5   2        655.96        655.34        29.39 o                         
 -10  -5   2        124.09        158.08         5.17 o                         
  -9  -5   2        113.55        111.49         5.80 o                         
  -8  -5   2       1438.00       1442.13        77.15 o                         
  -7  -5   2       2082.23       2518.09       116.25 o                         
  -6  -5   2          5.97          5.42         2.20 o                         
  -5  -5   2       3290.08       3329.67        87.08 o                         
  -4  -5   2          1.46        114.74        34.85 o                         
  -3  -5   2        576.77        543.69        22.04 o                         
  -2  -5   2        408.10        388.65         7.96 o                         
  -1  -5   2        482.59        430.05        23.29 o                         
   0  -5   2        195.57        148.38         7.25 o                         
   1  -5   2        292.21        216.98        10.60 o                         
   2  -5   2        798.99        764.40        25.92 o                         
   3  -5   2        208.75        603.50        92.37 o                         
   4  -5   2        350.23        361.79        11.39 o                         
   5  -5   2          6.15         11.02         3.40 o                         
   6  -5   2        467.43        583.79        57.96 o                         
   7  -5   2        264.88        280.83        22.12 o                         
   8  -5   2        893.30        915.81        58.98 o                         
   9  -5   2        892.17        862.02        38.44 o                         
  10  -5   2         21.23         37.57         3.89 o                         
  11  -5   2        138.14        134.64         6.20 o                         
  12  -5   2         40.01         51.27         5.23 o                         
  13  -5   2         88.98         63.19         8.06 o                         
  14  -5   2         95.22         92.10         9.13 o                         
  15  -5   2          7.51         10.92         6.45 o                         
 -17  -4   2          4.16          4.11         4.43 o                         
 -16  -4   2          0.12          3.75         3.83 o                         
 -15  -4   2         45.50         34.88         5.18 o                         
 -14  -4   2        114.31        126.59         7.56 o                         
 -13  -4   2        114.47        127.75         7.69 o                         
 -12  -4   2         70.05         73.95         7.30 o                         
 -11  -4   2        144.32        175.50        17.10 o                         
 -10  -4   2        476.36        456.79        12.74 o                         
  -9  -4   2        380.38        529.04        23.98 o                         
  -8  -4   2        250.56        262.48         5.58 o                         
  -7  -4   2       2938.25       3099.82        97.31 o                         
  -6  -4   2       4298.82       4681.42        70.14 o                         
  -5  -4   2       2003.73       1812.23        42.37 o                         
  -4  -4   2        230.29        149.50         4.63 o                         
  -3  -4   2       2852.50       2894.48        83.47 o                         
  -2  -4   2       2488.29       2199.21        46.90 o                         
  -1  -4   2        112.53        136.23         8.65 o                         
   0  -4   2       2458.76       2330.41        94.00 o                         
   1  -4   2        401.31        387.79         8.77 o                         
   2  -4   2        234.20        246.12        29.42 o                         
   3  -4   2        143.27        165.73         8.77 o                         
   4  -4   2        724.49        792.39        17.59 o                         
   5  -4   2         11.87         11.22         3.02 o                         
   6  -4   2        952.52        958.14        48.95 o                         
   7  -4   2        341.67        323.69        50.18 o                         
   8  -4   2         74.75         64.59         3.77 o                         
   9  -4   2        132.86        127.38         6.06 o                         
  10  -4   2        372.03        340.64         8.78 o                         
  11  -4   2          0.05          1.26         4.13 o                         
  12  -4   2         22.96         28.59         6.89 o                         
  13  -4   2        226.33        223.18        10.40 o                         
  14  -4   2         10.84          6.66         6.56 o                         
  15  -4   2         39.64         28.06         5.64 o                         
 -17  -3   2          4.04         -2.42         6.17 o                         
 -16  -3   2          5.01          1.11         6.36 o                         
 -15  -3   2          4.15         -4.16         6.02 o                         
 -14  -3   2         38.48         41.01         6.24 o                         
 -13  -3   2          9.60          7.95         4.56 o                         
 -12  -3   2        567.03        593.30         7.04 o                         
 -11  -3   2        238.89        281.28         5.63 o                         
 -10  -3   2        213.55       1029.85       581.62 o                         
  -9  -3   2       1409.33       1530.78        63.68 o                         
  -8  -3   2       1338.11       1349.40        51.35 o                         
  -7  -3   2         30.42         55.02         3.08 o                         
  -6  -3   2        263.82        284.83         4.41 o                         
  -5  -3   2        369.57        252.30        68.68 o                         
  -4  -3   2        186.73        191.92         4.45 o                         
  -3  -3   2         14.09          6.15         2.86 o                         
  -2  -3   2        482.12        464.13         7.98 o                         
  -1  -3   2       1472.48       1566.92        85.65 o                         
   0  -3   2        632.18        771.11        18.07 o                         
   1  -3   2         11.54         16.54         3.78 o                         
   2  -3   2       2205.56       2193.54        15.43 o                         
   3  -3   2        579.09        554.79        20.50 o                         
   4  -3   2       2599.02       2497.93       131.10 o                         
   5  -3   2       4148.13       5153.90       368.04 o                         
   6  -3   2        447.55        424.38         7.30 o                         
   7  -3   2       1298.35       1291.72        11.78 o                         
   8  -3   2       3412.47       3495.79       233.12 o                         
   9  -3   2       1172.43       1229.87        30.49 o                         
  10  -3   2        653.12        511.33        38.53 o                         
  11  -3   2          3.34          2.36         6.08 o                         
  12  -3   2        222.88        207.28         8.61 o                         
  13  -3   2        351.05        388.15        11.31 o                         
  14  -3   2         19.65         19.66         6.32 o                         
  15  -3   2         30.72         26.26         6.70 o                         
  16  -3   2          0.45         -0.28         4.46 o                         
 -17  -2   2         41.60         29.97         5.06 o                         
 -16  -2   2         20.76         24.91         4.71 o                         
 -15  -2   2         55.17         74.57         6.34 o                         
 -14  -2   2         44.22         51.93         4.84 o                         
 -13  -2   2          0.35         -3.15         5.59 o                         
 -12  -2   2         29.25         38.17         3.85 o                         
 -11  -2   2         85.88         89.36         3.72 o                         
 -10  -2   2         57.10         67.52        11.74 o                         
  -9  -2   2       1497.81       1452.92        58.09 o                         
  -8  -2   2       1473.27       1483.06        13.98 o                         
  -7  -2   2       7636.55       8162.13       181.02 o                         
  -6  -2   2       2419.10       2251.78        69.04 o                         
  -5  -2   2        696.97        631.14        11.67 o                         
  -4  -2   2        901.82        983.36       122.60 o                         
  -3  -2   2        235.12        168.52         5.05 o                         
  -2  -2   2       1916.40       1701.44        60.58 o                         
  -1  -2   2       7196.01       7834.12       201.97 o                         
   0  -2   2         58.72         49.98         4.46 o                         
   1  -2   2       1340.96        731.83        42.43 o                         
   2  -2   2       2047.45       1842.47       223.37 o                         
   3  -2   2      10173.47      12252.07       155.27 o                         
   4  -2   2        266.29        233.98        10.90 o                         
   5  -2   2       5267.51       5672.23       117.78 o                         
   6  -2   2       3999.38       4603.99       142.23 o                         
   7  -2   2        478.67        554.22         8.61 o                         
   8  -2   2          0.99         -1.77         3.65 o                         
   9  -2   2        106.86        261.47        60.95 o                         
  10  -2   2        105.18        111.13         5.94 o                         
  11  -2   2         18.28         21.36         6.49 o                         
  12  -2   2       1164.39       1360.37        17.48 o                         
  13  -2   2        824.80        800.76        14.97 o                         
  14  -2   2        416.24        472.97        12.92 o                         
  15  -2   2         41.97         46.57         6.98 o                         
  16  -2   2         60.52         76.77         9.06 o                         
 -17  -1   2         18.90         24.22         4.63 o                         
 -16  -1   2          0.26          2.57         4.26 o                         
 -15  -1   2         40.34         37.36         5.36 o                         
 -14  -1   2         70.04        364.94        10.35 o                         
 -13  -1   2        320.85        364.18        41.77 o                         
 -12  -1   2        302.82        363.83        18.68 o                         
 -11  -1   2        982.91       1002.30        10.04 o                         
 -10  -1   2        977.41        987.65        13.52 o                         
  -9  -1   2         15.81        164.14        17.84 o                         
  -8  -1   2        185.94        177.98         6.51 o                         
  -7  -1   2       1606.66       1642.53        37.55 o                         
  -6  -1   2       8177.79       8894.82       238.32 o                         
  -5  -1   2        776.61        649.66        26.39 o                         
  -4  -1   2        979.91        875.25        44.15 o                         
  -3  -1   2         31.75         40.19         4.19 o                         
  -2  -1   2       7165.54       8282.89        79.30 o                         
  -1  -1   2       1451.49       1511.47        35.26 o                         
   0  -1   2        351.86        259.39        15.69 o                         
   1  -1   2        459.80        424.40        20.03 o                         
   2  -1   2       2830.94       2735.44        81.23 o                         
   3  -1   2        137.91        129.62        10.92 o                         
   4  -1   2          4.41         92.74        27.00 o                         
   5  -1   2        868.80        727.42        33.93 o                         
   6  -1   2        333.87        206.54         7.93 o                         
   7  -1   2       3530.44       3023.16        81.21 o                         
   8  -1   2          3.14          6.65         3.51 o                         
   9  -1   2       1204.10       1083.02        15.16 o                         
  10  -1   2        156.18        156.05         7.68 o                         
  11  -1   2         12.03          9.18         4.71 o                         
  12  -1   2        368.19        457.92        10.77 o                         
  13  -1   2          4.83          3.75         4.30 o                         
  14  -1   2         99.82        124.12         7.95 o                         
  15  -1   2        331.67        308.34        10.15 o                         
  16  -1   2         76.49         72.61         7.63 o                         
  17  -1   2         59.33         51.32         5.83 o                         
 -16   0   2         64.34         86.88         7.39 o                         
 -15   0   2          1.57          4.58         6.32 o                         
 -14   0   2          2.20          5.67         4.37 o                         
 -13   0   2        317.67        355.48         6.48 o                         
 -12   0   2       1030.54       1182.14        26.91 o                         
 -11   0   2          5.27          2.44         3.27 o                         
 -10   0   2       1185.92       1318.85        75.56 o                         
  -9   0   2        178.23        163.38         5.03 o                         
  -8   0   2        151.88        172.72        15.43 o                         
  -7   0   2        729.25        659.54         7.77 o                         
  -6   0   2        508.74        428.99         6.57 o                         
  -5   0   2          2.77          1.31         3.29 o                         
  -4   0   2        246.39        200.01         5.29 o                         
  -3   0   2       5762.75       5781.19       334.01 o                         
  -2   0   2       2335.34       2152.11       218.82 o                         
  -1   0   2          7.17         10.10         4.50 o                         
   0   0   2       1110.21       1147.07        12.84 o                         
   1   0   2       1411.16       1282.66        49.22 o                         
   2   0   2        388.42        262.25        46.94 o                         
   4   0   2       2172.26       1876.11       133.39 o                         
   5   0   2        970.57        976.17       112.70 o                         
   6   0   2        791.32        702.25        10.56 o                         
   7   0   2        378.67        372.66         8.91 o                         
   8   0   2       1142.35       1293.79       148.24 o                         
   9   0   2       1888.80       1982.20       147.81 o                         
  10   0   2       1341.08       1688.43       221.38 o                         
  11   0   2        648.61        748.34        12.70 o                         
  12   0   2        551.43        526.59        10.44 o                         
  13   0   2        705.88        758.56        12.08 o                         
  14   0   2          3.16          2.85         6.47 o                         
  15   0   2         11.71         16.49         5.08 o                         
  16   0   2         30.17         40.55         6.96 o                         
  17   0   2          0.44          1.50         6.29 o                         
 -16   1   2         17.58         15.98         4.90 o                         
 -15   1   2        186.35        217.55         9.24 o                         
 -14   1   2        190.96        219.85         8.90 o                         
 -13   1   2         60.44         60.46         4.41 o                         
 -12   1   2        208.67        245.69        13.49 o                         
 -11   1   2         61.26         67.23         4.63 o                         
 -10   1   2         27.52         33.71         3.50 o                         
  -9   1   2        166.94        150.22         4.71 o                         
  -8   1   2        112.02         96.51         4.41 o                         
  -7   1   2        221.29        208.77        27.47 o                         
  -6   1   2        738.76        803.55        25.31 o                         
  -5   1   2        221.82        196.16         5.13 o                         
  -4   1   2        552.25        553.98        34.08 o                         
  -3   1   2          0.02          3.55         4.99 o                         
  -2   1   2       2114.04       2955.06       198.80 o                         
  -1   1   2        895.57        658.75        15.46 o                         
   0   1   2        116.39         86.24         6.77 o                         
   1   1   2       5259.38       5134.67       626.64 o                         
   2   1   2         93.42        105.83         9.51 o                         
   5   1   2       4123.01       3662.36       396.51 o                         
   6   1   2      11819.57      13850.35        55.33 o                         
   7   1   2       4352.15       4445.97       498.56 o                         
   8   1   2        355.39        393.12        29.44 o                         
   9   1   2        257.20        265.17        24.44 o                         
  10   1   2       1322.12       1532.73        15.98 o                         
  11   1   2        519.60        556.56        10.22 o                         
  12   1   2         69.44         77.86         6.07 o                         
  13   1   2         34.21         17.95         7.49 o                         
  15   1   2         99.92         88.85         6.71 o                         
  16   1   2         17.17         13.00         6.81 o                         
  17   1   2          0.36          2.44         6.34 o                         
 -16   2   2         29.05         29.37         7.16 o                         
 -15   2   2         42.02         38.75         7.14 o                         
 -14   2   2        207.59        223.74         8.41 o                         
 -13   2   2        721.61        834.15       125.37 o                         
 -12   2   2         26.54         33.58         7.07 o                         
 -11   2   2         30.25         37.31         3.98 o                         
 -10   2   2         94.48         98.67         4.91 o                         
  -9   2   2        615.05        680.61         9.55 o                         
  -8   2   2         31.42         30.85         3.68 o                         
  -7   2   2        169.33        167.67         4.74 o                         
  -6   2   2       2688.89       2687.09        70.13 o                         
  -5   2   2       3728.03       3705.77       146.93 o                         
  -4   2   2        888.44        818.49        32.03 o                         
  -3   2   2       8595.85       7917.02       239.76 o                         
  -2   2   2        393.14        326.98         9.54 o                         
  -1   2   2       2854.95       2437.80       172.33 o                         
   0   2   2        410.59        434.63        11.51 o                         
   1   2   2       7190.98       8655.74       104.45 o                         
   2   2   2          1.66          0.73         9.38 o                         
   5   2   2        731.99        618.86        11.86 o                         
   6   2   2       9302.19       9824.56        44.66 o                         
   7   2   2      11711.44      13307.10        47.83 o                         
   8   2   2       2576.33       2559.26       291.27 o                         
   9   2   2       1486.35       1467.67       137.90 o                         
  10   2   2        925.33       1425.47       245.15 o                         
  11   2   2        227.42        234.32         7.16 o                         
  12   2   2          1.43          3.88         5.08 o                         
  13   2   2         21.26         16.50         4.48 o                         
  14   2   2         70.99         62.05         7.48 o                         
  15   2   2         11.17         18.29         6.06 o                         
  16   2   2          4.59         10.73         4.60 o                         
  17   2   2          4.33         -0.94         4.26 o                         
 -15   3   2          8.05          8.12         6.29 o                         
 -14   3   2         24.95         23.58         4.65 o                         
 -13   3   2         80.46         76.77        12.02 o                         
 -12   3   2         68.07         87.25        10.14 o                         
 -11   3   2         20.29         22.34         4.54 o                         
 -10   3   2        321.43        260.15        18.84 o                         
  -9   3   2        970.71        986.03        71.04 o                         
  -8   3   2       1678.12       1853.40        80.98 o                         
  -7   3   2        156.72        163.56         4.75 o                         
  -6   3   2          0.77          2.98         2.85 o                         
  -5   3   2       3728.16       3979.95       210.31 o                         
  -4   3   2       1803.99       1665.30        95.24 o                         
  -3   3   2         25.00         14.86         4.72 o                         
  -2   3   2        240.75        228.35        22.28 o                         
  -1   3   2       8515.42       7975.84       352.55 o                         
   0   3   2       7117.86       6810.30        70.54 o                         
   1   3   2       4407.74       4253.98        27.55 o                         
   2   3   2       1178.50       1033.41        17.95 o                         
   6   3   2        332.78        329.12         8.42 o                         
   7   3   2        309.14        326.12         8.00 o                         
   8   3   2       1969.70       1598.07        15.15 o                         
   9   3   2       1113.37       1147.14        40.29 o                         
  10   3   2        236.54        763.40       243.11 o                         
  11   3   2        385.00        444.65        17.45 o                         
  12   3   2         30.63         40.68         6.32 o                         
  13   3   2          7.23         12.21         6.47 o                         
  14   3   2          9.15         11.82         6.02 o                         
  15   3   2          6.13         13.06         4.54 o                         
  16   3   2          0.32          4.16         4.48 o                         
  17   3   2          0.80         -0.32         4.33 o                         
  18   3   2          3.55          7.97         6.25 o                         
 -15   4   2         66.23         74.36         8.10 o                         
 -14   4   2         25.77         22.51         6.88 o                         
 -13   4   2         35.53         42.64         4.27 o                         
 -12   4   2          3.30          7.00         3.53 o                         
 -11   4   2          6.69          3.75         4.24 o                         
 -10   4   2        328.00        325.03        13.50 o                         
  -9   4   2       1183.15       1182.17        68.80 o                         
  -8   4   2        353.03        354.41        20.90 o                         
  -7   4   2        612.15        647.31        40.95 o                         
  -6   4   2         26.41         16.01         2.91 o                         
  -5   4   2          3.12          4.59         2.84 o                         
  -4   4   2        186.94        158.36         9.03 o                         
  -3   4   2         66.10         76.44         8.41 o                         
  -2   4   2       5566.89       5034.58       179.93 o                         
  -1   4   2         24.71         23.43         3.43 o                         
   0   4   2         15.05         15.32         4.72 o                         
   1   4   2       4666.42       5096.09       621.44 o                         
   2   4   2        955.24        827.41        15.83 o                         
   6   4   2       8046.96       9401.51       661.67 o                         
   7   4   2       3870.99       4267.26       125.31 o                         
   8   4   2         21.67         16.77         4.65 o                         
   9   4   2        317.98        368.23         6.78 o                         
  10   4   2         18.77         13.50         4.61 o                         
  11   4   2        365.84        406.87       125.01 o                         
  12   4   2         19.64         21.61         3.57 o                         
  13   4   2        291.91        284.58         7.79 o                         
  14   4   2        742.96        742.40        11.58 o                         
  15   4   2        161.40        189.52         7.98 o                         
  16   4   2          0.21          3.12         5.89 o                         
  17   4   2         13.16         13.94         4.48 o                         
  18   4   2         12.81         14.75         4.65 o                         
 -14   5   2         24.26         19.17         5.36 o                         
 -13   5   2          4.03          3.75         4.35 o                         
 -12   5   2          1.45          7.79         4.27 o                         
 -11   5   2        180.04        213.91         5.69 o                         
 -10   5   2          8.95         16.73         3.23 o                         
  -9   5   2        339.92        405.84       130.44 o                         
  -8   5   2        278.05        259.52        28.72 o                         
  -7   5   2        104.02         92.37         3.97 o                         
  -6   5   2        453.14        531.20        51.63 o                         
  -5   5   2        316.53        303.86         6.72 o                         
  -4   5   2        278.89        264.79        16.37 o                         
  -3   5   2       1091.80        934.06        56.17 o                         
  -2   5   2       7014.65       6557.35       315.27 o                         
  -1   5   2       4364.68       4113.44       267.87 o                         
   0   5   2       2582.15       2129.76        83.67 o                         
   1   5   2       2303.19       2145.84        39.37 o                         
   2   5   2        181.24        109.99         5.27 o                         
   3   5   2        714.83        732.50        40.23 o                         
   4   5   2        658.37        864.63        14.45 o                         
   5   5   2        806.02        672.89        12.26 o                         
   6   5   2        383.88        555.83        11.12 o                         
   7   5   2       2452.09       2925.22        82.84 o                         
   8   5   2        396.83        384.75        19.57 o                         
   9   5   2       1393.19       1392.02        39.40 o                         
  10   5   2        579.32        866.55       112.54 o                         
  11   5   2         63.98         76.32         9.10 o                         
  12   5   2        140.83        156.03         6.09 o                         
  13   5   2          3.18          8.73         3.02 o                         
  14   5   2         90.28         89.58         6.86 o                         
  15   5   2        212.69        223.64         8.56 o                         
  16   5   2          1.26          5.23         3.96 o                         
  17   5   2          9.77         12.16         4.46 o                         
  18   5   2         15.78         12.36         6.38 o                         
 -14   6   2         25.18         23.97         7.00 o                         
 -13   6   2         32.60         16.74         4.82 o                         
 -12   6   2          0.56          0.03         3.38 o                         
 -11   6   2        126.92        152.85         5.20 o                         
 -10   6   2        633.36        502.69        20.37 o                         
  -9   6   2         16.90         12.24         3.21 o                         
  -8   6   2        138.25        168.01        18.36 o                         
  -7   6   2        316.63        311.49        26.77 o                         
  -6   6   2        171.99        158.17        11.04 o                         
  -5   6   2       1152.46       1159.82        18.14 o                         
  -4   6   2        204.34        174.41         6.81 o                         
  -3   6   2          6.32       1023.67       546.18 o                         
  -2   6   2       2210.52       2360.49       351.44 o                         
  -1   6   2        549.82        405.29        24.30 o                         
   0   6   2       6791.85       7240.39       707.22 o                         
   1   6   2      13690.04      14640.32       342.69 o                         
   2   6   2      10083.04      11441.20       575.95 o                         
   3   6   2       1220.69        964.09       121.05 o                         
   4   6   2       1689.92       1644.92        17.43 o                         
   5   6   2       1013.74       1128.65        14.79 o                         
   6   6   2        150.26        189.31         8.09 o                         
   7   6   2         12.29          3.78         3.42 o                         
   8   6   2       1446.15       1837.15        11.87 o                         
   9   6   2         77.84         90.70         4.43 o                         
  10   6   2        506.88        510.85        11.30 o                         
  11   6   2         90.03         90.56         4.54 o                         
  12   6   2        305.91        314.09        25.47 o                         
  13   6   2         21.08         25.29         4.67 o                         
  14   6   2         52.42         41.22         7.86 o                         
  15   6   2         20.22         30.05         6.15 o                         
  16   6   2         47.15         35.26         5.20 o                         
  17   6   2          0.09          8.35         4.52 o                         
  18   6   2         26.35         35.68         6.64 o                         
 -13   7   2          5.99          6.04         4.81 o                         
 -12   7   2         13.73          8.15         3.72 o                         
 -11   7   2         44.21         38.10         4.31 o                         
 -10   7   2          0.01          1.90         4.30 o                         
  -9   7   2        322.13        255.21        23.03 o                         
  -8   7   2        250.04        262.78        22.92 o                         
  -7   7   2         47.25         51.24         7.58 o                         
  -6   7   2        715.62        765.05        61.14 o                         
  -5   7   2       1277.41       1239.59        74.82 o                         
  -4   7   2       1745.98       1769.60        82.43 o                         
  -3   7   2       1937.06       1860.52        59.20 o                         
  -2   7   2       2015.62       1955.94        89.28 o                         
  -1   7   2        213.22        174.87        16.56 o                         
   0   7   2        151.02        137.53         4.78 o                         
   1   7   2       8472.21      11105.27      2293.73 o                         
   2   7   2       2679.77       2767.64       232.86 o                         
   3   7   2        362.11        325.76        30.63 o                         
   4   7   2       3535.24       3396.28       185.38 o                         
   5   7   2       2017.38       2101.76        17.91 o                         
   6   7   2        993.60       1007.97        12.83 o                         
   7   7   2        113.21        112.24         4.58 o                         
   8   7   2         45.51         48.25         4.17 o                         
   9   7   2        649.69       1190.74       602.81 o                         
  10   7   2        635.79        705.95        36.45 o                         
  11   7   2        247.21        288.60        42.48 o                         
  12   7   2        177.86        158.43         4.97 o                         
  13   7   2         12.65         13.90         4.19 o                         
  14   7   2        558.22        631.19        53.01 o                         
  15   7   2        317.38        304.81        26.83 o                         
  16   7   2        146.54        206.94         8.88 o                         
  17   7   2         97.51         92.18         6.54 o                         
  18   7   2          7.44         11.89         4.20 o                         
 -12   8   2         34.15         29.46         5.17 o                         
 -11   8   2         14.64         11.41         3.44 o                         
 -10   8   2         12.14          9.03         3.26 o                         
  -9   8   2          6.93          6.05         3.23 o                         
  -8   8   2        109.52        159.98        34.93 o                         
  -7   8   2        122.54        111.91         7.44 o                         
  -6   8   2         82.16         95.12         9.47 o                         
  -5   8   2        107.83        121.98         8.24 o                         
  -4   8   2         43.43         41.60         4.57 o                         
  -3   8   2       3668.70       5652.75       964.14 o                         
  -2   8   2       4615.70       4093.26       249.32 o                         
  -1   8   2        333.21        297.71        65.89 o                         
   0   8   2       1155.71       1263.65        87.02 o                         
   1   8   2        599.08        536.48        27.62 o                         
   2   8   2       1864.52       1938.61        22.29 o                         
   3   8   2        626.14        630.09        33.11 o                         
   4   8   2       1214.10       1211.78        38.71 o                         
   5   8   2         46.99         47.76         4.57 o                         
   6   8   2         13.20          8.25         5.83 o                         
   7   8   2        476.96        599.46        43.57 o                         
   8   8   2         17.15         17.12         3.11 o                         
   9   8   2          1.73          7.15         3.84 o                         
  10   8   2          2.00        133.02        72.38 o                         
  11   8   2       1474.00       1636.68        72.63 o                         
  12   8   2        573.35        562.65        17.10 o                         
  13   8   2          5.02         11.51         4.29 o                         
  14   8   2         14.76         19.95         3.64 o                         
  15   8   2        125.06        139.77        17.07 o                         
  16   8   2         93.84         85.90        12.35 o                         
  17   8   2        143.27        107.70         6.88 o                         
 -12   9   2          0.68          7.68         7.82 o                         
 -11   9   2          0.86          1.96         3.07 o                         
 -10   9   2         89.09         79.10        12.94 o                         
  -9   9   2        158.14        142.14        21.24 o                         
  -8   9   2        210.88        247.97        37.92 o                         
  -7   9   2        237.87        266.80         7.33 o                         
  -6   9   2        814.30        819.54        64.86 o                         
  -5   9   2       1264.34       1327.09       203.95 o                         
  -4   9   2        354.13        370.33        41.63 o                         
  -3   9   2        286.46        261.41        33.48 o                         
  -2   9   2         10.91        778.52       197.69 o                         
  -1   9   2        116.47         87.48         3.92 o                         
   0   9   2        706.05        761.07       122.77 o                         
   1   9   2        271.70        286.30        10.88 o                         
   2   9   2        369.93        363.31         6.26 o                         
   3   9   2       1067.30       1177.78        54.44 o                         
   4   9   2       1357.67       1278.96         9.46 o                         
   5   9   2         48.87         47.37         5.06 o                         
   6   9   2        329.53        350.56         7.65 o                         
   7   9   2         85.45        101.67         4.62 o                         
   8   9   2        200.06        202.44         4.77 o                         
   9   9   2         92.64         88.84        13.22 o                         
  10   9   2         28.47         43.26         7.57 o                         
  11   9   2        293.41        327.28         6.40 o                         
  12   9   2        899.29       1011.88        89.66 o                         
  13   9   2        139.10        190.18        28.22 o                         
  14   9   2          5.99         13.04         4.23 o                         
  15   9   2         43.06         44.72         8.02 o                         
  16   9   2         34.85         31.23         4.88 o                         
  17   9   2         39.28         21.86         4.52 o                         
 -11  10   2         35.11         19.36        12.55 o                         
 -10  10   2         36.29         30.38         4.28 o                         
  -9  10   2         40.16         49.26         4.42 o                         
  -8  10   2          0.04          2.12         3.49 o                         
  -7  10   2        139.36        139.13        19.34 o                         
  -6  10   2        666.15        667.34        16.83 o                         
  -5  10   2        206.68        271.94        39.66 o                         
  -4  10   2        541.12        575.18       139.86 o                         
  -3  10   2        263.60        298.89        16.25 o                         
  -2  10   2        632.65        707.05       100.29 o                         
  -1  10   2        802.01        740.36        20.21 o                         
   0  10   2         35.70         38.72         3.73 o                         
   1  10   2       1684.76       1977.18       385.76 o                         
   2  10   2        380.76        492.17        45.63 o                         
   3  10   2        689.18        704.45         7.54 o                         
   4  10   2          0.59         16.14        13.55 o                         
   5  10   2        147.66        155.44        13.28 o                         
   6  10   2         60.07         54.16         6.90 o                         
   7  10   2        149.79        196.72         9.35 o                         
   8  10   2         97.42        108.08         5.51 o                         
   9  10   2         16.69        335.13        44.45 o                         
  10  10   2         86.07         73.67        13.53 o                         
  11  10   2          2.46          7.08         3.41 o                         
  12  10   2          1.98          6.62         4.63 o                         
  13  10   2         40.20         61.30         9.91 o                         
  14  10   2         95.17        108.08        15.97 o                         
  15  10   2         25.44         23.75         3.99 o                         
  16  10   2         30.20         38.12         4.90 o                         
  17  10   2         26.10         30.55         5.18 o                         
 -10  11   2        126.06        141.67        23.70 o                         
  -9  11   2        173.50        165.86        19.19 o                         
  -8  11   2         59.47         85.41        32.39 o                         
  -7  11   2         62.09         50.62         4.23 o                         
  -6  11   2        161.03        187.52        68.21 o                         
  -5  11   2         12.34         11.86         3.73 o                         
  -4  11   2         11.78         14.78         4.39 o                         
  -3  11   2         16.41         25.29         6.26 o                         
  -2  11   2         64.37         64.43         6.26 o                         
  -1  11   2        785.32        996.05        86.16 o                         
   0  11   2        514.80        540.71        24.16 o                         
   1  11   2        314.15        334.66         6.32 o                         
   2  11   2         54.34         61.46        12.58 o                         
   3  11   2        462.37        545.52        39.72 o                         
   4  11   2        324.67        345.70         5.97 o                         
   5  11   2        118.04        141.88         4.33 o                         
   6  11   2          6.70          6.65         2.70 o                         
   7  11   2       1414.62       1608.14        97.47 o                         
   8  11   2        157.10        156.35         9.89 o                         
   9  11   2        213.11        228.12         9.70 o                         
  10  11   2         19.78         24.67         3.29 o                         
  11  11   2        284.48        288.79        30.15 o                         
  12  11   2        531.45        570.03       119.83 o                         
  13  11   2        142.74        130.50         8.26 o                         
  14  11   2          6.00          7.13         4.41 o                         
  15  11   2         23.00         54.62        14.82 o                         
  16  11   2        111.43         97.91        19.53 o                         
  17  11   2          5.62          8.88         4.48 o                         
  -9  12   2         73.88         36.27         5.68 o                         
  -8  12   2         22.71         21.63         5.23 o                         
  -7  12   2        102.44         81.61        10.83 o                         
  -6  12   2        118.49        117.57         5.93 o                         
  -5  12   2        105.01         99.77        20.57 o                         
  -4  12   2         62.76         83.68        21.21 o                         
  -3  12   2        267.23        277.65        51.97 o                         
  -2  12   2        533.75        596.49       137.16 o                         
  -1  12   2        123.20        140.67         5.01 o                         
   0  12   2         85.04         88.51         6.78 o                         
   1  12   2        240.11        232.14        18.46 o                         
   2  12   2        434.64        474.16        54.47 o                         
   3  12   2        294.62        308.13         5.59 o                         
   4  12   2          9.65         10.16         3.48 o                         
   5  12   2         48.71        100.72        19.21 o                         
   6  12   2         59.74         69.42         4.26 o                         
   7  12   2         68.84         89.45         4.57 o                         
   8  12   2        325.42        391.92         5.33 o                         
   9  12   2        195.70        220.37        16.59 o                         
  10  12   2        639.11        694.88         8.06 o                         
  11  12   2        419.87        485.01        10.94 o                         
  12  12   2        190.92        192.63        18.41 o                         
  13  12   2        354.24        372.12        28.19 o                         
  14  12   2        168.96        155.00        11.76 o                         
  15  12   2         65.09         68.32         8.71 o                         
  16  12   2          5.06          8.81         3.64 o                         
  -8  13   2          4.46          0.92         4.63 o                         
  -7  13   2          1.99          3.60         4.48 o                         
  -6  13   2        100.41        107.31        33.80 o                         
  -5  13   2         22.70         16.65         4.22 o                         
  -4  13   2        172.22        185.92        32.83 o                         
  -3  13   2        240.94        217.77        31.77 o                         
  -2  13   2        175.63        190.73        21.45 o                         
  -1  13   2         51.93         72.53        25.55 o                         
   0  13   2         23.96         13.29         3.56 o                         
   1  13   2        210.46        240.23        21.75 o                         
   2  13   2          0.82          1.31         3.30 o                         
   3  13   2        171.73        186.39         5.36 o                         
   4  13   2        331.43        340.21        16.39 o                         
   5  13   2        423.54        443.49        26.05 o                         
   6  13   2        208.42        211.11        18.69 o                         
   7  13   2          8.13          1.35         2.52 o                         
   8  13   2         12.23         23.70         2.69 o                         
   9  13   2          1.00         27.14         2.85 o                         
  10  13   2          5.76          6.56         2.83 o                         
  11  13   2          0.76         70.77        38.05 o                         
  12  13   2         22.91        126.18        40.87 o                         
  13  13   2         25.32         23.14         4.00 o                         
  14  13   2         67.49         68.81         6.78 o                         
  15  13   2         34.61         41.91         6.21 o                         
  -6  14   2          6.15          7.41         6.55 o                         
  -5  14   2         42.43         26.51         4.71 o                         
  -4  14   2          0.00          3.72         4.89 o                         
  -3  14   2         41.25         45.05         4.29 o                         
  -2  14   2         72.14         50.77         4.24 o                         
  -1  14   2          4.32          3.59         4.35 o                         
   0  14   2         60.49         62.92         8.64 o                         
   1  14   2        171.01        168.82         5.42 o                         
   2  14   2        116.14        152.25         9.33 o                         
   3  14   2        121.51        124.20         9.43 o                         
   4  14   2        103.97        221.18        42.87 o                         
   5  14   2          0.23         64.69        26.39 o                         
   6  14   2         61.05         67.18         6.41 o                         
   7  14   2        140.93        132.68        14.12 o                         
   8  14   2        162.32        205.78         5.10 o                         
   9  14   2         64.94         72.06         4.30 o                         
  10  14   2        197.06        226.00         4.54 o                         
  11  14   2         76.06         64.89         4.93 o                         
  12  14   2         65.25         67.70         3.54 o                         
  13  14   2         52.40         55.57         8.00 o                         
  14  14   2          4.25         13.22         8.42 o                         
  15  14   2          0.62         24.60         4.76 o                         
  -5  15   2          8.68          8.65         6.29 o                         
  -4  15   2         10.95          7.10         3.93 o                         
  -3  15   2          1.27          1.76         3.39 o                         
  -2  15   2         31.23         24.55         4.16 o                         
  -1  15   2        125.74        115.20        17.82 o                         
   0  15   2          4.39          4.94         2.85 o                         
   1  15   2         31.20         33.53         3.30 o                         
   2  15   2          0.34         -0.63         2.85 o                         
   3  15   2         24.45         71.54         7.63 o                         
   4  15   2        435.20        442.72         9.18 o                         
   5  15   2        568.07        803.08        55.42 o                         
   6  15   2        141.21        155.05        27.33 o                         
   7  15   2        251.32        274.85         8.91 o                         
   8  15   2        114.06        129.44         4.08 o                         
   9  15   2         23.24         26.76         2.99 o                         
  10  15   2          0.45          1.71         3.39 o                         
  11  15   2          0.55          1.10         2.57 o                         
  12  15   2         72.07         58.87         5.75 o                         
  13  15   2        115.40         98.78         5.60 o                         
  14  15   2          4.63          4.09         2.85 o                         
  -3  16   2          8.36          3.23         3.56 o                         
  -2  16   2          1.92          3.48         4.00 o                         
  -1  16   2         17.40         14.82         3.60 o                         
   0  16   2          2.38          3.34         3.33 o                         
   1  16   2          0.83          0.89         2.35 o                         
   2  16   2          3.87          5.55         2.49 o                         
   3  16   2         20.02         22.89         3.23 o                         
   4  16   2          8.60         12.22         3.15 o                         
   5  16   2         16.58         14.37         3.15 o                         
   6  16   2        269.44        279.72        31.01 o                         
   7  16   2        123.31        151.39         9.21 o                         
   8  16   2         66.91         66.49         5.13 o                         
   9  16   2         60.78        120.37        15.56 o                         
  10  16   2         57.67         40.51         9.29 o                         
  11  16   2         47.41         53.31        13.85 o                         
  12  16   2         29.29         16.62         3.09 o                         
   0  17   2          8.42          8.49         3.77 o                         
   1  17   2          0.63          3.99         2.94 o                         
   2  17   2         42.97         38.16         7.27 o                         
   3  17   2         53.98         38.39         4.45 o                         
   4  17   2         40.51         33.74         3.22 o                         
   5  17   2          6.05          4.45         3.06 o                         
   6  17   2          0.22          3.57         3.04 o                         
   7  17   2         13.36         19.77         3.27 o                         
   8  17   2         32.50         32.00         6.40 o                         
   9  17   2         11.50          8.72         2.89 o                         
  10  17   2         57.76         60.10         3.54 o                         
   5  18   2          8.09         14.81         3.03 o                         
   6  18   2         60.80         66.88        14.72 o                         
  -8 -16   3          2.62          0.89         2.88 o                         
  -7 -16   3          0.01          1.50         2.57 o                         
  -6 -16   3          5.43          5.42         3.82 o                         
  -5 -16   3         13.91         13.34         3.75 o                         
  -4 -16   3         40.02         78.21         4.82 o                         
  -3 -16   3         10.34          9.03         2.46 o                         
  -2 -16   3          3.16          4.21         2.55 o                         
  -1 -16   3         21.88         16.12         3.02 o                         
   0 -16   3         72.47         25.52         4.30 o                         
 -11 -15   3         15.26         24.37         4.19 o                         
 -10 -15   3         49.73         45.95        10.74 o                         
  -9 -15   3        214.72        195.36         5.94 o                         
  -8 -15   3        173.62        216.90         6.39 o                         
  -7 -15   3        170.78        133.74        13.00 o                         
  -6 -15   3        235.17        189.83        18.53 o                         
  -5 -15   3         11.35         24.55         5.02 o                         
  -4 -15   3          4.87          5.34         2.77 o                         
  -3 -15   3          5.33         32.73         3.08 o                         
  -2 -15   3         10.53         12.68         2.52 o                         
  -1 -15   3          7.44          7.88         2.88 o                         
   0 -15   3         60.42         48.56         6.32 o                         
   1 -15   3         17.04         19.18         3.51 o                         
   2 -15   3         68.51         62.39        13.17 o                         
   3 -15   3          8.27          2.96         4.13 o                         
 -12 -14   3         42.21         38.20         4.90 o                         
 -11 -14   3         15.40          8.75         3.86 o                         
 -10 -14   3         61.54         48.80        10.49 o                         
  -9 -14   3          3.96          1.60         4.27 o                         
  -8 -14   3          9.32          7.66         3.73 o                         
  -7 -14   3        176.48        182.96         4.56 o                         
  -6 -14   3        376.98        382.12        35.77 o                         
  -5 -14   3        413.00        365.31        24.90 o                         
  -4 -14   3        506.86        527.04        26.77 o                         
  -3 -14   3        103.94        119.93        10.52 o                         
  -2 -14   3          1.56          2.81         2.46 o                         
  -1 -14   3          7.59          7.15         2.72 o                         
   0 -14   3          0.11         11.20         7.82 o                         
   1 -14   3          3.84         16.25         4.30 o                         
   2 -14   3         13.76         12.68         3.48 o                         
   3 -14   3          1.05         16.70         3.40 o                         
   4 -14   3         84.37         57.82         6.98 o                         
   5 -14   3         11.41         21.82         6.27 o                         
 -13 -13   3         47.13         31.14         9.57 o                         
 -12 -13   3         60.39         56.10         7.19 o                         
 -11 -13   3         22.20         65.48        18.35 o                         
 -10 -13   3        440.96        394.32        14.20 o                         
  -9 -13   3         88.71        107.74         5.66 o                         
  -8 -13   3         30.67         37.54         3.40 o                         
  -7 -13   3         37.26         34.84         7.16 o                         
  -6 -13   3         17.14         21.14         3.12 o                         
  -5 -13   3         27.88         33.55         3.67 o                         
  -4 -13   3         90.15        270.55        31.32 o                         
  -3 -13   3         79.09         76.49         7.89 o                         
  -2 -13   3         75.48         58.32         5.09 o                         
  -1 -13   3        256.55        280.68         9.40 o                         
   0 -13   3        277.73        248.59        12.79 o                         
   1 -13   3          1.49          4.50         2.58 o                         
   2 -13   3         14.48          3.62         3.40 o                         
   3 -13   3         40.18         28.86         4.52 o                         
   4 -13   3         12.45         12.24         3.14 o                         
   5 -13   3          0.70          3.49         2.99 o                         
   6 -13   3         30.83         22.35         6.82 o                         
   7 -13   3        121.57        133.79         8.06 o                         
 -14 -12   3         39.89         37.68         5.09 o                         
 -13 -12   3         37.47         44.92         3.73 o                         
 -12 -12   3          7.49          6.66         3.14 o                         
 -11 -12   3          1.74         16.02        11.61 o                         
 -10 -12   3         33.91        212.34        67.16 o                         
  -9 -12   3        179.22        201.42        27.25 o                         
  -8 -12   3         65.91         74.53         5.74 o                         
  -7 -12   3         48.52         57.91         2.88 o                         
  -6 -12   3         83.96         92.60         7.93 o                         
  -5 -12   3        351.11        368.87        29.84 o                         
  -4 -12   3         59.55         91.71         6.40 o                         
  -3 -12   3          0.13         73.13         4.61 o                         
  -2 -12   3         21.06         31.92         7.46 o                         
  -1 -12   3         11.09         97.99        44.32 o                         
   0 -12   3        153.31        158.77        12.48 o                         
   1 -12   3          0.46          1.54         2.51 o                         
   2 -12   3         62.37         65.08         4.57 o                         
   3 -12   3         18.03         24.80         3.64 o                         
   4 -12   3          7.57          9.37         3.79 o                         
   5 -12   3         83.92         77.86         4.07 o                         
   6 -12   3         25.55         19.50         3.96 o                         
   7 -12   3          0.06         -0.35         4.81 o                         
   8 -12   3         12.20         11.26         6.57 o                         
 -15 -11   3        138.27        134.84         7.48 o                         
 -14 -11   3        131.16        119.44        10.99 o                         
 -13 -11   3         43.62         48.22         4.10 o                         
 -12 -11   3        152.72        146.87         5.60 o                         
 -11 -11   3        139.63        160.21         5.73 o                         
 -10 -11   3        125.87        110.44         4.32 o                         
  -9 -11   3          0.11          0.89         2.62 o                         
  -8 -11   3       1255.63       1469.12        92.06 o                         
  -7 -11   3        788.06        860.88        44.63 o                         
  -6 -11   3          3.08          6.62         2.90 o                         
  -5 -11   3        207.84        221.70        12.30 o                         
  -4 -11   3          5.93         13.63         2.99 o                         
  -3 -11   3          2.29          5.75         2.85 o                         
  -2 -11   3        163.59        158.58         8.55 o                         
  -1 -11   3          9.14          6.40         2.67 o                         
   0 -11   3          0.89        131.67        44.73 o                         
   1 -11   3        109.85        127.08         8.56 o                         
   2 -11   3         20.29         25.18         3.02 o                         
   3 -11   3        296.08        470.74        68.27 o                         
   4 -11   3         14.50         26.12         3.32 o                         
   5 -11   3        158.70        181.30         5.31 o                         
   6 -11   3         69.31         84.67        12.46 o                         
   7 -11   3         72.71         56.38         6.21 o                         
   8 -11   3         46.49         46.79         3.85 o                         
   9 -11   3         36.44         47.47         7.14 o                         
 -15 -10   3          0.06          2.32         5.00 o                         
 -14 -10   3        116.52        101.97        13.76 o                         
 -13 -10   3        140.79        118.75         4.61 o                         
 -12 -10   3        125.66        129.47        10.10 o                         
 -11 -10   3        201.13        243.56         6.21 o                         
 -10 -10   3        746.40        844.92        63.77 o                         
  -9 -10   3        214.68        240.42        23.13 o                         
  -8 -10   3          0.61          4.95         2.63 o                         
  -7 -10   3        158.22        155.90        12.62 o                         
  -6 -10   3         79.58        108.18        19.53 o                         
  -5 -10   3         96.30        107.18         9.08 o                         
  -4 -10   3         11.75         36.18         5.04 o                         
  -3 -10   3         12.75         21.30         3.10 o                         
  -2 -10   3         23.63         28.02         4.68 o                         
  -1 -10   3        169.40        183.07         6.32 o                         
   0 -10   3        147.36        161.16         4.68 o                         
   1 -10   3         17.17        334.77       110.40 o                         
   2 -10   3         61.96        110.38        40.86 o                         
   3 -10   3        839.44        777.23        38.12 o                         
   4 -10   3       1228.55       1469.58        71.03 o                         
   5 -10   3        270.10        281.10        36.88 o                         
   6 -10   3        531.61        549.39        20.55 o                         
   7 -10   3        269.73        286.37        28.07 o                         
   8 -10   3        168.99        140.42        11.26 o                         
   9 -10   3         82.60        106.06         6.04 o                         
  10 -10   3        141.61         60.93         8.72 o                         
 -16  -9   3        127.98         89.34        14.61 o                         
 -15  -9   3         89.12         86.82        12.65 o                         
 -14  -9   3          1.47          7.47         4.25 o                         
 -13  -9   3         44.17         36.29         4.04 o                         
 -12  -9   3          2.07          5.29         4.35 o                         
 -11  -9   3          8.29          8.91         5.78 o                         
 -10  -9   3         10.90         25.05         7.72 o                         
  -9  -9   3          9.42          7.60         2.52 o                         
  -8  -9   3        170.02        178.29         3.98 o                         
  -7  -9   3         82.15        111.56         9.65 o                         
  -6  -9   3       2021.09       2246.48       115.43 o                         
  -5  -9   3        407.75        456.22        19.45 o                         
  -4  -9   3         30.73         35.96         2.73 o                         
  -3  -9   3          8.76        233.33        94.74 o                         
  -2  -9   3         83.52         83.99         7.93 o                         
  -1  -9   3        168.15        168.51        13.30 o                         
   0  -9   3        260.83        239.61        11.02 o                         
   1  -9   3        121.70        114.89         4.35 o                         
   2  -9   3        413.98        441.19        24.96 o                         
   3  -9   3        630.64        736.55        39.04 o                         
   4  -9   3       3549.68       4118.51       161.52 o                         
   5  -9   3        624.48        735.63        47.16 o                         
   6  -9   3         35.19         35.99         3.57 o                         
   7  -9   3          0.11         -3.12         3.12 o                         
   8  -9   3          6.03        109.04        63.08 o                         
   9  -9   3         17.11         18.76         3.81 o                         
  10  -9   3         24.05         29.60         6.47 o                         
  11  -9   3        119.19        100.19         7.50 o                         
 -16  -8   3         56.77         70.57         7.20 o                         
 -15  -8   3        121.47         80.31         5.06 o                         
 -14  -8   3        263.88        234.05        36.67 o                         
 -13  -8   3        321.85        319.02        36.03 o                         
 -12  -8   3         82.32        107.68         4.45 o                         
 -11  -8   3        441.68        494.78        15.46 o                         
 -10  -8   3          4.32         10.24        10.38 o                         
  -9  -8   3         27.45         52.23        10.45 o                         
  -8  -8   3          5.96          7.33         3.22 o                         
  -7  -8   3         87.69        113.68         7.86 o                         
  -6  -8   3        173.80        175.91         6.95 o                         
  -5  -8   3          0.13          3.80         2.61 o                         
  -4  -8   3        325.19        351.23         9.26 o                         
  -3  -8   3        377.15        399.89        11.58 o                         
  -2  -8   3        226.65        315.30        27.99 o                         
  -1  -8   3        730.83        801.08        41.50 o                         
   0  -8   3        993.35       1078.32        45.00 o                         
   1  -8   3       1312.35        979.96        73.71 o                         
   2  -8   3        169.09        184.30        13.88 o                         
   3  -8   3        238.57        763.89        29.42 o                         
   4  -8   3         10.18         88.51        54.16 o                         
   5  -8   3         17.76         19.09         3.40 o                         
   6  -8   3        392.79        446.86        34.46 o                         
   7  -8   3        125.92        153.63         5.58 o                         
   8  -8   3        305.16        290.42        34.51 o                         
   9  -8   3        238.90        228.91        56.53 o                         
  10  -8   3          0.09          0.80         3.94 o                         
  11  -8   3         19.50         17.11         4.95 o                         
  12  -8   3          5.34          4.63         6.04 o                         
 -16  -7   3         43.10         31.08         5.53 o                         
 -15  -7   3         17.37         10.49         4.41 o                         
 -14  -7   3         58.84         53.31         4.62 o                         
 -13  -7   3         98.57        122.14         6.43 o                         
 -12  -7   3         91.94         87.24         6.49 o                         
 -11  -7   3        146.71        168.94        41.09 o                         
 -10  -7   3         87.28        120.23         4.60 o                         
  -9  -7   3       1012.98       1021.76       102.33 o                         
  -8  -7   3        195.77        211.83         4.25 o                         
  -7  -7   3        216.23        255.04        15.62 o                         
  -6  -7   3        763.01        804.05         6.51 o                         
  -5  -7   3       1091.52       1245.72        77.85 o                         
  -4  -7   3        560.10       1344.02       272.10 o                         
  -3  -7   3         21.03        172.99        93.21 o                         
  -2  -7   3        973.64       1030.24        34.28 o                         
  -1  -7   3       1611.48       1657.28       145.75 o                         
   0  -7   3       2703.89       2772.13        90.48 o                         
   1  -7   3        424.58        334.50        25.18 o                         
   2  -7   3        180.52        180.67        16.11 o                         
   3  -7   3       1131.83       1208.81        95.68 o                         
   4  -7   3       1469.19       1665.72       194.55 o                         
   5  -7   3          8.73         10.52         3.15 o                         
   6  -7   3          2.75          2.55         3.23 o                         
   7  -7   3        119.26        131.42        24.91 o                         
   8  -7   3        149.01        151.65        14.45 o                         
   9  -7   3        143.74        132.50         5.96 o                         
  10  -7   3         69.56         58.26         4.37 o                         
  11  -7   3         25.29         23.36         3.60 o                         
  12  -7   3          8.42         12.57         5.99 o                         
  13  -7   3          0.65          0.99         5.85 o                         
 -17  -6   3         44.68         47.94         5.46 o                         
 -16  -6   3        174.41        135.21         6.69 o                         
 -15  -6   3        138.00        126.37         6.15 o                         
 -14  -6   3        140.79        135.98         7.41 o                         
 -13  -6   3          9.92          9.24         3.55 o                         
 -12  -6   3         82.39         86.45         4.38 o                         
 -11  -6   3        131.40        149.26         6.40 o                         
 -10  -6   3         15.54         24.49         3.43 o                         
  -9  -6   3        560.20        636.95        19.94 o                         
  -8  -6   3        339.58        457.85        18.80 o                         
  -7  -6   3        191.59        195.78         5.91 o                         
  -6  -6   3        867.59        960.98        30.81 o                         
  -5  -6   3       1540.84       1342.48        90.49 o                         
  -4  -6   3        923.28        951.36        37.81 o                         
  -3  -6   3       3168.38       3546.33       261.90 o                         
  -2  -6   3       1044.49       1082.56        41.27 o                         
  -1  -6   3        539.04        563.83         7.89 o                         
   0  -6   3        976.06        939.89       217.71 o                         
   1  -6   3        419.26        371.48         9.45 o                         
   2  -6   3       4727.35       5420.06       443.47 o                         
   3  -6   3       2187.24       2365.95        99.60 o                         
   4  -6   3        771.12        714.76        76.21 o                         
   5  -6   3        926.82       1024.39        44.36 o                         
   6  -6   3          1.89          4.17         4.15 o                         
   7  -6   3        107.83        116.17         5.07 o                         
   8  -6   3          0.01        186.44       105.61 o                         
   9  -6   3        356.25        342.49        32.85 o                         
  10  -6   3        384.91        432.56        29.88 o                         
  11  -6   3         13.39         15.83         3.22 o                         
  12  -6   3         29.85         23.50         3.92 o                         
  13  -6   3         64.65         51.46         5.24 o                         
  14  -6   3         67.08         47.26        14.88 o                         
 -17  -5   3          1.99          9.10         6.49 o                         
 -16  -5   3         43.47         30.87         4.99 o                         
 -15  -5   3        181.63        152.22         6.20 o                         
 -14  -5   3        406.00        391.79         8.89 o                         
 -13  -5   3        242.84        284.92         8.50 o                         
 -12  -5   3        157.86        164.04         5.42 o                         
 -11  -5   3          7.72         11.42         2.79 o                         
 -10  -5   3         16.03         50.56        12.96 o                         
  -9  -5   3         76.62         76.55         3.31 o                         
  -8  -5   3        189.56        177.78         3.84 o                         
  -7  -5   3        338.27        377.68        21.41 o                         
  -6  -5   3        627.29        746.33        28.36 o                         
  -5  -5   3       1161.36       1113.94        28.76 o                         
  -4  -5   3         98.55        274.55       126.43 o                         
  -3  -5   3       1980.92       1763.87        22.88 o                         
  -2  -5   3       2704.65       2726.64       123.21 o                         
  -1  -5   3       1123.97        946.13        18.03 o                         
   0  -5   3        249.32        177.88        11.75 o                         
   1  -5   3       1083.71       1231.20       309.89 o                         
   2  -5   3         11.12         14.20         3.22 o                         
   3  -5   3       1378.20       1501.00        57.65 o                         
   4  -5   3        292.74        272.35         6.19 o                         
   5  -5   3        646.20        712.96        37.11 o                         
   6  -5   3        652.67        590.18       108.84 o                         
   7  -5   3         16.01         10.86         3.05 o                         
   8  -5   3        134.84        112.98         4.59 o                         
   9  -5   3        206.28        192.31        21.05 o                         
  10  -5   3          9.05          7.44         3.40 o                         
  11  -5   3        383.44        445.27        20.07 o                         
  12  -5   3          1.30          0.80         3.47 o                         
  13  -5   3         22.14         12.38         6.32 o                         
  14  -5   3          7.71          5.27         6.79 o                         
  15  -5   3          6.41          5.28         4.69 o                         
 -17  -4   3         48.51         64.03         6.86 o                         
 -16  -4   3          6.96          2.68         6.10 o                         
 -15  -4   3         46.27         34.34         4.56 o                         
 -14  -4   3          2.43          3.60         4.22 o                         
 -13  -4   3         40.69         35.67         6.49 o                         
 -12  -4   3         53.06         59.08         7.52 o                         
 -11  -4   3        127.34        116.60         5.99 o                         
 -10  -4   3          9.20          8.15         2.97 o                         
  -9  -4   3         93.14        134.14        11.26 o                         
  -8  -4   3        522.26        541.31         5.64 o                         
  -7  -4   3         28.88         25.14         2.68 o                         
  -6  -4   3        662.19        795.08        30.29 o                         
  -5  -4   3        290.49        277.68         6.81 o                         
  -4  -4   3         52.28         47.68         3.55 o                         
  -3  -4   3         29.92         33.64         3.06 o                         
  -2  -4   3       2965.69       2868.17        98.48 o                         
  -1  -4   3       2548.81       2652.41        38.23 o                         
   0  -4   3       3734.44       3704.87        47.47 o                         
   1  -4   3       1721.74       1615.03        61.23 o                         
   2  -4   3       3069.07       3099.68       580.99 o                         
   3  -4   3         11.30         29.39         3.78 o                         
   4  -4   3        634.17        857.80        33.17 o                         
   5  -4   3        221.85        235.10        13.69 o                         
   6  -4   3         72.36         76.32         6.59 o                         
   7  -4   3       1329.00       1501.52       129.81 o                         
   8  -4   3        386.60        388.00        16.79 o                         
   9  -4   3        760.17        653.62        34.92 o                         
  10  -4   3        196.62        199.92        12.74 o                         
  11  -4   3         79.72        100.32         6.05 o                         
  12  -4   3        110.29        114.01         8.59 o                         
  13  -4   3        175.75        155.64        10.36 o                         
  14  -4   3          0.43          3.12         5.83 o                         
  15  -4   3          0.54         12.98         6.54 o                         
 -17  -3   3         22.28         14.65         4.76 o                         
 -16  -3   3          0.53          2.66         4.16 o                         
 -15  -3   3        127.06        105.11         6.35 o                         
 -14  -3   3         32.24         30.37         4.69 o                         
 -13  -3   3        585.94        761.12         8.29 o                         
 -12  -3   3         72.15         65.32         3.72 o                         
 -11  -3   3          2.57         94.99        61.02 o                         
 -10  -3   3        174.49        195.94         5.30 o                         
  -9  -3   3         62.26         59.97         3.62 o                         
  -8  -3   3         38.56         60.15         6.45 o                         
  -7  -3   3        793.98        789.05        14.94 o                         
  -6  -3   3       1767.97       1704.32        28.15 o                         
  -5  -3   3       1223.45       1189.54        19.20 o                         
  -4  -3   3       3379.37       3344.42        19.36 o                         
  -3  -3   3        940.11        841.85        11.03 o                         
  -2  -3   3        326.78        281.80         5.00 o                         
  -1  -3   3       4388.49       4767.64        49.32 o                         
   0  -3   3       2198.29       2199.46       117.31 o                         
   1  -3   3       4945.23       4883.83       227.45 o                         
   2  -3   3        411.53        403.64         9.11 o                         
   3  -3   3        299.39        342.26        10.26 o                         
   4  -3   3        279.19        352.39        24.87 o                         
   5  -3   3        528.53        667.26        94.20 o                         
   6  -3   3          5.95          4.83         3.44 o                         
   7  -3   3         10.00         21.63         3.43 o                         
   8  -3   3          7.17        657.41       193.58 o                         
   9  -3   3        117.99        105.56         4.05 o                         
  10  -3   3        460.00        383.94        30.74 o                         
  11  -3   3          0.53          1.03         3.57 o                         
  12  -3   3         55.59         60.10         6.05 o                         
  13  -3   3        531.65        554.91        14.29 o                         
  14  -3   3         27.41         30.78         6.92 o                         
  15  -3   3        253.98        279.24        11.67 o                         
  16  -3   3        137.64        132.29         7.20 o                         
 -17  -2   3          3.69          6.34         4.50 o                         
 -16  -2   3          0.32          1.32         6.15 o                         
 -15  -2   3         10.16         13.17         6.19 o                         
 -14  -2   3         19.08         25.23         4.54 o                         
 -13  -2   3        281.58        289.78         5.58 o                         
 -12  -2   3       1459.59       1504.62        94.98 o                         
 -11  -2   3        218.76        229.40         5.15 o                         
 -10  -2   3         10.89         -2.22        16.50 o                         
  -9  -2   3        193.48        340.78        67.52 o                         
  -8  -2   3       1702.74       1944.95        66.33 o                         
  -7  -2   3        362.87        400.23        22.29 o                         
  -6  -2   3         85.88         77.95         3.18 o                         
  -5  -2   3       3826.10       3728.37       220.34 o                         
  -4  -2   3       1034.38        949.02        21.71 o                         
  -3  -2   3        190.73        137.74         4.46 o                         
  -2  -2   3       6037.34       7530.15       650.69 o                         
  -1  -2   3       1234.73        963.14        30.72 o                         
   0  -2   3       2376.53       2547.54        86.13 o                         
   1  -2   3        535.37        521.21        68.57 o                         
   2  -2   3        861.21        755.93        30.31 o                         
   3  -2   3         20.57         21.90         3.75 o                         
   4  -2   3        836.42        802.58        28.41 o                         
   5  -2   3       4741.57       5316.53       101.00 o                         
   6  -2   3       1309.11       1587.54        56.59 o                         
   7  -2   3        158.93        160.00         4.81 o                         
   8  -2   3       1350.90       1454.59        51.16 o                         
   9  -2   3       1312.02       1420.84        51.46 o                         
  10  -2   3        158.39        182.23         6.52 o                         
  11  -2   3        458.14        455.59        70.19 o                         
  12  -2   3        191.21        218.80         7.50 o                         
  13  -2   3          8.86          9.08         4.56 o                         
  14  -2   3         39.21         47.83         6.84 o                         
  15  -2   3        210.90        182.02         8.51 o                         
  16  -2   3        100.80        151.42         9.70 o                         
 -16  -1   3          5.68          7.79         4.63 o                         
 -15  -1   3          3.47          4.37         5.76 o                         
 -14  -1   3          0.44          7.22         3.46 o                         
 -13  -1   3        210.79        188.93         8.39 o                         
 -12  -1   3          4.13          5.47         3.47 o                         
 -11  -1   3         82.50         81.79         9.62 o                         
 -10  -1   3         41.31         42.76         3.38 o                         
  -9  -1   3       1297.59       1527.37       227.67 o                         
  -8  -1   3       2364.31       2421.35        52.39 o                         
  -7  -1   3       3732.53       3779.59        60.98 o                         
  -6  -1   3       5869.90       6066.21       129.59 o                         
  -5  -1   3        372.09        291.02        14.98 o                         
  -4  -1   3          2.11        175.77        92.70 o                         
  -3  -1   3        447.98        626.22       152.54 o                         
  -2  -1   3        278.34        283.79        12.24 o                         
   1  -1   3        980.46        810.11        33.09 o                         
   2  -1   3       3912.27       4273.57       302.57 o                         
   3  -1   3       3062.45       2814.42       103.31 o                         
   4  -1   3         11.93        207.77        63.96 o                         
   5  -1   3       1612.79       1633.29       103.33 o                         
   6  -1   3       2790.73       2888.26        58.37 o                         
   7  -1   3        210.85        192.62         7.60 o                         
   8  -1   3        271.00        271.26        32.03 o                         
   9  -1   3        261.45        252.98         7.30 o                         
  10  -1   3        379.95        444.05         8.77 o                         
  11  -1   3       1287.99       1432.17       115.28 o                         
  12  -1   3       2568.62       2984.82       176.37 o                         
  13  -1   3        220.82        241.84         9.24 o                         
  14  -1   3         46.31         48.07         6.84 o                         
  15  -1   3         19.64         54.17         7.14 o                         
  16  -1   3         33.01         31.62         6.79 o                         
  17  -1   3          0.21          5.55         6.27 o                         
 -16   0   3          0.88         -6.54         6.54 o                         
 -15   0   3         19.26         18.57         6.51 o                         
 -14   0   3          7.62          8.42         3.15 o                         
 -13   0   3        165.23        202.38         5.42 o                         
 -12   0   3        109.29        139.43         5.00 o                         
 -11   0   3        193.72        201.07         5.06 o                         
 -10   0   3        846.54       1074.35        90.03 o                         
  -9   0   3          3.14          4.33         3.47 o                         
  -8   0   3       1070.92       1298.66        33.13 o                         
  -7   0   3        650.15        550.73        14.67 o                         
  -6   0   3        884.51        692.21        24.72 o                         
  -5   0   3       3537.94       3280.08        77.92 o                         
  -4   0   3       2091.08       1794.48        46.20 o                         
  -3   0   3        575.50        647.47        17.86 o                         
  -2   0   3       1932.07       1749.57       216.17 o                         
  -1   0   3      15969.91      20028.52        87.53 o                         
   0   0   3        449.78        373.18         7.38 o                         
   1   0   3       1677.37       1424.71        44.93 o                         
   2   0   3        155.92        156.48        31.11 o                         
   3   0   3       4145.33       3660.38       170.78 o                         
   4   0   3        443.69        382.90         9.42 o                         
   5   0   3       5580.13       5463.50       457.37 o                         
   6   0   3        901.73        870.31        55.02 o                         
   7   0   3        902.81        843.13        67.10 o                         
   8   0   3         63.27         90.91        36.29 o                         
   9   0   3         67.65         64.59         5.14 o                         
  10   0   3        357.72        488.19        14.31 o                         
  11   0   3         81.60         85.09         5.18 o                         
  12   0   3        353.13        354.47         9.32 o                         
  13   0   3       1089.42       1206.41        16.18 o                         
  14   0   3       1297.37       1355.33        18.49 o                         
  15   0   3         97.46         79.71         6.73 o                         
  16   0   3         37.65         21.19         5.29 o                         
  17   0   3        110.91        134.89         8.72 o                         
 -16   1   3          2.51          7.05         4.50 o                         
 -15   1   3         18.58         11.12         5.38 o                         
 -14   1   3          0.28         -0.81         4.13 o                         
 -13   1   3          0.52         -1.83         3.53 o                         
 -12   1   3        686.14        838.19        96.11 o                         
 -11   1   3        405.19        413.22         6.42 o                         
 -10   1   3        219.02        281.04        14.51 o                         
  -9   1   3        600.94        553.89        27.00 o                         
  -8   1   3        131.08        114.99         4.07 o                         
  -7   1   3       1166.58       1103.85        64.74 o                         
  -6   1   3       1252.41       1166.16        41.61 o                         
  -5   1   3        542.28        458.95        43.68 o                         
  -4   1   3       2017.20       2098.16       239.95 o                         
  -3   1   3       6546.61       5993.57        25.53 o                         
  -2   1   3       9311.82       9312.98       255.71 o                         
  -1   1   3       1285.66       1134.44        26.60 o                         
   0   1   3       7213.23       7413.41        92.65 o                         
   1   1   3        872.84        614.46       206.31 o                         
   2   1   3      14079.62      17390.15        92.08 o                         
   4   1   3        702.47        596.47        15.17 o                         
   5   1   3        157.88        113.62         9.26 o                         
   6   1   3       2832.15       2859.19       334.51 o                         
   7   1   3       6497.62       6300.12        92.50 o                         
   8   1   3       2344.69       2184.62        74.77 o                         
   9   1   3       2393.83       2726.95       312.44 o                         
  10   1   3       1868.49       2064.94       121.79 o                         
  11   1   3        291.01        324.48        22.16 o                         
  12   1   3         79.85         82.42         7.63 o                         
  13   1   3        108.28        147.87         7.74 o                         
  14   1   3        186.97        270.10        10.08 o                         
  15   1   3          2.79          7.95         6.47 o                         
  16   1   3          1.78          3.45         6.19 o                         
  17   1   3         15.44         10.17         6.34 o                         
 -16   2   3          1.48          3.30         4.35 o                         
 -15   2   3         48.28         32.97         5.31 o                         
 -14   2   3         40.27         49.39         4.55 o                         
 -13   2   3        166.12        168.02        33.75 o                         
 -12   2   3         93.28         95.32         4.71 o                         
 -11   2   3         37.19         51.24         4.13 o                         
 -10   2   3        250.92        283.46        12.46 o                         
  -9   2   3        120.29        133.33        24.34 o                         
  -8   2   3       1951.33       1921.89        60.44 o                         
  -7   2   3        301.91        243.06         5.24 o                         
  -6   2   3       1897.97       1774.24        18.28 o                         
  -5   2   3       1298.03       1067.55        28.12 o                         
  -4   2   3       2080.51       1824.14        26.43 o                         
  -3   2   3          6.32          8.47         4.27 o                         
  -2   2   3       1450.32       1247.99        31.32 o                         
  -1   2   3       1714.01       1380.09        33.60 o                         
   0   2   3        483.34        436.24        16.97 o                         
   1   2   3       1600.52       1429.49        90.04 o                         
   2   2   3       1252.08       1310.72        15.05 o                         
   3   2   3       6214.21       6202.12        44.34 o                         
   7   2   3          8.98         15.94         6.43 o                         
   8   2   3         19.85         20.12         4.31 o                         
   9   2   3        414.32        364.47        72.91 o                         
  10   2   3       1685.86       1818.87       108.63 o                         
  11   2   3        505.83        566.87         9.66 o                         
  12   2   3       1812.44       1960.26        18.86 o                         
  13   2   3        201.16        280.52         9.24 o                         
  14   2   3        168.10        194.17         7.03 o                         
  15   2   3         61.39         54.90         5.74 o                         
  16   2   3          5.20          5.61         4.33 o                         
  17   2   3          5.31          1.71         6.25 o                         
 -15   3   3         64.38         50.01         7.80 o                         
 -14   3   3        112.90        121.49        12.19 o                         
 -13   3   3        229.71        205.93        16.88 o                         
 -12   3   3        807.21        879.12        93.57 o                         
 -11   3   3          1.92          3.75         3.18 o                         
 -10   3   3         83.10         88.32         7.34 o                         
  -9   3   3         27.65         27.56         3.53 o                         
  -8   3   3        110.31        830.58       214.24 o                         
  -7   3   3        811.81        832.68        43.67 o                         
  -6   3   3       1013.67        953.39        20.63 o                         
  -5   3   3        949.54        934.53        32.60 o                         
  -4   3   3        623.99        732.18        29.10 o                         
  -3   3   3        253.36        179.59        14.38 o                         
  -2   3   3       3270.13       2771.99       103.81 o                         
  -1   3   3        915.20        693.27        35.95 o                         
   2   3   3       1543.51       1365.24        20.48 o                         
   3   3   3        111.94        106.70         8.27 o                         
   4   3   3       6238.78       6000.54        36.72 o                         
   7   3   3        206.25        137.75         7.71 o                         
   8   3   3       1845.07       1989.21        17.94 o                         
   9   3   3        430.68        412.63         8.20 o                         
  10   3   3        703.42        776.27       120.43 o                         
  11   3   3        297.25        301.60        10.49 o                         
  12   3   3          0.25         -0.47         3.75 o                         
  13   3   3        277.07        358.49         9.34 o                         
  14   3   3        147.22        204.43         7.80 o                         
  15   3   3         23.98         31.89         6.47 o                         
  16   3   3         63.64         84.89         7.48 o                         
  17   3   3          8.77          9.78         6.36 o                         
  18   3   3         12.95          7.77         6.47 o                         
 -15   4   3          1.67          8.85         6.73 o                         
 -14   4   3          1.44         -0.78         4.35 o                         
 -13   4   3         49.85         51.86         4.00 o                         
 -12   4   3         37.19         60.57         8.25 o                         
 -11   4   3         22.66         35.18         3.68 o                         
 -10   4   3        154.00        169.32         9.82 o                         
  -9   4   3        752.17        893.65       117.75 o                         
  -8   4   3        625.01        646.19        19.40 o                         
  -7   4   3       1195.14       1099.62       157.66 o                         
  -6   4   3        123.14        113.91         5.24 o                         
  -5   4   3          0.07         -0.46         2.73 o                         
  -4   4   3        327.67        325.46         9.65 o                         
  -3   4   3        203.26        194.45         8.21 o                         
  -1   4   3       4341.94       3910.59       221.99 o                         
   0   4   3       1321.23       1116.72        12.28 o                         
   1   4   3       1438.58       1349.21        27.11 o                         
   2   4   3       9957.34      10536.96       400.97 o                         
   3   4   3         28.49         23.45         6.15 o                         
   4   4   3         67.25         47.30         5.96 o                         
   8   4   3       2268.32       2243.28        17.43 o                         
   9   4   3        201.14        246.29         8.39 o                         
  10   4   3       1444.95       1540.51        26.09 o                         
  11   4   3       1034.23       1092.96        20.88 o                         
  12   4   3        422.41        469.80        25.99 o                         
  13   4   3        127.40        127.63         5.50 o                         
  14   4   3         13.84         19.66         4.50 o                         
  15   4   3          0.38          2.12         4.39 o                         
  16   4   3          9.38         34.70         5.53 o                         
  17   4   3          0.20         -2.63         3.92 o                         
  18   4   3         10.87          9.21         6.32 o                         
 -14   5   3         42.81         35.22        12.37 o                         
 -13   5   3         14.94         13.52         3.96 o                         
 -12   5   3         66.62         65.63         6.30 o                         
 -11   5   3         69.20         59.23         3.74 o                         
 -10   5   3        136.67        145.43         6.35 o                         
  -9   5   3        307.34        298.01        11.61 o                         
  -8   5   3         40.13         44.36         5.32 o                         
  -7   5   3        193.94        205.46         8.58 o                         
  -6   5   3        505.81        502.88        30.39 o                         
  -5   5   3          5.55          7.98         2.85 o                         
  -4   5   3        245.61        230.06         9.53 o                         
  -3   5   3       2204.17       2470.02       199.29 o                         
  -2   5   3       4266.57       4401.47       264.91 o                         
  -1   5   3       2723.90       2034.64       417.42 o                         
   0   5   3        472.13        407.92        13.52 o                         
   1   5   3       2456.84       2044.45       114.09 o                         
   2   5   3        934.50        797.61        23.18 o                         
   3   5   3       6199.35       5795.34        33.60 o                         
   4   5   3       5942.24       5689.25        31.47 o                         
   8   5   3        444.29        488.72         6.79 o                         
   9   5   3        172.35       1341.56       739.05 o                         
  10   5   3        290.19        777.79       308.89 o                         
  11   5   3         11.19         11.01         3.59 o                         
  12   5   3        411.57        512.28       119.42 o                         
  13   5   3        235.73        273.38        22.12 o                         
  14   5   3          2.79          3.94         4.35 o                         
  15   5   3         51.46        200.25         8.42 o                         
  16   5   3         19.93         19.30         6.17 o                         
  17   5   3          6.77         -2.48         6.10 o                         
  18   5   3          1.19          4.18         4.30 o                         
 -14   6   3         49.50         49.44         7.90 o                         
 -13   6   3        240.92        230.68        42.32 o                         
 -12   6   3         85.54        100.47        13.96 o                         
 -11   6   3         47.57         57.08         4.07 o                         
 -10   6   3        191.47        181.48        28.79 o                         
  -9   6   3         28.67         22.34         3.37 o                         
  -8   6   3         54.24         59.41        13.32 o                         
  -7   6   3        143.35        171.10         8.27 o                         
  -6   6   3         49.24         51.98         4.43 o                         
  -5   6   3        285.36        363.66        61.78 o                         
  -4   6   3        175.21        171.08         7.03 o                         
  -3   6   3        553.44        529.50        12.53 o                         
  -2   6   3        185.90        463.45       258.30 o                         
  -1   6   3         27.49         50.73         4.89 o                         
   0   6   3       1975.21       1819.50       176.88 o                         
   1   6   3       1263.26       1205.67        35.18 o                         
   2   6   3         21.31         30.74         4.13 o                         
   3   6   3         56.07        275.12       150.99 o                         
   4   6   3       1432.29       1387.92        39.67 o                         
   5   6   3          9.10         12.35         3.18 o                         
   6   6   3         22.33         87.21         5.68 o                         
   7   6   3       4915.43       5418.56        30.88 o                         
   8   6   3       5140.74       5784.76        50.52 o                         
   9   6   3        297.90        277.14         5.59 o                         
  10   6   3        507.23        701.35        12.31 o                         
  11   6   3        370.36        418.36        24.33 o                         
  12   6   3         90.30         94.47         8.77 o                         
  13   6   3        236.61        330.02        47.52 o                         
  14   6   3         20.06         10.00         3.59 o                         
  15   6   3         14.03          5.95         3.49 o                         
  16   6   3        162.24        233.21         8.75 o                         
  17   6   3          0.53         -5.96         6.64 o                         
  18   6   3         16.23          8.50         4.54 o                         
 -13   7   3          1.29          0.78         3.33 o                         
 -12   7   3         18.79         11.48         3.44 o                         
 -11   7   3          8.24          5.99         3.48 o                         
 -10   7   3        192.02        207.89         9.08 o                         
  -9   7   3          3.16        145.40         5.16 o                         
  -8   7   3          0.65          2.33         3.02 o                         
  -7   7   3         60.07         46.57         3.62 o                         
  -6   7   3         56.52         60.28         3.22 o                         
  -5   7   3        326.92        318.99        32.00 o                         
  -4   7   3       1102.40       1228.03       120.42 o                         
  -3   7   3         99.84         72.34         3.77 o                         
  -2   7   3          2.72        647.33       152.21 o                         
  -1   7   3        745.86        630.20        15.69 o                         
   0   7   3       1961.51       1817.83        27.87 o                         
   2   7   3       7506.47       7701.67       908.33 o                         
   3   7   3         89.16         60.40         4.74 o                         
   4   7   3        102.09         52.47         3.65 o                         
   5   7   3         53.08         49.80         3.43 o                         
   6   7   3       2442.17       3276.53        22.29 o                         
   7   7   3        721.78        750.76        11.45 o                         
   8   7   3        652.07        717.47         8.24 o                         
   9   7   3       1312.27       1737.10        53.39 o                         
  10   7   3        856.81        883.09        78.29 o                         
  11   7   3        240.38        167.34        12.73 o                         
  12   7   3         26.20         24.96         7.32 o                         
  13   7   3          0.33          5.83         3.34 o                         
  14   7   3         29.29         36.36         5.89 o                         
  15   7   3         30.35         35.52         4.86 o                         
  16   7   3        102.77         90.31        10.21 o                         
  17   7   3         27.53         24.27         4.82 o                         
  18   7   3         56.98         62.59         7.11 o                         
 -12   8   3          2.48          2.60         3.66 o                         
 -11   8   3         12.85          9.86         3.56 o                         
 -10   8   3          1.28          1.64         3.32 o                         
  -9   8   3          5.97          5.02         2.88 o                         
  -8   8   3          3.73         38.62        23.57 o                         
  -7   8   3        341.68        396.94        34.17 o                         
  -6   8   3         71.56         75.91         9.07 o                         
  -5   8   3        401.82        420.57        35.51 o                         
  -4   8   3       1457.82       1430.28       138.52 o                         
  -3   8   3       1454.44       1644.68       143.04 o                         
  -2   8   3        476.49        485.04        10.53 o                         
  -1   8   3        399.63        369.08        17.69 o                         
   0   8   3          9.03          6.20         2.40 o                         
   1   8   3        896.43        884.90        29.01 o                         
   2   8   3       2069.29       2017.96        12.40 o                         
   3   8   3       1435.94       1351.48        93.52 o                         
   4   8   3       2082.62       2109.35       200.94 o                         
   5   8   3       2110.64       2169.76       107.68 o                         
   6   8   3       1420.83       1491.28        10.29 o                         
   7   8   3       2140.31       2496.03        19.60 o                         
   8   8   3         47.91         60.07         4.24 o                         
   9   8   3          2.35          8.56         3.20 o                         
  10   8   3        936.12       1044.32        36.52 o                         
  11   8   3       1075.24       1130.89         9.51 o                         
  12   8   3        272.00        302.46        18.65 o                         
  13   8   3         19.64         15.78         3.06 o                         
  14   8   3          0.59          5.00         3.38 o                         
  15   8   3        222.35        190.25        17.05 o                         
  16   8   3          1.66          7.50         4.62 o                         
  17   8   3         84.69         83.97         6.88 o                         
  18   8   3          3.76          3.77         4.54 o                         
 -12   9   3         61.23         37.72         4.77 o                         
 -11   9   3         29.75         23.32         4.19 o                         
 -10   9   3         24.72         27.71         5.01 o                         
  -9   9   3          0.88          0.48         3.44 o                         
  -8   9   3        120.01        226.77        89.80 o                         
  -7   9   3        385.49        325.03        20.51 o                         
  -6   9   3        261.65        220.94        15.33 o                         
  -5   9   3        594.96        718.02       121.22 o                         
  -4   9   3          5.96         13.14         3.37 o                         
  -3   9   3       1366.03       1429.94        80.49 o                         
  -2   9   3       2288.45       2241.28       199.38 o                         
  -1   9   3        834.82        742.40        32.28 o                         
   0   9   3       2783.86       2347.58        88.06 o                         
   1   9   3        747.47        643.58         7.35 o                         
   2   9   3          4.31         15.11         7.90 o                         
   3   9   3         15.56        496.41       287.15 o                         
   4   9   3          5.25          6.36         2.91 o                         
   5   9   3       1048.92        790.05        47.80 o                         
   6   9   3        197.34        190.37        18.27 o                         
   7   9   3        440.39        383.13        33.34 o                         
   8   9   3         72.09         79.37         9.91 o                         
   9   9   3        276.81        255.17        44.15 o                         
  10   9   3         93.95        114.13         5.42 o                         
  11   9   3         24.61         23.38         3.30 o                         
  12   9   3          1.65          0.46         2.98 o                         
  13   9   3         85.64        126.01         5.32 o                         
  14   9   3          0.14          1.05         2.84 o                         
  15   9   3        113.56        126.48        13.25 o                         
  16   9   3         13.12          9.16         4.43 o                         
  17   9   3         38.37         40.17        13.40 o                         
 -11  10   3          2.45          1.48         3.15 o                         
 -10  10   3          0.02         -0.68         3.07 o                         
  -9  10   3         15.60         16.06         4.93 o                         
  -8  10   3         85.77         66.43         4.39 o                         
  -7  10   3        318.73        282.78       101.37 o                         
  -6  10   3         26.40         19.24         3.66 o                         
  -5  10   3         84.13        103.26        15.75 o                         
  -4  10   3        741.23        778.11        84.10 o                         
  -3  10   3         16.37         12.70         2.77 o                         
  -2  10   3        105.87        136.03        10.00 o                         
  -1  10   3        416.25        435.56        31.13 o                         
   0  10   3       1202.08       1340.49       115.13 o                         
   1  10   3       1742.90       1735.65        84.94 o                         
   2  10   3       2535.57       2694.83        24.29 o                         
   3  10   3        592.76        580.68         7.61 o                         
   4  10   3        273.72        774.87       106.09 o                         
   5  10   3          9.43          9.48         3.52 o                         
   6  10   3       1114.15       1383.07       261.25 o                         
   7  10   3        647.74        620.16        36.32 o                         
   8  10   3        373.68        364.47         5.64 o                         
   9  10   3        611.23        703.64        20.52 o                         
  10  10   3          4.41          5.58         3.14 o                         
  11  10   3        186.33        147.08        68.23 o                         
  12  10   3          6.86        241.41       124.77 o                         
  13  10   3         87.13        103.61         6.40 o                         
  14  10   3        146.75        156.96        31.93 o                         
  15  10   3          2.79          0.69         3.29 o                         
  16  10   3         17.78         14.84         5.60 o                         
  17  10   3          2.00          3.10         4.85 o                         
 -10  11   3          3.11          8.66         6.03 o                         
  -9  11   3          3.49          3.20         3.16 o                         
  -8  11   3         29.87         24.75         6.16 o                         
  -7  11   3         85.35         79.72         5.11 o                         
  -6  11   3        259.25        249.99        26.73 o                         
  -5  11   3        126.49        170.88        17.38 o                         
  -4  11   3         96.26        137.05         5.73 o                         
  -3  11   3         21.76         43.63         8.38 o                         
  -2  11   3         16.20         12.07         3.28 o                         
  -1  11   3        117.57        320.52        34.69 o                         
   0  11   3        152.25        183.66        26.98 o                         
   1  11   3        123.98        135.81        14.21 o                         
   2  11   3        325.09        331.09         5.69 o                         
   3  11   3        587.92        625.31        14.83 o                         
   4  11   3        500.71        598.90       119.80 o                         
   5  11   3        435.26        405.41        11.89 o                         
   6  11   3        316.76        298.07         5.08 o                         
   7  11   3        198.96        183.72         9.12 o                         
   8  11   3       1287.16       1364.54        67.83 o                         
   9  11   3         33.77         38.29         3.37 o                         
  10  11   3         34.84         48.58         7.16 o                         
  11  11   3          1.70          2.95         2.87 o                         
  12  11   3         47.18         38.24         4.11 o                         
  13  11   3        189.01        203.28         8.42 o                         
  14  11   3         70.65         81.34         4.46 o                         
  15  11   3        121.94        117.93         4.67 o                         
  16  11   3        156.54        191.62         8.58 o                         
  17  11   3         62.09         51.18         4.46 o                         
  -9  12   3         46.78         39.86         7.49 o                         
  -8  12   3          9.17         11.12         3.51 o                         
  -7  12   3          1.75          7.93         4.76 o                         
  -6  12   3          2.98          3.58         3.11 o                         
  -5  12   3         22.64         28.65         5.29 o                         
  -4  12   3         46.52         48.61         4.30 o                         
  -3  12   3        291.76        416.92        69.58 o                         
  -2  12   3        832.83        889.88       128.78 o                         
  -1  12   3       2185.09       2638.14       287.62 o                         
   0  12   3        834.77        876.43       126.38 o                         
   1  12   3         11.67         27.35         4.90 o                         
   2  12   3        132.48        145.18        12.60 o                         
   3  12   3        207.85        229.37        32.69 o                         
   4  12   3          6.48         10.15         3.15 o                         
   5  12   3         17.55         20.04         5.20 o                         
   6  12   3        101.62        112.65         4.12 o                         
   7  12   3         94.62         94.47         3.39 o                         
   8  12   3        262.43        291.33        20.35 o                         
   9  12   3        140.61        166.98         3.76 o                         
  10  12   3        216.53        196.92        16.78 o                         
  11  12   3        292.63        331.61        45.29 o                         
  12  12   3         50.85         55.12         4.76 o                         
  13  12   3         49.81         58.06         4.08 o                         
  14  12   3          0.20          3.95         5.00 o                         
  15  12   3          8.06          8.99         5.74 o                         
  16  12   3         81.55         65.66         4.60 o                         
  -8  13   3         77.00         76.07        38.68 o                         
  -7  13   3         43.88         52.00        13.66 o                         
  -6  13   3        298.07        217.47         8.32 o                         
  -5  13   3         22.86         22.78         4.98 o                         
  -4  13   3        224.08        196.43        26.30 o                         
  -3  13   3         24.82         27.58         4.06 o                         
  -2  13   3         50.34         69.72         5.31 o                         
  -1  13   3         70.47         57.74         4.03 o                         
   0  13   3        301.12        317.60        45.51 o                         
   1  13   3        673.46        734.72        71.05 o                         
   2  13   3        342.77        368.34        23.60 o                         
   3  13   3        327.35        381.71         6.50 o                         
   4  13   3          9.97          9.85         3.10 o                         
   5  13   3        129.17        139.04         4.71 o                         
   6  13   3         70.91         73.27         8.28 o                         
   7  13   3          0.61         28.40        19.37 o                         
   8  13   3         13.55         11.44         2.60 o                         
   9  13   3          6.58         53.60         3.12 o                         
  10  13   3         95.24        112.64         7.88 o                         
  11  13   3        383.53        423.91        54.02 o                         
  12  13   3        376.77        401.99        10.77 o                         
  13  13   3        185.88        184.37        35.14 o                         
  14  13   3         19.76         22.44         3.89 o                         
  15  13   3         22.02         22.26         3.46 o                         
  16  13   3          5.35          3.67         3.67 o                         
  -6  14   3         81.29         72.34        14.01 o                         
  -5  14   3        118.00        107.56        18.05 o                         
  -4  14   3         63.68         77.85        15.89 o                         
  -3  14   3         13.61         32.25         5.64 o                         
  -2  14   3         57.50         64.91         6.82 o                         
  -1  14   3         14.52         73.53        30.32 o                         
   0  14   3        160.75        158.37         7.29 o                         
   1  14   3         36.19         28.67         3.89 o                         
   2  14   3          2.02          7.70         4.13 o                         
   3  14   3         26.65         28.00         4.20 o                         
   4  14   3        124.09        125.66         9.16 o                         
   5  14   3         59.66         57.98         3.66 o                         
   6  14   3         60.96         65.92         3.13 o                         
   7  14   3        370.80        389.85        12.98 o                         
   8  14   3        302.83        328.83        13.03 o                         
   9  14   3         20.53         25.15         3.09 o                         
  10  14   3          2.42         23.19         3.13 o                         
  11  14   3         30.08         28.37         3.18 o                         
  12  14   3         42.89         33.47         6.70 o                         
  13  14   3         10.74         13.28         2.57 o                         
  14  14   3         86.98         75.74         3.41 o                         
  15  14   3        187.22        199.16        23.79 o                         
  -5  15   3          1.55         -0.25         3.93 o                         
  -4  15   3         25.72         32.99        11.23 o                         
  -3  15   3         72.71         77.00        24.69 o                         
  -2  15   3         44.66         45.58        13.14 o                         
  -1  15   3         93.03         68.62         9.44 o                         
   0  15   3         42.41         40.91        11.19 o                         
   1  15   3         10.10         12.41         3.02 o                         
   2  15   3          0.03         -0.67         3.33 o                         
   3  15   3         43.99         61.92         7.22 o                         
   4  15   3          2.81          4.01         2.69 o                         
   5  15   3          0.02          7.43         3.10 o                         
   6  15   3         15.22         21.46         2.96 o                         
   7  15   3        178.20        185.52        10.97 o                         
   8  15   3        386.68        390.18        25.96 o                         
   9  15   3        177.04        138.67        13.69 o                         
  10  15   3         46.87         43.65         3.90 o                         
  11  15   3         24.09         52.82         8.10 o                         
  12  15   3         26.47         19.30         4.08 o                         
  13  15   3         59.04         65.59         8.14 o                         
  14  15   3         10.51         11.91         3.23 o                         
  -3  16   3         11.53         15.97         4.26 o                         
  -2  16   3         19.95         23.30         4.33 o                         
  -1  16   3          0.55         -1.71         2.50 o                         
   0  16   3          0.36         -1.90         6.71 o                         
   1  16   3         21.93         21.18         3.26 o                         
   2  16   3          0.04          0.64         2.40 o                         
   3  16   3          8.84          8.15         2.87 o                         
   4  16   3         59.80         47.69         4.87 o                         
   5  16   3         20.28         21.27         3.29 o                         
   6  16   3         41.06         30.28        15.77 o                         
   7  16   3          2.87          8.71         5.09 o                         
   8  16   3         19.61         26.49         3.37 o                         
   9  16   3         10.85         15.49         2.72 o                         
  10  16   3         38.49         31.59         3.27 o                         
  11  16   3        130.28         99.73        24.12 o                         
  12  16   3         74.09         77.52         6.38 o                         
  13  16   3         36.56         22.94         3.45 o                         
  -1  17   3          6.61          7.16         3.34 o                         
   0  17   3          1.17          1.81         3.10 o                         
   1  17   3          1.19          1.87         3.11 o                         
   2  17   3          1.76          1.81         2.99 o                         
   3  17   3         36.53         26.76         3.47 o                         
   4  17   3          2.45          1.74         2.77 o                         
   5  17   3          8.13          2.90         2.66 o                         
   6  17   3         66.27         72.77         3.77 o                         
   7  17   3        190.19        217.72        10.20 o                         
   8  17   3        171.80        156.57        25.34 o                         
   9  17   3         44.31         43.80         3.09 o                         
  10  17   3         28.22         30.77         3.97 o                         
  11  17   3          0.33         -2.44         2.44 o                         
   3  18   3         20.69         13.60         3.06 o                         
   4  18   3         45.21         47.36         4.21 o                         
   5  18   3          8.99         12.47         4.26 o                         
   6  18   3         17.27         10.11         3.29 o                         
   7  18   3         40.24         37.76         4.06 o                         
   8  18   3         55.21         43.82         3.21 o                         
  -6 -16   4         69.22         62.43         7.63 o                         
  -5 -16   4         43.01         39.51         3.51 o                         
  -4 -16   4         57.17         50.56         5.12 o                         
  -3 -16   4         20.92         17.03         3.49 o                         
  -2 -16   4          0.02          1.02         2.74 o                         
 -10 -15   4          0.18          3.73         3.12 o                         
  -9 -15   4          1.89          3.62         3.13 o                         
  -8 -15   4          4.59          0.76         3.13 o                         
  -7 -15   4         11.87         10.36         2.30 o                         
  -6 -15   4          3.82         11.89         5.78 o                         
  -5 -15   4          5.89         10.38         3.02 o                         
  -4 -15   4        118.22         99.72        10.59 o                         
  -3 -15   4        329.65        240.52        22.83 o                         
  -2 -15   4        104.02         95.02         4.41 o                         
  -1 -15   4         87.32         71.85         5.95 o                         
   0 -15   4          5.47          3.56         3.48 o                         
   1 -15   4          1.38         -0.15         3.45 o                         
   2 -15   4          5.47         19.97         4.49 o                         
 -11 -14   4         57.18         49.88         4.38 o                         
 -10 -14   4         75.05         71.79         9.10 o                         
  -9 -14   4        183.78        195.09        43.84 o                         
  -8 -14   4        189.56        163.27        24.10 o                         
  -7 -14   4        101.04        103.99         8.69 o                         
  -6 -14   4         26.60         26.35         6.01 o                         
  -5 -14   4         48.67         64.20        16.62 o                         
  -4 -14   4         78.93        113.25         4.90 o                         
  -3 -14   4        241.41        227.49        25.78 o                         
  -2 -14   4        334.08        394.21         5.50 o                         
  -1 -14   4        213.69        179.48        18.19 o                         
   0 -14   4        142.97        130.39         8.95 o                         
   1 -14   4        152.47        138.48        14.50 o                         
   2 -14   4         80.80         62.52        20.31 o                         
   3 -14   4         33.03         38.77         3.70 o                         
   4 -14   4          0.34          2.27         4.38 o                         
 -13 -13   4          4.24          7.05         4.49 o                         
 -12 -13   4         14.08         17.28         4.84 o                         
 -11 -13   4          0.42         16.22         4.49 o                         
 -10 -13   4          0.34          4.74         3.26 o                         
  -9 -13   4          0.76         45.25         3.07 o                         
  -8 -13   4        235.05        199.60        26.60 o                         
  -7 -13   4        199.07        218.35        22.97 o                         
  -6 -13   4        550.04        636.61        45.81 o                         
  -5 -13   4         92.98        102.29         8.20 o                         
  -4 -13   4          4.67         29.62         2.71 o                         
  -3 -13   4         10.44          7.46         2.39 o                         
  -2 -13   4         82.95         84.83         3.40 o                         
  -1 -13   4         17.11         19.16         2.80 o                         
   0 -13   4        113.97        105.71         4.26 o                         
   1 -13   4        219.75        238.95        69.57 o                         
   2 -13   4        134.96        263.09         6.59 o                         
   3 -13   4         43.90         41.20         4.01 o                         
   4 -13   4         14.47         11.90         4.47 o                         
   5 -13   4          0.47          3.26         3.56 o                         
   6 -13   4         17.26         17.42         4.60 o                         
 -14 -12   4          1.23         -2.12         4.26 o                         
 -13 -12   4         34.94         34.45         3.89 o                         
 -12 -12   4         64.00         67.37        12.20 o                         
 -11 -12   4         37.32         36.31         3.43 o                         
 -10 -12   4        186.46        161.80        16.91 o                         
  -9 -12   4         55.60         54.59         5.77 o                         
  -8 -12   4        190.56        200.66         9.75 o                         
  -7 -12   4         16.09         13.58         2.84 o                         
  -6 -12   4          2.73          4.12         2.61 o                         
  -5 -12   4        102.28        246.76        15.30 o                         
  -4 -12   4         96.04         93.95         5.14 o                         
  -3 -12   4         38.71         51.59         2.88 o                         
  -2 -12   4         12.49         16.21         2.73 o                         
  -1 -12   4         37.61         45.80         2.76 o                         
   0 -12   4         83.85         79.71         3.21 o                         
   1 -12   4          1.43         -0.48         3.20 o                         
   2 -12   4         12.30         29.70         3.27 o                         
   3 -12   4          6.33          3.45         2.92 o                         
   4 -12   4        128.74        104.26         4.49 o                         
   5 -12   4         33.70         34.70         8.11 o                         
   6 -12   4         26.35         25.32         3.53 o                         
   7 -12   4         19.88         16.36         4.79 o                         
   8 -12   4         65.23         69.57         6.07 o                         
 -14 -11   4          2.57          0.94         4.48 o                         
 -13 -11   4         32.63         29.62         5.12 o                         
 -12 -11   4        156.52        151.15        19.33 o                         
 -11 -11   4        112.54        124.01         5.55 o                         
 -10 -11   4         61.63        169.91        32.68 o                         
  -9 -11   4        390.90        415.15        79.85 o                         
  -8 -11   4        274.80        286.26        27.15 o                         
  -7 -11   4        881.04       1145.50        49.78 o                         
  -6 -11   4        671.99        687.34        66.08 o                         
  -5 -11   4         54.93         85.95        17.40 o                         
  -4 -11   4          7.54         19.47         3.94 o                         
  -3 -11   4         22.70         21.77         2.62 o                         
  -2 -11   4         76.87         88.19         2.98 o                         
  -1 -11   4         18.04         16.22         2.99 o                         
   0 -11   4          3.97          2.43         2.47 o                         
   1 -11   4          6.59         38.19         9.16 o                         
   2 -11   4         23.71         23.32         3.67 o                         
   3 -11   4          0.04         53.60        25.00 o                         
   4 -11   4         10.12          6.82         3.55 o                         
   5 -11   4         12.42          8.23         4.16 o                         
   6 -11   4         86.93         81.89         4.52 o                         
   7 -11   4         13.61         14.30         3.08 o                         
   8 -11   4         47.55         38.85         4.32 o                         
   9 -11   4         99.57         75.19        16.67 o                         
 -15 -10   4         83.44         70.07         9.46 o                         
 -14 -10   4        172.85        143.08        20.80 o                         
 -13 -10   4          1.76          3.35         3.72 o                         
 -12 -10   4        159.71        130.09         5.14 o                         
 -11 -10   4        152.59        122.42         4.73 o                         
 -10 -10   4          4.30          1.54         2.63 o                         
  -9 -10   4        176.10        449.97        24.20 o                         
  -8 -10   4       1213.31       1197.10        63.69 o                         
  -7 -10   4        336.81        406.00        28.17 o                         
  -6 -10   4        466.26        488.54        24.05 o                         
  -5 -10   4        443.94        457.72        19.12 o                         
  -4 -10   4        312.72        372.30        23.81 o                         
  -3 -10   4        388.29        441.34        17.95 o                         
  -2 -10   4        228.27        243.71        14.95 o                         
  -1 -10   4        120.58        140.79         9.43 o                         
   0 -10   4        219.78        207.45        12.26 o                         
   1 -10   4        167.23        175.47         8.40 o                         
   2 -10   4          1.75          4.22         3.36 o                         
   3 -10   4         59.94         65.13         4.41 o                         
   4 -10   4         78.92         90.80         6.26 o                         
   5 -10   4        176.40        160.73        15.41 o                         
   6 -10   4          8.59          1.76         4.98 o                         
   7 -10   4         92.33         95.03        16.28 o                         
   8 -10   4         55.31         51.54         5.06 o                         
   9 -10   4         38.15         38.99         4.95 o                         
  10 -10   4         19.95         13.42         4.10 o                         
 -15  -9   4         21.03         23.21         9.13 o                         
 -14  -9   4         75.18         68.52         4.35 o                         
 -13  -9   4        205.32        169.28         6.98 o                         
 -12  -9   4        288.92        333.88         9.76 o                         
 -11  -9   4        564.80        530.55        55.08 o                         
 -10  -9   4        199.85        211.42        21.46 o                         
  -9  -9   4          1.84          0.42         2.55 o                         
  -8  -9   4        172.57        174.98         4.08 o                         
  -7  -9   4          3.46          7.22         3.26 o                         
  -6  -9   4        234.64        225.33         7.17 o                         
  -5  -9   4       1122.07       1030.41       511.96 o                         
  -4  -9   4        157.77        162.78        11.27 o                         
  -3  -9   4         52.86         49.74         4.95 o                         
  -2  -9   4         20.39         33.12         4.93 o                         
  -1  -9   4         45.81         46.34         2.85 o                         
   0  -9   4          2.68          3.08         2.54 o                         
   1  -9   4        300.36        303.20        12.40 o                         
   2  -9   4        395.70        372.02         6.13 o                         
   3  -9   4          7.54          7.29         3.29 o                         
   4  -9   4       1443.65       1612.43        74.45 o                         
   5  -9   4         28.20         33.22         4.57 o                         
   6  -9   4        491.10        542.73         7.96 o                         
   7  -9   4        393.10        426.99        23.26 o                         
   8  -9   4        334.67        335.95        24.05 o                         
   9  -9   4        127.88        149.77        13.58 o                         
  10  -9   4         63.09         53.40         4.70 o                         
  11  -9   4          5.12          7.53         3.22 o                         
 -16  -8   4         40.69         32.09         4.90 o                         
 -15  -8   4          1.88         94.61        32.57 o                         
 -14  -8   4          2.04          2.33         3.37 o                         
 -13  -8   4         26.85         25.04         4.71 o                         
 -12  -8   4        417.79        415.19         7.13 o                         
 -11  -8   4        292.81        276.31        42.74 o                         
 -10  -8   4          9.69         17.22         2.85 o                         
  -9  -8   4        182.39        192.36         6.50 o                         
  -8  -8   4       2041.58       2188.71       135.02 o                         
  -7  -8   4       2009.10       2050.08       140.46 o                         
  -6  -8   4        336.23        391.20        40.02 o                         
  -5  -8   4         98.85        142.07        19.53 o                         
  -4  -8   4          3.11          6.15         2.42 o                         
  -3  -8   4          0.47          0.03         2.43 o                         
  -2  -8   4        131.71        138.63         8.69 o                         
  -1  -8   4         83.12         78.86         5.85 o                         
   0  -8   4        235.21        303.33        62.73 o                         
   1  -8   4        439.05        410.71        44.08 o                         
   2  -8   4        388.94        379.41        19.64 o                         
   3  -8   4        392.63        490.12        49.79 o                         
   4  -8   4        239.87        248.20         5.49 o                         
   5  -8   4        638.60        715.12        36.39 o                         
   6  -8   4         93.87        101.82         4.52 o                         
   7  -8   4         32.17         33.13         4.63 o                         
   8  -8   4         38.11         79.84        33.67 o                         
   9  -8   4        135.76        148.15         9.28 o                         
  10  -8   4        218.98        186.69         7.79 o                         
  11  -8   4         20.73         12.98         3.88 o                         
  12  -8   4          4.50          2.89         4.16 o                         
 -16  -7   4         63.60         47.69         5.25 o                         
 -15  -7   4         56.47         55.34         6.47 o                         
 -14  -7   4        273.59        250.36        19.68 o                         
 -13  -7   4         60.43         76.92         5.20 o                         
 -12  -7   4        364.16        314.51         7.79 o                         
 -11  -7   4        771.20        855.03        84.91 o                         
 -10  -7   4          7.18          4.49         2.63 o                         
  -9  -7   4        150.01        171.92        10.17 o                         
  -8  -7   4          0.33        103.75        60.93 o                         
  -7  -7   4        407.96        431.07        22.84 o                         
  -6  -7   4        150.51        145.78         7.63 o                         
  -5  -7   4        307.43        304.36        14.01 o                         
  -4  -7   4          3.71          3.65         2.32 o                         
  -3  -7   4        262.35        320.74        27.31 o                         
  -2  -7   4        282.46        319.96        21.55 o                         
  -1  -7   4        282.04        441.72        16.28 o                         
   0  -7   4         18.65         19.04         2.71 o                         
   1  -7   4         50.81         50.48         3.43 o                         
   2  -7   4         81.84        176.50        33.61 o                         
   3  -7   4          1.57          4.85         3.34 o                         
   4  -7   4        802.79        872.93        52.60 o                         
   5  -7   4        126.20        168.23         6.24 o                         
   6  -7   4        345.61        375.26         6.41 o                         
   7  -7   4        117.78        143.98         5.20 o                         
   8  -7   4        361.22        365.52        31.27 o                         
   9  -7   4        125.55        242.14        17.08 o                         
  10  -7   4         14.98         14.77         6.34 o                         
  11  -7   4          1.25          1.09         3.04 o                         
  12  -7   4         44.89         36.93         6.45 o                         
  13  -7   4         13.63         12.49         6.54 o                         
 -16  -6   4          7.37          4.84         5.80 o                         
 -15  -6   4          0.40          5.61         4.50 o                         
 -14  -6   4         80.60         93.26         6.90 o                         
 -13  -6   4        317.04        278.39         6.38 o                         
 -12  -6   4        348.37        407.43        28.26 o                         
 -11  -6   4        435.37        481.22        16.25 o                         
 -10  -6   4        244.53        250.25         7.03 o                         
  -9  -6   4       1790.83       1999.69        72.01 o                         
  -8  -6   4        146.01        180.22        12.81 o                         
  -7  -6   4          6.83          8.52         2.30 o                         
  -6  -6   4         25.44         24.52         2.57 o                         
  -5  -6   4        199.16        159.86        23.92 o                         
  -4  -6   4        814.19        824.90        27.25 o                         
  -3  -6   4        240.80        690.50       127.03 o                         
  -2  -6   4         13.37         24.76         2.63 o                         
  -1  -6   4         92.58         94.86         3.47 o                         
   0  -6   4        288.44        241.24        24.01 o                         
   1  -6   4        132.92        158.54         3.92 o                         
   2  -6   4         19.68        364.52        93.05 o                         
   3  -6   4         52.25         63.72        18.38 o                         
   4  -6   4         87.56         85.00         4.30 o                         
   5  -6   4        926.83       1100.96         9.17 o                         
   6  -6   4          1.29          1.17         3.11 o                         
   7  -6   4         92.58         97.36         6.73 o                         
   8  -6   4        139.65        192.20         7.44 o                         
   9  -6   4        237.57        289.44         6.83 o                         
  10  -6   4        198.72        227.11         6.54 o                         
  11  -6   4          7.40         11.07         4.05 o                         
  12  -6   4         25.26         21.91         3.99 o                         
  13  -6   4        107.82         76.33        10.63 o                         
  14  -6   4          0.66          1.35         6.78 o                         
 -16  -5   4         56.68         51.24         4.97 o                         
 -15  -5   4        237.33        269.46         8.90 o                         
 -14  -5   4        130.71        114.66         5.91 o                         
 -13  -5   4        146.68        143.87         7.10 o                         
 -12  -5   4         11.33         19.31         4.35 o                         
 -11  -5   4        484.50        516.37        18.90 o                         
 -10  -5   4        333.12        344.99        23.53 o                         
  -9  -5   4        604.19        582.62        14.40 o                         
  -8  -5   4          5.89          5.23         2.45 o                         
  -7  -5   4        192.64        186.52         4.64 o                         
  -6  -5   4          0.10          0.48         2.29 o                         
  -5  -5   4         12.46         11.89         5.01 o                         
  -4  -5   4         84.61        120.06        30.28 o                         
  -3  -5   4        102.91        119.87         5.48 o                         
  -2  -5   4       4541.60       4259.73       241.17 o                         
  -1  -5   4         17.91         17.07         2.74 o                         
   0  -5   4        547.04        579.99        13.93 o                         
   1  -5   4       8259.35       8711.37       269.00 o                         
   2  -5   4       3345.33       2972.13        73.06 o                         
   3  -5   4        447.25        609.98        97.07 o                         
   4  -5   4        582.55        524.07         9.67 o                         
   5  -5   4       1267.57       1223.94       120.42 o                         
   6  -5   4        704.74        849.72        26.98 o                         
   7  -5   4         13.49         12.98         4.25 o                         
   8  -5   4          0.07         -4.11         4.11 o                         
   9  -5   4          1.09         98.39        52.09 o                         
  10  -5   4          4.64          9.89         2.69 o                         
  11  -5   4         44.10         37.46         4.93 o                         
  12  -5   4          7.64          4.76         3.20 o                         
  13  -5   4          6.54          6.58         5.31 o                         
  14  -5   4          2.21          6.08         4.95 o                         
 -16  -4   4         37.44         39.10         5.12 o                         
 -15  -4   4        109.59        104.07         7.50 o                         
 -14  -4   4        511.45        402.69         8.72 o                         
 -13  -4   4        784.14        732.99        27.50 o                         
 -12  -4   4        122.70        120.56         4.07 o                         
 -11  -4   4        145.76        159.45         5.23 o                         
 -10  -4   4         48.85         46.98         2.81 o                         
  -9  -4   4         12.74        285.38        66.42 o                         
  -8  -4   4         61.24         77.09         3.15 o                         
  -7  -4   4        128.60        131.34         3.22 o                         
  -6  -4   4        275.68        301.57        28.83 o                         
  -5  -4   4        566.42        588.53        15.63 o                         
  -4  -4   4       1074.99       1012.26        13.95 o                         
  -3  -4   4        248.21        185.90         3.73 o                         
  -2  -4   4       1090.14        974.09        20.15 o                         
  -1  -4   4       3234.38       3377.43       116.63 o                         
   0  -4   4        745.09        700.22        11.38 o                         
   1  -4   4          0.34          3.23         2.86 o                         
   2  -4   4        269.31        795.78       473.73 o                         
   3  -4   4       1975.85       1892.92        12.16 o                         
   4  -4   4       1415.22       1267.05        50.74 o                         
   5  -4   4        210.21        184.64         5.68 o                         
   6  -4   4       1321.58       1432.14        23.40 o                         
   7  -4   4       2349.77       1818.42       142.50 o                         
   8  -4   4        497.72        476.92        18.54 o                         
   9  -4   4       1030.02        924.37        59.66 o                         
  10  -4   4        359.35        339.20        16.48 o                         
  11  -4   4         10.34         12.13         2.77 o                         
  12  -4   4          1.78          5.18         3.43 o                         
  13  -4   4          6.60          6.07         3.75 o                         
  14  -4   4          0.24         -2.37         4.06 o                         
  15  -4   4         73.73         64.35        16.67 o                         
 -16  -3   4         22.09         25.15         4.80 o                         
 -15  -3   4          7.45          9.78         6.15 o                         
 -14  -3   4         10.14         13.14         3.49 o                         
 -13  -3   4         19.41         18.03         4.16 o                         
 -12  -3   4         46.78         53.43         5.86 o                         
 -11  -3   4         14.58         -0.50         4.56 o                         
 -10  -3   4        494.22        536.90         7.25 o                         
  -9  -3   4        162.07        146.37         4.82 o                         
  -8  -3   4        363.81        416.03        24.10 o                         
  -7  -3   4          0.22         -6.37         6.37 o                         
  -6  -3   4          1.12          1.00         3.09 o                         
  -5  -3   4        709.28        569.81       156.08 o                         
  -4  -3   4       1460.12       1327.07        39.04 o                         
  -3  -3   4       1089.52        983.21        57.35 o                         
  -2  -3   4       2098.52       1909.74        86.86 o                         
  -1  -3   4         21.52         41.11         3.15 o                         
   0  -3   4        658.91        514.49        36.83 o                         
   1  -3   4       4677.35       4334.68       158.61 o                         
   2  -3   4        230.80        314.05        64.15 o                         
   3  -3   4        895.14        987.55        80.57 o                         
   4  -3   4        224.63        214.66         5.47 o                         
   5  -3   4       3459.36       3572.25       269.58 o                         
   6  -3   4        232.99        213.79         4.74 o                         
   7  -3   4       1399.57       1461.03        44.41 o                         
   8  -3   4       1534.41       1743.93        59.58 o                         
   9  -3   4        229.15        216.75         5.80 o                         
  10  -3   4        272.77        208.14        18.51 o                         
  11  -3   4         36.70         39.18         4.03 o                         
  12  -3   4        196.02        202.93         7.12 o                         
  13  -3   4        178.81        174.64         7.71 o                         
  14  -3   4         24.66         23.95         6.79 o                         
  15  -3   4         61.83         52.96         8.18 o                         
  16  -3   4         56.00         57.10         7.07 o                         
 -16  -2   4         90.09         87.89         7.07 o                         
 -15  -2   4         49.79         43.94         5.38 o                         
 -14  -2   4          1.38         -1.24         5.62 o                         
 -13  -2   4         32.91         29.22         3.34 o                         
 -12  -2   4         25.69         28.35         3.73 o                         
 -11  -2   4          0.23         -0.93         3.46 o                         
 -10  -2   4         34.44         26.43         3.45 o                         
  -9  -2   4          5.63         31.10        15.19 o                         
  -8  -2   4          1.57          2.28         3.17 o                         
  -7  -2   4         96.12        110.54         4.37 o                         
  -6  -2   4       1248.90       1137.73        50.98 o                         
  -5  -2   4         85.72         49.38         2.77 o                         
  -4  -2   4       1014.19       1063.02        51.47 o                         
  -3  -2   4        362.39        359.89         6.17 o                         
  -2  -2   4        301.98       1018.34        59.23 o                         
  -1  -2   4       1093.50        969.08        50.45 o                         
   0  -2   4       1623.60       1337.20       119.13 o                         
   1  -2   4       2533.29       2388.41       197.85 o                         
   2  -2   4        448.66        548.11        19.34 o                         
   3  -2   4       1740.47       1548.63        55.61 o                         
   4  -2   4       4786.84       4528.10       264.66 o                         
   5  -2   4        685.90        594.07        29.65 o                         
   6  -2   4        875.58        935.88        55.26 o                         
   7  -2   4         97.96        106.53         3.67 o                         
   8  -2   4          8.95          8.47         2.92 o                         
   9  -2   4        528.04        532.03        41.03 o                         
  10  -2   4        186.43        220.47         6.80 o                         
  11  -2   4         50.56         43.42         4.35 o                         
  12  -2   4          2.24          4.20         3.32 o                         
  13  -2   4        384.45        417.79        14.46 o                         
  14  -2   4         72.38        102.29         7.58 o                         
  15  -2   4        327.81        351.04        11.61 o                         
  16  -2   4          0.25          8.87         5.09 o                         
 -16  -1   4          6.08         12.19         4.65 o                         
 -15  -1   4         46.59         43.08        12.78 o                         
 -14  -1   4        198.07        191.05         5.23 o                         
 -13  -1   4        153.40        180.43        19.12 o                         
 -12  -1   4        286.95        331.69         7.96 o                         
 -11  -1   4        628.02        708.10         7.60 o                         
 -10  -1   4         37.13         35.11         3.26 o                         
  -9  -1   4        521.45        512.48         8.64 o                         
  -8  -1   4        390.69        375.98        10.60 o                         
  -7  -1   4          1.99          1.38         2.68 o                         
  -6  -1   4        556.18        523.83        19.41 o                         
  -5  -1   4       1075.12       1007.67        62.36 o                         
  -4  -1   4        296.00        176.54        33.93 o                         
  -3  -1   4       2366.17       2040.63        38.68 o                         
  -2  -1   4       7076.97       6790.69        57.13 o                         
   1  -1   4       1588.55       1445.16        45.81 o                         
   3  -1   4       3991.38       3710.61        73.63 o                         
   4  -1   4       1472.10       1524.90        86.83 o                         
   5  -1   4        827.91        728.73         8.24 o                         
   6  -1   4        805.85        906.20        37.57 o                         
   7  -1   4        414.95        434.06        15.68 o                         
   8  -1   4        151.59        176.84         6.34 o                         
   9  -1   4         42.65         57.58         5.09 o                         
  10  -1   4        412.85        459.60         8.54 o                         
  11  -1   4         24.77         30.18         4.79 o                         
  12  -1   4         68.57        100.57         5.80 o                         
  13  -1   4         19.94         21.98         4.20 o                         
  14  -1   4         82.08         82.26         6.45 o                         
  15  -1   4        211.98        187.86         9.48 o                         
  16  -1   4         98.07         94.61         6.97 o                         
  17  -1   4         94.40         79.56         6.75 o                         
 -16   0   4         60.66         61.20         5.68 o                         
 -15   0   4          0.89          4.04         5.78 o                         
 -14   0   4         23.13         20.56         3.70 o                         
 -13   0   4        127.70        103.67         6.67 o                         
 -12   0   4          0.10          0.31         4.78 o                         
 -11   0   4         11.96         12.44         4.86 o                         
 -10   0   4         89.13        122.06         5.23 o                         
  -9   0   4        223.29        241.74        21.53 o                         
  -8   0   4         46.08         57.30         4.62 o                         
  -7   0   4         89.38         70.90         3.73 o                         
  -6   0   4        140.94         95.42         4.38 o                         
  -5   0   4       4974.74       4989.25       277.93 o                         
  -4   0   4        924.06        873.59        27.79 o                         
  -3   0   4         24.27         17.67         5.76 o                         
  -2   0   4       4747.75       4214.84       215.41 o                         
   2   0   4       5046.69       5005.45       191.07 o                         
   3   0   4       2059.10       1834.77        41.66 o                         
   4   0   4        282.24        218.48         5.49 o                         
   5   0   4          2.01          0.45         4.45 o                         
   6   0   4        166.07        153.95         6.93 o                         
   7   0   4         19.44         17.92         4.43 o                         
   8   0   4        491.83        538.65        20.43 o                         
   9   0   4        251.15        276.50        11.05 o                         
  10   0   4        604.41        646.41        19.78 o                         
  11   0   4        165.35        187.93         8.39 o                         
  12   0   4        452.86        480.17         9.21 o                         
  13   0   4        236.55        246.05        10.80 o                         
  14   0   4        333.55        432.89        11.08 o                         
  15   0   4          0.01          3.28         6.25 o                         
  16   0   4         29.53         17.43         5.12 o                         
  17   0   4         46.24         41.24         6.15 o                         
 -16   1   4         74.39         99.49         7.41 o                         
 -15   1   4          0.02         23.71        20.18 o                         
 -14   1   4          8.42          5.58         4.85 o                         
 -13   1   4         48.65         39.13         3.94 o                         
 -12   1   4         31.14         28.28         3.34 o                         
 -11   1   4        107.31        128.49         4.43 o                         
 -10   1   4        197.37        207.03         7.68 o                         
  -9   1   4        768.81        795.30        61.84 o                         
  -8   1   4        470.63        421.86         6.18 o                         
  -7   1   4       2059.43       1686.00        59.12 o                         
  -6   1   4       1057.26        928.96         8.06 o                         
  -5   1   4        494.94        355.69        22.26 o                         
  -4   1   4        546.48        436.16         8.59 o                         
  -3   1   4        184.70        133.78         5.31 o                         
  -2   1   4        606.25        479.70         9.21 o                         
  -1   1   4       2537.24       2250.78        92.62 o                         
   0   1   4       1203.59       1106.71        40.12 o                         
   2   1   4        930.41        818.30        37.34 o                         
   3   1   4       2112.26       2075.65        64.27 o                         
   4   1   4          3.11         -0.83         4.15 o                         
   5   1   4         12.79         13.80         3.89 o                         
   6   1   4        728.10        690.53        13.71 o                         
   7   1   4         60.66         41.63         3.71 o                         
   8   1   4         59.82         59.40         4.33 o                         
   9   1   4        424.62        475.43        68.10 o                         
  10   1   4        318.84        358.36         7.05 o                         
  11   1   4        181.13        198.79         6.21 o                         
  12   1   4         47.07         47.34         4.57 o                         
  13   1   4       1068.56       1288.67        81.34 o                         
  14   1   4       1646.72       1799.78        19.96 o                         
  15   1   4        244.45        244.22         8.94 o                         
  16   1   4         28.51         20.86         7.07 o                         
  17   1   4          9.12          6.27         6.77 o                         
 -15   2   4          0.27          1.48         3.61 o                         
 -14   2   4         28.10         94.31         5.80 o                         
 -13   2   4          4.23          2.99         3.51 o                         
 -12   2   4          1.38          3.00         2.99 o                         
 -11   2   4        699.51        798.89        58.77 o                         
 -10   2   4        981.49       1091.13        68.42 o                         
  -9   2   4       1026.24       1117.85        25.34 o                         
  -8   2   4         40.96         38.19         3.32 o                         
  -7   2   4         35.05         42.85         2.82 o                         
  -6   2   4        431.42        425.67         7.31 o                         
  -5   2   4        167.72        113.71         4.25 o                         
  -4   2   4       2474.97       2059.44        66.82 o                         
  -3   2   4        803.49        649.74        10.98 o                         
  -2   2   4        365.19        387.07         7.45 o                         
  -1   2   4       1167.15       1247.26        12.87 o                         
   0   2   4       1674.05       1526.92        14.35 o                         
   1   2   4       7002.86       6752.93       103.81 o                         
   2   2   4       1946.50       1631.40        95.79 o                         
   3   2   4        376.63        383.76        11.11 o                         
   4   2   4          1.18         19.55         7.24 o                         
   5   2   4       3652.21       3585.12        28.23 o                         
   7   2   4        748.39        625.99        13.17 o                         
   8   2   4       1668.80       1542.80        64.37 o                         
   9   2   4       1213.75       1255.80        81.44 o                         
  10   2   4        210.80        186.17        11.57 o                         
  11   2   4         77.95         92.96         4.91 o                         
  12   2   4          2.94          3.94         3.52 o                         
  13   2   4         25.32         38.68         5.14 o                         
  14   2   4          8.60         10.66         5.01 o                         
  15   2   4        189.93        190.32         7.61 o                         
  16   2   4        143.29        182.72         8.53 o                         
  17   2   4         46.11         47.66         7.18 o                         
 -15   3   4          0.33         -3.32         3.59 o                         
 -14   3   4          3.23          3.02         4.46 o                         
 -13   3   4         99.59        104.62         9.94 o                         
 -12   3   4          0.62         -1.34         3.26 o                         
 -11   3   4         14.53         14.42         3.42 o                         
 -10   3   4        456.35        489.62        18.22 o                         
  -9   3   4        267.30        293.52        10.59 o                         
  -8   3   4       2012.57       2080.18       114.99 o                         
  -7   3   4        625.22        609.29        20.67 o                         
  -6   3   4       3417.12       3532.82       100.28 o                         
  -5   3   4       4561.78       4498.04        19.45 o                         
  -4   3   4        504.87        439.52        12.39 o                         
  -3   3   4        235.75        198.89         9.89 o                         
  -2   3   4        757.69        561.48        14.54 o                         
  -1   3   4       2354.73       2077.18        97.01 o                         
   0   3   4        830.51        852.66        27.20 o                         
   1   3   4        595.14        472.85        13.44 o                         
   2   3   4         30.90         64.71         5.43 o                         
   3   3   4       1081.41        912.73        15.45 o                         
   4   3   4       3399.11       3289.79        26.21 o                         
   5   3   4        738.04        624.41        11.66 o                         
   8   3   4        176.01        131.77         5.96 o                         
   9   3   4        430.35        408.41         8.69 o                         
  10   3   4       1415.12       1499.86       219.33 o                         
  11   3   4        365.17        343.49         8.20 o                         
  12   3   4         17.22         22.89         4.94 o                         
  13   3   4        132.00        167.60         8.98 o                         
  14   3   4        238.48        284.77         9.46 o                         
  15   3   4          9.49          5.39         4.09 o                         
  16   3   4          5.10          6.26         4.46 o                         
  17   3   4         26.52         24.29         4.97 o                         
  18   3   4         19.68         19.45         5.12 o                         
 -15   4   4         38.26         25.55        10.10 o                         
 -14   4   4         17.68         20.91         4.99 o                         
 -13   4   4         50.51         60.00         4.98 o                         
 -12   4   4         53.73         57.93         5.29 o                         
 -11   4   4        110.06        112.46         5.44 o                         
 -10   4   4        466.28        420.95         6.79 o                         
  -9   4   4       1758.98       1850.19       139.46 o                         
  -8   4   4        942.78        942.74        47.45 o                         
  -7   4   4       2517.13       2292.53        81.91 o                         
  -6   4   4        227.15        221.91        12.62 o                         
  -5   4   4        551.40        424.83        10.55 o                         
  -4   4   4        597.77        694.26        10.11 o                         
  -3   4   4        322.66        191.49         9.44 o                         
  -2   4   4         76.64         82.76         5.21 o                         
  -1   4   4         25.25         18.18         6.94 o                         
   0   4   4       2277.63       1974.59        98.45 o                         
   1   4   4       1829.00       1467.73        45.79 o                         
   2   4   4       1381.48       1115.36        25.53 o                         
   3   4   4         49.57         36.60         4.27 o                         
   4   4   4        547.53        480.37        10.14 o                         
   5   4   4       3135.06       2984.75        22.18 o                         
   9   4   4        102.20        246.77         7.93 o                         
  10   4   4         89.54         84.89         5.51 o                         
  11   4   4        681.15        670.16        10.33 o                         
  12   4   4        418.95        439.85        23.11 o                         
  13   4   4        449.43        446.99        24.54 o                         
  14   4   4       2684.28       2683.34       215.59 o                         
  15   4   4        446.79        434.66        10.01 o                         
  16   4   4        212.01        194.69         9.48 o                         
  17   4   4         15.78         10.45         6.49 o                         
  18   4   4          1.41          2.10         6.34 o                         
 -14   5   4          2.20          5.07        11.14 o                         
 -13   5   4         39.06         46.54         9.13 o                         
 -12   5   4         78.95         91.41         8.18 o                         
 -11   5   4        418.74        480.74        45.37 o                         
 -10   5   4        334.38        340.27        22.37 o                         
  -9   5   4        402.92        390.90        22.99 o                         
  -8   5   4         32.65         39.34         3.34 o                         
  -7   5   4         21.53         28.06         3.66 o                         
  -6   5   4        398.23        416.21        52.39 o                         
  -5   5   4        480.52        460.09        13.71 o                         
  -4   5   4          0.70          3.26         2.88 o                         
  -3   5   4        763.25        869.34        37.48 o                         
  -2   5   4          2.40          8.98         3.78 o                         
  -1   5   4        259.00        255.76         9.32 o                         
   0   5   4       1080.70       1031.12        51.51 o                         
   1   5   4        719.23        667.48         8.43 o                         
   2   5   4       4949.31       4435.65        77.54 o                         
   3   5   4        291.06        250.67        13.20 o                         
   4   5   4         27.75         28.04         4.97 o                         
   5   5   4       1109.23       1003.95        12.74 o                         
   6   5   4        267.77        239.15         8.21 o                         
   9   5   4       3438.31       3492.87        20.86 o                         
  10   5   4       2751.72       2721.48        18.98 o                         
  11   5   4        372.74        409.15        21.08 o                         
  12   5   4        186.46        228.14        40.08 o                         
  13   5   4        137.21        132.37         9.92 o                         
  14   5   4        191.14        353.36       121.05 o                         
  15   5   4        157.78        185.24         7.87 o                         
  16   5   4         89.55         77.38         5.89 o                         
  17   5   4         17.15          9.40         4.95 o                         
  18   5   4          2.96         -0.45         4.39 o                         
 -14   6   4         26.50         17.31         3.67 o                         
 -13   6   4         64.44         47.73         4.26 o                         
 -12   6   4         20.28         17.62         3.36 o                         
 -11   6   4         10.16          9.73         3.23 o                         
 -10   6   4        103.56        120.50        13.85 o                         
  -9   6   4        105.22        112.92         5.19 o                         
  -8   6   4        480.44        468.91        27.00 o                         
  -7   6   4          9.97         13.84         3.18 o                         
  -6   6   4         45.51         35.00         2.89 o                         
  -5   6   4        157.95        150.04         6.35 o                         
  -4   6   4        206.27        205.41         6.99 o                         
  -3   6   4         34.63         40.85         3.08 o                         
  -2   6   4       1143.95       1168.28        71.99 o                         
  -1   6   4       1276.15       1320.10        87.99 o                         
   0   6   4        197.84        176.78         5.16 o                         
   1   6   4       1321.78       1108.24        56.57 o                         
   2   6   4        690.59        646.87         8.41 o                         
   3   6   4       4636.46       4452.64        77.17 o                         
   4   6   4       7296.55       7571.40        34.54 o                         
   5   6   4       1106.85        869.61        12.14 o                         
   6   6   4          1.09          3.53         4.13 o                         
   9   6   4       1837.28       2207.03        16.94 o                         
  10   6   4       3331.84       4866.82       244.44 o                         
  11   6   4        433.48        502.20        38.38 o                         
  12   6   4        105.82        114.89         4.68 o                         
  13   6   4        939.76       1186.35        54.22 o                         
  14   6   4         93.55         90.63        10.30 o                         
  15   6   4          0.26          6.25         4.89 o                         
  16   6   4         61.47         53.93         5.40 o                         
  17   6   4         14.91         14.42         4.52 o                         
  18   6   4         69.49         61.36         5.66 o                         
 -13   7   4          5.05          6.45         4.66 o                         
 -12   7   4         25.20         20.29         3.36 o                         
 -11   7   4        133.50        149.88        11.94 o                         
 -10   7   4        144.96        149.12         5.28 o                         
  -9   7   4         18.48         52.39         6.64 o                         
  -8   7   4          3.34          1.33         2.65 o                         
  -7   7   4         34.81         33.91         7.87 o                         
  -6   7   4         18.86         15.39         3.26 o                         
  -5   7   4        187.50        192.85        12.91 o                         
  -4   7   4        554.60        630.83        74.05 o                         
  -3   7   4          1.63          4.51         3.14 o                         
  -2   7   4       1301.10       1342.40        98.42 o                         
  -1   7   4         72.61         71.44         3.70 o                         
   0   7   4         14.61         16.30         3.03 o                         
   1   7   4       2207.79       2474.20       465.03 o                         
   2   7   4        296.79        255.10        14.86 o                         
   3   7   4        155.95        209.97        12.46 o                         
   4   7   4        499.94        295.29         7.55 o                         
   5   7   4       3248.93       2971.33        20.10 o                         
   6   7   4       5458.02       5184.77       363.70 o                         
   7   7   4       4082.75       4137.06       285.43 o                         
   8   7   4        698.30        701.47        11.48 o                         
   9   7   4        291.10        277.24        15.84 o                         
  10   7   4        336.26        325.46        47.94 o                         
  11   7   4       1094.16       1211.51        63.37 o                         
  12   7   4        434.52        439.71        47.78 o                         
  13   7   4          5.31         15.11         3.74 o                         
  14   7   4        430.23        554.08        50.24 o                         
  15   7   4         23.59         23.01         6.86 o                         
  16   7   4        105.54        102.99         5.95 o                         
  17   7   4          0.08          3.81         4.24 o                         
  18   7   4         35.25         38.04         5.18 o                         
 -12   8   4         11.42          6.09         3.56 o                         
 -11   8   4         42.60         36.56         4.23 o                         
 -10   8   4        177.89        168.57         5.75 o                         
  -9   8   4        320.26        269.50        13.45 o                         
  -8   8   4         70.66         66.30         3.99 o                         
  -7   8   4         70.49         79.70         3.99 o                         
  -6   8   4        104.00        108.14         4.04 o                         
  -5   8   4        644.30        597.96        37.75 o                         
  -4   8   4        575.76        548.98        49.38 o                         
  -3   8   4          0.04        122.84        33.72 o                         
  -2   8   4          7.54         10.00         2.71 o                         
  -1   8   4        892.46        752.14        30.16 o                         
   0   8   4       1366.76       1369.61        94.93 o                         
   1   8   4       1664.00       1718.51        95.07 o                         
   2   8   4        901.55        915.89        96.17 o                         
   3   8   4         99.60         89.02         4.16 o                         
   4   8   4        195.80        747.42       462.93 o                         
   5   8   4        228.23        239.87        23.35 o                         
   6   8   4       2002.84       2148.51       106.83 o                         
   7   8   4        633.73        635.69        18.08 o                         
   8   8   4        584.73        521.07        10.71 o                         
   9   8   4       1483.21       1628.66        16.24 o                         
  10   8   4        358.85        346.79         5.83 o                         
  11   8   4         24.31         19.20         3.64 o                         
  12   8   4        702.33        794.54       141.73 o                         
  13   8   4        112.16        113.25        12.00 o                         
  14   8   4         37.83         35.39         6.63 o                         
  15   8   4         19.54        183.13        34.80 o                         
  16   8   4        110.34        111.96        20.57 o                         
  17   8   4         75.86         58.97         5.01 o                         
  18   8   4          6.97          9.04         6.19 o                         
 -11   9   4         22.32         20.38         4.63 o                         
 -10   9   4          7.98          6.62         3.12 o                         
  -9   9   4         99.81         91.06         9.83 o                         
  -8   9   4         49.77         56.60         8.56 o                         
  -7   9   4         35.68         36.08         3.70 o                         
  -6   9   4         28.58         27.20         3.75 o                         
  -5   9   4        276.92        267.25        12.61 o                         
  -4   9   4       1139.76       1084.25       136.36 o                         
  -3   9   4        105.40        745.13       364.58 o                         
  -2   9   4        464.08        791.90       188.63 o                         
  -1   9   4        208.11        233.45        15.51 o                         
   0   9   4        572.04        472.05        39.21 o                         
   1   9   4       1371.13       1366.57        73.90 o                         
   2   9   4       1889.37       1799.68        11.37 o                         
   3   9   4       1112.82        983.80        28.21 o                         
   4   9   4        699.26        603.19        11.75 o                         
   5   9   4       3035.14       2912.65      1057.45 o                         
   6   9   4       1523.59       1439.51        75.25 o                         
   7   9   4        448.38        501.38         6.25 o                         
   8   9   4        769.35        816.03       267.80 o                         
   9   9   4          4.57          6.27         6.02 o                         
  10   9   4         29.28        137.01        55.85 o                         
  11   9   4         61.85         87.29        26.24 o                         
  12   9   4        293.35        308.88        32.08 o                         
  13   9   4        321.69        356.57         6.84 o                         
  14   9   4         60.83         61.36         4.03 o                         
  15   9   4          6.02          0.29         4.00 o                         
  16   9   4         15.88         13.19         4.67 o                         
  17   9   4         22.31         16.04         4.08 o                         
  18   9   4         16.85         14.97         5.04 o                         
 -11  10   4        133.55        137.40        26.45 o                         
 -10  10   4         29.19         24.58         3.62 o                         
  -9  10   4          5.61         11.26         3.73 o                         
  -8  10   4         31.50         32.35         5.97 o                         
  -7  10   4         41.16         26.54         7.27 o                         
  -6  10   4        336.33        322.68        16.82 o                         
  -5  10   4         54.87         54.22         7.25 o                         
  -4  10   4        463.45        557.36       104.91 o                         
  -3  10   4         84.35        102.01         7.08 o                         
  -2  10   4         48.66         85.79        25.83 o                         
  -1  10   4         98.23         93.21         9.11 o                         
   0  10   4        121.08        106.01         3.69 o                         
   1  10   4        786.88        954.86       118.70 o                         
   2  10   4         50.37         67.54         6.24 o                         
   3  10   4        726.46        735.17        28.52 o                         
   4  10   4        721.37        915.70       224.18 o                         
   5  10   4       2016.61       1967.41        49.68 o                         
   6  10   4       4762.95       5606.15       400.90 o                         
   7  10   4       1743.08       1706.87        10.79 o                         
   8  10   4        635.43        735.77        60.32 o                         
   9  10   4          0.63        135.55        42.33 o                         
  10  10   4         13.53         20.13         3.65 o                         
  11  10   4        774.89        735.99       180.60 o                         
  12  10   4        623.52        559.27        32.74 o                         
  13  10   4        570.30        635.86        56.90 o                         
  14  10   4         28.16         37.75         3.84 o                         
  15  10   4         27.38         29.01         4.68 o                         
  16  10   4         17.84         13.56         3.70 o                         
  17  10   4          0.58          2.63         3.37 o                         
 -10  11   4         78.55         68.73        10.32 o                         
  -9  11   4          2.62         19.71        13.02 o                         
  -8  11   4          0.19          5.54         5.24 o                         
  -7  11   4         20.39         21.90         3.65 o                         
  -6  11   4         71.70         93.65        26.92 o                         
  -5  11   4        176.02        180.50        19.14 o                         
  -4  11   4          7.10         11.50         3.49 o                         
  -3  11   4          4.72         17.94         8.42 o                         
  -2  11   4         74.61         84.23         3.92 o                         
  -1  11   4        620.77        692.08        53.04 o                         
   0  11   4        546.21        597.01        54.19 o                         
   1  11   4        150.51        175.20        14.93 o                         
   2  11   4        942.52       1157.10       131.50 o                         
   3  11   4        238.96        243.59        30.04 o                         
   4  11   4         37.00        116.96        29.90 o                         
   5  11   4        107.02        279.30       137.29 o                         
   6  11   4        648.79        627.18        42.70 o                         
   7  11   4        476.81        597.24       108.06 o                         
   8  11   4        123.43        143.08        18.22 o                         
   9  11   4        161.23        202.54        12.71 o                         
  10  11   4          5.73        160.73        41.50 o                         
  11  11   4         98.90         99.02         4.55 o                         
  12  11   4         12.19         15.71         8.81 o                         
  13  11   4          0.99          1.49         3.30 o                         
  14  11   4         15.11         18.06         4.34 o                         
  15  11   4          3.98         20.78         4.50 o                         
  16  11   4          5.61          7.68         3.65 o                         
  17  11   4          6.87          4.90         4.37 o                         
  -9  12   4          5.86          8.43         3.80 o                         
  -8  12   4          2.27          1.59         3.30 o                         
  -7  12   4         27.71         28.81         6.57 o                         
  -6  12   4         79.03         97.25        14.59 o                         
  -5  12   4        105.96        112.60        19.20 o                         
  -4  12   4         95.78        116.25        14.40 o                         
  -3  12   4          7.93         13.69         3.28 o                         
  -2  12   4          5.04         52.59        45.81 o                         
  -1  12   4        108.45        116.96         7.39 o                         
   0  12   4        397.27        375.56        69.43 o                         
   1  12   4         53.64         53.41         3.77 o                         
   2  12   4       1356.31       1350.23       160.87 o                         
   3  12   4         25.62         40.41         4.43 o                         
   4  12   4        782.93        793.63        19.50 o                         
   5  12   4        694.13        911.72        23.10 o                         
   6  12   4        101.64        147.35        57.93 o                         
   7  12   4        651.62        696.88         7.56 o                         
   8  12   4       1638.88       1724.77       222.36 o                         
   9  12   4          9.22          6.85         3.04 o                         
  10  12   4        236.32        325.30        76.21 o                         
  11  12   4        218.82        176.11        14.71 o                         
  12  12   4         95.45         89.07         3.25 o                         
  13  12   4        105.98        117.64         4.53 o                         
  14  12   4         16.16         21.13         3.89 o                         
  15  12   4          1.30          1.90         3.10 o                         
  16  12   4         22.99         23.17         3.98 o                         
  -8  13   4         27.92         17.14         5.42 o                         
  -7  13   4          0.52         -1.59         3.18 o                         
  -6  13   4          4.46          2.24         3.27 o                         
  -5  13   4         10.79         11.45         3.26 o                         
  -4  13   4        303.06        254.18        35.00 o                         
  -3  13   4       1115.73       1297.74       244.03 o                         
  -2  13   4        995.66       1471.62       555.34 o                         
  -1  13   4        461.35        643.96       194.85 o                         
   0  13   4        471.47        449.53        22.67 o                         
   1  13   4        183.04        259.75        77.75 o                         
   2  13   4          1.45          7.61         4.13 o                         
   3  13   4        280.72        303.74        56.88 o                         
   4  13   4        103.84        175.81        24.14 o                         
   5  13   4        419.17        459.47        47.42 o                         
   6  13   4        291.30        344.42        59.58 o                         
   7  13   4        341.48        340.57         6.21 o                         
   8  13   4         96.23         94.25         3.25 o                         
   9  13   4         35.01         74.21         7.49 o                         
  10  13   4        261.10        233.54         4.19 o                         
  11  13   4         47.44         55.32         3.14 o                         
  12  13   4         51.78         47.77         2.91 o                         
  13  13   4          5.28          4.08         2.44 o                         
  14  13   4         26.75         29.64         4.35 o                         
  15  13   4         19.95         17.94         3.10 o                         
  16  13   4          7.71          7.56         4.28 o                         
  -6  14   4         43.54         28.72         4.82 o                         
  -5  14   4          1.76          5.06         3.62 o                         
  -4  14   4          5.51          2.52         4.23 o                         
  -3  14   4          0.25          2.50         3.00 o                         
  -2  14   4         53.03         58.34         7.71 o                         
  -1  14   4         76.65         91.75        15.45 o                         
   0  14   4       1466.93       1620.52       212.63 o                         
   1  14   4       1498.64       1645.61        12.44 o                         
   2  14   4        209.12        273.39        20.72 o                         
   3  14   4        165.80        200.80        11.58 o                         
   4  14   4        325.65        321.33         5.82 o                         
   5  14   4          0.31        178.94        36.71 o                         
   6  14   4          0.17          2.14         3.48 o                         
   7  14   4        245.72        266.90        26.76 o                         
   8  14   4         21.74         27.13         4.64 o                         
   9  14   4          8.28         18.65         4.43 o                         
  10  14   4         14.82         20.99         3.44 o                         
  11  14   4        113.59        105.25         6.64 o                         
  12  14   4         38.68         41.12         3.02 o                         
  13  14   4         11.64          3.37         2.71 o                         
  14  14   4         56.87         58.25         3.15 o                         
  15  14   4          0.02         27.96         7.81 o                         
  -5  15   4          4.46          0.69         3.70 o                         
  -4  15   4         26.57         21.63         4.32 o                         
  -3  15   4        113.00        126.71        52.22 o                         
  -2  15   4        155.00        265.59        98.64 o                         
  -1  15   4        109.82         78.55        14.08 o                         
   0  15   4         18.68         28.90         9.34 o                         
   1  15   4         39.31         30.15         3.38 o                         
   2  15   4        109.60        104.84         7.23 o                         
   3  15   4         59.70         54.63         4.18 o                         
   4  15   4         68.93         69.21         5.82 o                         
   5  15   4          6.98         15.16         3.40 o                         
   6  15   4          3.21          9.50         4.70 o                         
   7  15   4         19.47         21.11         2.60 o                         
   8  15   4         14.36         18.68         2.90 o                         
   9  15   4          3.77          6.51         2.57 o                         
  10  15   4          4.26          5.80         2.98 o                         
  11  15   4         45.82         44.14         4.07 o                         
  12  15   4          8.81          5.37         2.59 o                         
  13  15   4         60.58         69.10         5.83 o                         
  14  15   4        289.95        300.33        14.92 o                         
  -3  16   4        125.10         93.53        13.51 o                         
  -2  16   4        176.11        208.14        29.14 o                         
  -1  16   4         81.41         77.08        12.88 o                         
   0  16   4         31.65         40.52         8.81 o                         
   1  16   4          8.84          7.00         3.56 o                         
   2  16   4         95.15         88.44        20.00 o                         
   3  16   4          0.09          3.57         4.27 o                         
   4  16   4          6.49          3.81         3.43 o                         
   5  16   4          0.37         -0.85         3.37 o                         
   6  16   4         15.50         19.29         3.18 o                         
   7  16   4         45.48         44.42         3.23 o                         
   8  16   4         20.43         23.16         5.12 o                         
   9  16   4          3.24          3.94         2.76 o                         
  10  16   4          1.60          5.53         2.96 o                         
  11  16   4         52.22         67.18         6.94 o                         
  12  16   4          2.43          6.22         3.50 o                         
  13  16   4          0.15          3.68         3.00 o                         
  -1  17   4         55.14         69.98        20.96 o                         
   0  17   4         31.14         24.58         4.04 o                         
   1  17   4         19.12         17.26         5.34 o                         
   2  17   4         28.64         15.88         3.46 o                         
   3  17   4          1.57          3.58         2.72 o                         
   4  17   4         35.15         30.52         3.45 o                         
   5  17   4          8.10          7.83         2.77 o                         
   6  17   4         20.03         22.58         5.52 o                         
   7  17   4         21.51         22.48         3.66 o                         
   8  17   4         78.09         73.33         4.76 o                         
   9  17   4          9.64          3.22         2.82 o                         
  10  17   4          6.82         13.69         2.92 o                         
  11  17   4         38.99         27.58         5.52 o                         
   3  18   4          2.53          1.34         2.56 o                         
   4  18   4         21.41         19.80         4.06 o                         
   5  18   4          0.37          0.27         3.06 o                         
   6  18   4         10.58          9.73         3.28 o                         
   7  18   4         37.69         24.56         7.63 o                         
   8  18   4         43.97         33.94         3.07 o                         
  -8 -15   5          7.58          5.27         3.54 o                         
  -7 -15   5          1.25          1.76         3.09 o                         
  -6 -15   5          0.18          2.01         2.58 o                         
  -5 -15   5         13.73         15.25         2.61 o                         
  -4 -15   5         18.53         11.88         2.69 o                         
  -3 -15   5          0.34          6.81         2.51 o                         
  -2 -15   5         17.87         10.47         3.00 o                         
  -1 -15   5         14.79         14.18         3.34 o                         
   0 -15   5        120.83         76.78        21.94 o                         
   1 -15   5         49.80         33.37         6.20 o                         
 -10 -14   5         22.91         32.17         4.41 o                         
  -9 -14   5          0.01          6.36         4.48 o                         
  -8 -14   5          0.02          0.72         2.76 o                         
  -7 -14   5         14.76         15.74         2.97 o                         
  -6 -14   5          1.01          7.53         4.27 o                         
  -5 -14   5          9.45          6.95         2.90 o                         
  -4 -14   5         20.98         21.79         3.48 o                         
  -3 -14   5        259.68        270.27         7.67 o                         
  -2 -14   5        171.69        125.02         9.05 o                         
  -1 -14   5        118.19         97.09         9.77 o                         
   0 -14   5          1.28          1.95         2.77 o                         
   1 -14   5         14.60         14.91         6.57 o                         
   2 -14   5         48.85         34.92         3.98 o                         
   3 -14   5         54.51         42.83         5.01 o                         
   4 -14   5         18.16         16.07         6.93 o                         
 -12 -13   5         46.24         32.38         4.97 o                         
 -11 -13   5          5.99         14.51         3.71 o                         
 -10 -13   5         10.93          6.04         2.91 o                         
  -9 -13   5        239.74        163.86         4.45 o                         
  -8 -13   5         11.17         16.40         5.50 o                         
  -7 -13   5         15.24         30.88        10.63 o                         
  -6 -13   5          8.15          9.07         5.00 o                         
  -5 -13   5         12.92         10.44         2.63 o                         
  -4 -13   5        175.66        186.59         6.76 o                         
  -3 -13   5        406.36        387.20        26.65 o                         
  -2 -13   5        423.42        453.46        23.56 o                         
  -1 -13   5        233.33        271.75        16.15 o                         
   0 -13   5        282.92        269.80        14.26 o                         
   1 -13   5        277.66        247.44        46.41 o                         
   2 -13   5         35.11         40.47         4.52 o                         
   3 -13   5          7.61          7.30         4.37 o                         
   4 -13   5         21.69         25.88         4.52 o                         
   5 -13   5          3.33          5.70         3.40 o                         
   6 -13   5         17.14          6.48         6.65 o                         
 -13 -12   5         10.46         11.22         3.33 o                         
 -12 -12   5         62.57         66.89         4.55 o                         
 -11 -12   5          0.24          0.94         3.60 o                         
 -10 -12   5         18.96         15.73         3.00 o                         
  -9 -12   5         64.15         63.55         3.36 o                         
  -8 -12   5        207.46        207.47        17.34 o                         
  -7 -12   5        749.17        742.32        68.03 o                         
  -6 -12   5        242.10        213.78        23.65 o                         
  -5 -12   5        196.71        203.74        24.79 o                         
  -4 -12   5         49.12         52.83         6.06 o                         
  -3 -12   5          9.41         15.06         2.96 o                         
  -2 -12   5         21.67         14.63         3.10 o                         
  -1 -12   5         29.76         32.28         3.85 o                         
   0 -12   5        126.07        126.27         5.94 o                         
   1 -12   5        201.31        179.58         5.74 o                         
   2 -12   5        369.29        327.29        32.95 o                         
   3 -12   5         70.64         71.34        13.03 o                         
   4 -12   5         35.98         26.84         6.26 o                         
   5 -12   5          4.89          8.06         3.04 o                         
   6 -12   5          8.26          6.95         3.53 o                         
   7 -12   5          0.64         -1.39         3.11 o                         
 -14 -11   5          0.05         -0.90         4.19 o                         
 -13 -11   5         10.90          9.11         3.07 o                         
 -12 -11   5         23.67         21.03         3.94 o                         
 -11 -11   5        101.15         91.29         3.86 o                         
 -10 -11   5         71.50        113.34         4.97 o                         
  -9 -11   5         62.41         56.93         8.60 o                         
  -8 -11   5         94.55        101.58        11.50 o                         
  -7 -11   5        544.99        584.71        27.76 o                         
  -6 -11   5        159.24        168.18        23.12 o                         
  -5 -11   5        215.04        205.19         4.44 o                         
  -4 -11   5        451.12        671.50        40.81 o                         
  -3 -11   5       1318.32       1444.33       116.15 o                         
  -2 -11   5        311.80        365.82        16.33 o                         
  -1 -11   5          8.38          9.75         2.36 o                         
   0 -11   5         52.27         57.30         4.64 o                         
   1 -11   5         11.36         63.31        12.29 o                         
   2 -11   5         42.87         42.03         4.90 o                         
   3 -11   5        210.00        205.31        20.55 o                         
   4 -11   5          2.52          2.91         3.26 o                         
   5 -11   5         19.18         21.32         3.69 o                         
   6 -11   5          3.63         -0.61         4.09 o                         
   7 -11   5          0.39         -2.39         3.94 o                         
   8 -11   5         19.65         14.23         4.71 o                         
   9 -11   5         16.02         12.84         3.40 o                         
 -14 -10   5         90.35         80.22        14.31 o                         
 -13 -10   5         20.81         29.50         8.26 o                         
 -12 -10   5          9.07         10.92         4.38 o                         
 -11 -10   5        179.01        204.20         7.84 o                         
 -10 -10   5        269.57        284.77        31.78 o                         
  -9 -10   5        334.33        340.86        26.05 o                         
  -8 -10   5        338.36        373.66        34.31 o                         
  -7 -10   5          2.37        166.21        96.76 o                         
  -6 -10   5        326.51        482.98        33.74 o                         
  -5 -10   5         50.17         39.91         2.65 o                         
  -4 -10   5        107.52        428.35       104.66 o                         
  -3 -10   5        158.88        655.07       228.44 o                         
  -2 -10   5        730.94        802.47        25.02 o                         
  -1 -10   5       1290.96       1318.47        46.99 o                         
   0 -10   5        243.76        287.63        14.09 o                         
   1 -10   5        242.97        248.24         8.88 o                         
   2 -10   5        169.20        186.25        44.09 o                         
   3 -10   5         86.34         72.56         3.73 o                         
   4 -10   5        137.38        195.18        11.06 o                         
   5 -10   5          0.17         -0.23         2.82 o                         
   6 -10   5         50.55         46.15         5.52 o                         
   7 -10   5         49.97         64.55         7.51 o                         
   8 -10   5         38.91         33.53         5.62 o                         
   9 -10   5         52.27         45.51         4.54 o                         
  10 -10   5         22.08         10.33         5.26 o                         
 -15  -9   5         31.30         18.47         6.04 o                         
 -14  -9   5         64.66         54.79         4.47 o                         
 -13  -9   5        114.22        152.30         5.25 o                         
 -12  -9   5          0.55          1.65         2.82 o                         
 -11  -9   5          5.28         13.20         5.59 o                         
 -10  -9   5        133.07        310.15       101.51 o                         
  -9  -9   5        299.80        298.39        11.15 o                         
  -8  -9   5        179.79        193.97        23.71 o                         
  -7  -9   5        393.73        443.41         9.96 o                         
  -6  -9   5        417.90        414.79        46.57 o                         
  -5  -9   5        772.67        928.90        39.56 o                         
  -4  -9   5          5.14          6.42         2.63 o                         
  -3  -9   5        146.24        218.05        34.18 o                         
  -2  -9   5         43.26         63.06        15.77 o                         
  -1  -9   5         45.98         55.25         3.15 o                         
   0  -9   5        198.52        240.08        18.52 o                         
   1  -9   5        354.05        350.03        18.89 o                         
   2  -9   5         26.93         92.80         5.69 o                         
   3  -9   5        156.70        181.22        24.33 o                         
   4  -9   5         84.61         92.10         8.47 o                         
   5  -9   5          7.20         14.90         5.89 o                         
   6  -9   5         83.81         92.71         5.03 o                         
   7  -9   5          3.66          3.10         3.50 o                         
   8  -9   5          6.00         21.63         5.09 o                         
   9  -9   5         13.02         11.38         3.29 o                         
  10  -9   5         49.62         48.65         5.02 o                         
  11  -9   5         71.35         59.98         5.17 o                         
 -15  -8   5          2.18          3.57         4.49 o                         
 -14  -8   5         65.16         61.77         4.38 o                         
 -13  -8   5        590.68        558.00        62.40 o                         
 -12  -8   5        780.48        903.51         9.72 o                         
 -11  -8   5        783.39        772.66        44.49 o                         
 -10  -8   5        466.21        460.98        46.26 o                         
  -9  -8   5         12.67         16.72         2.78 o                         
  -8  -8   5          0.02          0.83         2.62 o                         
  -7  -8   5       1421.02       2095.49        33.42 o                         
  -6  -8   5        553.46        591.12        17.58 o                         
  -5  -8   5        269.83        275.60        39.22 o                         
  -4  -8   5        334.64        349.32        15.73 o                         
  -3  -8   5        557.55        564.35        33.83 o                         
  -2  -8   5        701.85        729.52        32.36 o                         
  -1  -8   5        198.37        231.34         7.78 o                         
   0  -8   5          5.17         10.88         2.62 o                         
   1  -8   5         52.50         54.67         2.85 o                         
   2  -8   5         79.05         90.20         5.74 o                         
   3  -8   5        508.65        647.51        56.26 o                         
   4  -8   5        208.66        220.40         8.18 o                         
   5  -8   5       1031.68       1204.64        33.10 o                         
   6  -8   5         28.06         29.99         3.20 o                         
   7  -8   5        157.01        162.48         5.14 o                         
   8  -8   5         48.48         46.78         4.95 o                         
   9  -8   5          1.03          1.09         3.43 o                         
  10  -8   5          7.57          5.60         3.18 o                         
  11  -8   5         68.61         69.47        10.85 o                         
  12  -8   5         11.30          6.48         4.50 o                         
 -16  -7   5          3.43         23.81         4.95 o                         
 -15  -7   5          6.39          7.11         6.45 o                         
 -14  -7   5         46.72         62.94         9.55 o                         
 -13  -7   5         44.15         44.18         5.70 o                         
 -12  -7   5         45.59         57.48         8.77 o                         
 -11  -7   5        349.02        263.79        62.66 o                         
 -10  -7   5        738.29        786.43        41.16 o                         
  -9  -7   5       1817.14       1859.22        74.73 o                         
  -8  -7   5        491.35        491.52        23.95 o                         
  -7  -7   5          3.56          6.40         2.46 o                         
  -6  -7   5       1246.03       1393.29        49.47 o                         
  -5  -7   5        602.80        572.97        36.45 o                         
  -4  -7   5         28.62        159.91        27.44 o                         
  -3  -7   5        140.57        244.53        44.18 o                         
  -2  -7   5       1896.86       1874.82       129.15 o                         
  -1  -7   5       2113.45       2254.90        83.69 o                         
   0  -7   5          6.50          6.04         2.46 o                         
   1  -7   5        524.70        578.41        27.58 o                         
   2  -7   5         40.40         69.29         4.87 o                         
   3  -7   5        678.45        675.88        10.01 o                         
   4  -7   5        346.40        496.39       119.88 o                         
   5  -7   5          7.83          6.59         3.04 o                         
   6  -7   5          4.44          3.60         3.81 o                         
   7  -7   5        139.02        152.86        14.89 o                         
   8  -7   5          9.84         13.26         2.95 o                         
   9  -7   5        240.56        251.45         9.54 o                         
  10  -7   5        376.76        365.83         7.68 o                         
  11  -7   5         91.25         78.13        11.86 o                         
  12  -7   5         28.64         23.67         4.56 o                         
  13  -7   5         23.65         22.85         4.83 o                         
 -16  -6   5         42.04         39.42         5.16 o                         
 -15  -6   5          2.25          4.65         5.85 o                         
 -14  -6   5          0.84          0.75         4.24 o                         
 -13  -6   5         91.23        110.27         7.33 o                         
 -12  -6   5         74.67         82.38         8.99 o                         
 -11  -6   5          3.38        134.15        40.53 o                         
 -10  -6   5         20.84        262.23        66.29 o                         
  -9  -6   5          0.55          0.00         2.28 o                         
  -8  -6   5        390.81        358.95        11.44 o                         
  -7  -6   5        574.54        584.70        15.30 o                         
  -6  -6   5         61.33         47.95         2.50 o                         
  -5  -6   5        385.12        373.15        12.95 o                         
  -4  -6   5        552.13        532.25        16.96 o                         
  -3  -6   5         97.12        106.57         4.80 o                         
  -2  -6   5        563.58        630.39         7.93 o                         
  -1  -6   5          5.46          8.97         2.46 o                         
   0  -6   5         16.03         21.77         3.13 o                         
   1  -6   5        930.48        995.61        41.71 o                         
   2  -6   5        456.40        476.48        51.94 o                         
   3  -6   5          1.35          2.98         3.89 o                         
   4  -6   5       1080.49       1013.20         8.83 o                         
   5  -6   5        879.48        880.71       117.26 o                         
   6  -6   5        461.04        488.83        44.27 o                         
   7  -6   5        122.91        111.96        11.37 o                         
   8  -6   5        177.09        369.63        10.39 o                         
   9  -6   5        104.58        107.75        11.04 o                         
  10  -6   5        288.69        340.74        90.32 o                         
  11  -6   5         41.12         49.21         9.80 o                         
  12  -6   5         76.45         58.89         4.93 o                         
  13  -6   5        120.61        111.12         7.87 o                         
 -16  -5   5          1.03          2.06         5.99 o                         
 -15  -5   5          7.00          4.07         4.22 o                         
 -14  -5   5          3.63          8.95         5.89 o                         
 -13  -5   5        216.79        186.91         4.99 o                         
 -12  -5   5       1075.27       1133.30        54.02 o                         
 -11  -5   5        202.13        199.36         4.05 o                         
 -10  -5   5        690.05        648.02         8.08 o                         
  -9  -5   5        934.25        988.58        25.22 o                         
  -8  -5   5          2.22          3.43         2.78 o                         
  -7  -5   5        922.94        974.36        15.11 o                         
  -6  -5   5         54.06         47.27         2.78 o                         
  -5  -5   5         78.06        136.06        17.59 o                         
  -4  -5   5        215.60        217.93         8.42 o                         
  -3  -5   5        437.45        445.63         6.93 o                         
  -2  -5   5         94.94        123.77         8.15 o                         
  -1  -5   5          0.21          3.07         2.29 o                         
   0  -5   5        910.79       1034.99        58.86 o                         
   1  -5   5        243.66        139.86        26.86 o                         
   2  -5   5        136.55        163.75         4.87 o                         
   3  -5   5       1749.88       1966.83        67.28 o                         
   4  -5   5        883.30        981.01         8.73 o                         
   5  -5   5        235.38        241.38        10.87 o                         
   6  -5   5        712.66        735.05        19.75 o                         
   7  -5   5        363.30        380.76        24.51 o                         
   8  -5   5         22.66         16.99         4.50 o                         
   9  -5   5        405.46        419.76        50.49 o                         
  10  -5   5          7.50         11.31         3.08 o                         
  11  -5   5        266.06        284.28        30.37 o                         
  12  -5   5          6.71          6.70         3.37 o                         
  13  -5   5          2.07          1.29         4.16 o                         
  14  -5   5         18.48         16.72         6.66 o                         
 -16  -4   5         77.40        104.29         7.48 o                         
 -15  -4   5         47.93         42.95         5.18 o                         
 -14  -4   5         63.01         67.63         6.47 o                         
 -13  -4   5          9.17          2.13         5.25 o                         
 -12  -4   5        248.57        254.03        20.87 o                         
 -11  -4   5        519.30        584.16        15.41 o                         
 -10  -4   5        491.65        511.22        18.73 o                         
  -9  -4   5         64.96        164.15        44.55 o                         
  -8  -4   5        247.72        211.27         4.39 o                         
  -7  -4   5        254.69        227.76         8.72 o                         
  -6  -4   5        265.67        323.34         7.67 o                         
  -5  -4   5         40.64         41.58         2.77 o                         
  -4  -4   5        157.52        182.89         3.51 o                         
  -3  -4   5        861.26        830.46        14.78 o                         
  -2  -4   5        760.30        764.67         6.09 o                         
  -1  -4   5        790.05        825.73        20.21 o                         
   0  -4   5       2129.68       2099.04        54.68 o                         
   1  -4   5        689.88        602.64        19.45 o                         
   2  -4   5        818.12        782.76        42.98 o                         
   3  -4   5          6.40          3.52         3.48 o                         
   4  -4   5        917.72        831.10         8.61 o                         
   5  -4   5        538.06        541.96        16.61 o                         
   6  -4   5          3.59          7.03         2.97 o                         
   7  -4   5        558.44        542.10        95.68 o                         
   8  -4   5        491.22        530.50        45.65 o                         
   9  -4   5       1106.40        981.67        24.80 o                         
  10  -4   5          1.28         -1.01         3.43 o                         
  11  -4   5          0.90          0.57         2.88 o                         
  12  -4   5         77.18         81.10         4.98 o                         
  13  -4   5          2.82          4.06         3.67 o                         
  14  -4   5         10.94          9.67         3.77 o                         
  15  -4   5          8.93         12.89         4.90 o                         
 -16  -3   5        221.60        216.02         8.77 o                         
 -15  -3   5         80.00         67.19         4.46 o                         
 -14  -3   5         19.06         22.29         3.75 o                         
 -13  -3   5        189.35        229.05         5.40 o                         
 -12  -3   5          1.41         -2.77         3.34 o                         
 -11  -3   5          8.05         11.56         4.05 o                         
 -10  -3   5         10.87         25.40         3.31 o                         
  -9  -3   5         61.50         71.75         3.05 o                         
  -8  -3   5          3.64          5.49         2.53 o                         
  -7  -3   5         17.01         13.69         2.65 o                         
  -6  -3   5        612.32        598.06        13.47 o                         
  -5  -3   5        235.13        242.83        80.46 o                         
  -4  -3   5         49.72         59.59         2.90 o                         
  -3  -3   5        736.83        707.07        36.11 o                         
  -2  -3   5       1081.69        867.44        44.33 o                         
  -1  -3   5         21.57         20.78         3.04 o                         
   0  -3   5        716.92        691.97        47.92 o                         
   1  -3   5        624.60        575.95        11.34 o                         
   2  -3   5         13.55         26.08         3.49 o                         
   3  -3   5       1790.24       1399.92        62.77 o                         
   4  -3   5        890.93        790.06        40.07 o                         
   5  -3   5       2419.64       2310.34        81.34 o                         
   6  -3   5       2682.30       2843.79       125.97 o                         
   7  -3   5        330.69        313.38        12.47 o                         
   8  -3   5       1202.75       1784.73       240.83 o                         
   9  -3   5         12.26         10.54         3.04 o                         
  10  -3   5         38.27         28.96        11.00 o                         
  11  -3   5         22.44         22.93         3.64 o                         
  12  -3   5        176.54        199.98         5.99 o                         
  13  -3   5        102.46        101.05         5.36 o                         
  14  -3   5         20.94         16.52         3.48 o                         
  15  -3   5          1.41          0.94         4.69 o                         
  16  -3   5         15.40         10.05         5.87 o                         
 -16  -2   5          0.39          7.07         6.38 o                         
 -15  -2   5          0.08          2.23         3.09 o                         
 -14  -2   5          8.21         11.10         3.64 o                         
 -13  -2   5         25.10         36.48         3.78 o                         
 -12  -2   5        246.51        297.82         8.65 o                         
 -11  -2   5        428.23        467.90        23.68 o                         
 -10  -2   5        370.23        345.71        10.00 o                         
  -9  -2   5        226.13        243.68        10.55 o                         
  -8  -2   5         55.37         57.53         5.01 o                         
  -7  -2   5         76.18         88.04         3.02 o                         
  -6  -2   5        618.83        696.79        25.46 o                         
  -5  -2   5        629.52        711.14        17.97 o                         
  -4  -2   5         91.13        239.64        12.65 o                         
  -3  -2   5       1260.85       1016.54        18.19 o                         
  -2  -2   5       1387.32       1938.59        82.36 o                         
  -1  -2   5        282.84        171.95         5.03 o                         
   0  -2   5         74.60         88.23         3.76 o                         
   1  -2   5       1512.22       1328.17       121.62 o                         
   2  -2   5        879.64        732.33        42.94 o                         
   3  -2   5        188.61        338.21       125.91 o                         
   4  -2   5         10.96          5.85         3.52 o                         
   5  -2   5        753.86        666.81        37.95 o                         
   6  -2   5        954.64        901.84        25.09 o                         
   7  -2   5        175.11        154.91         7.14 o                         
   8  -2   5       1804.34       1737.95        21.53 o                         
   9  -2   5        471.20        458.40         7.05 o                         
  10  -2   5        158.24        155.98         6.57 o                         
  11  -2   5         27.59         32.56         5.25 o                         
  12  -2   5        179.61        173.56         9.65 o                         
  13  -2   5         93.56        101.23         4.90 o                         
  14  -2   5          8.10         11.59         3.18 o                         
  15  -2   5         29.00         28.01         5.78 o                         
  16  -2   5         30.34         31.93         4.78 o                         
 -16  -1   5         61.79         56.86         5.61 o                         
 -15  -1   5        153.42        135.04         6.11 o                         
 -14  -1   5         17.86         18.76         4.50 o                         
 -13  -1   5         37.86         32.84         3.28 o                         
 -12  -1   5          4.24          2.54         3.01 o                         
 -11  -1   5         70.07         63.22         6.90 o                         
 -10  -1   5        141.25        141.73         4.32 o                         
  -9  -1   5        119.38        121.57         9.91 o                         
  -8  -1   5        287.99        265.10         4.92 o                         
  -7  -1   5       1870.65       2128.54        35.04 o                         
  -6  -1   5         13.50         16.08         3.09 o                         
  -5  -1   5         21.62         15.49         2.86 o                         
  -4  -1   5         40.82        194.28        61.69 o                         
  -3  -1   5         42.33        124.79        49.75 o                         
  -2  -1   5        754.18        623.73        15.98 o                         
  -1  -1   5       1462.65       1368.87        22.99 o                         
   0  -1   5       3640.65       3158.61        46.57 o                         
   1  -1   5       1955.98       1599.05        41.22 o                         
   2  -1   5       2178.73       1647.40        75.30 o                         
   3  -1   5       1274.45        962.29        20.84 o                         
   4  -1   5        352.89        337.64        40.10 o                         
   5  -1   5        246.52        213.60         4.90 o                         
   6  -1   5       1513.08       1502.89        22.53 o                         
   7  -1   5        624.77        597.04        73.13 o                         
   8  -1   5         32.28         40.30         3.93 o                         
   9  -1   5         49.71        102.51        19.16 o                         
  10  -1   5        107.54        136.30         5.77 o                         
  11  -1   5        117.27        173.01         6.33 o                         
  12  -1   5        390.47        559.56        47.33 o                         
  13  -1   5         50.74         60.96         5.55 o                         
  14  -1   5        124.09        131.29         7.11 o                         
  15  -1   5        223.94        212.18         7.42 o                         
  16  -1   5          0.10          2.27         3.53 o                         
 -16   0   5         27.31         16.00         7.74 o                         
 -15   0   5        121.59        116.17         8.83 o                         
 -14   0   5        406.22        394.68        36.14 o                         
 -13   0   5        462.39        481.49        34.47 o                         
 -12   0   5        152.71        162.56         9.20 o                         
 -11   0   5         79.01         76.96         3.72 o                         
 -10   0   5        153.24        154.84         4.71 o                         
  -9   0   5         12.16          4.22         3.04 o                         
  -8   0   5         32.16        285.24        35.33 o                         
  -7   0   5          6.04          5.22         2.99 o                         
  -6   0   5         33.32         35.32         2.85 o                         
  -5   0   5       2984.98       2824.15        98.52 o                         
  -4   0   5        308.71        207.14         5.53 o                         
  -3   0   5        495.35        329.12        36.02 o                         
  -2   0   5       8006.30       7214.77        24.93 o                         
  -1   0   5       3714.00       2943.58        90.13 o                         
   0   0   5       1165.94       1004.45        42.29 o                         
   1   0   5        968.63        940.52        34.04 o                         
   2   0   5        983.29        677.99        97.64 o                         
   3   0   5         33.00         40.24         3.28 o                         
   4   0   5       1038.45        797.97        16.62 o                         
   5   0   5       1824.85       1343.08       180.36 o                         
   6   0   5       2941.07       2505.54       106.42 o                         
   7   0   5        958.09        828.93        27.35 o                         
   8   0   5        124.28        151.87        10.12 o                         
   9   0   5        168.62        172.47         8.71 o                         
  10   0   5         34.24         83.74         5.51 o                         
  11   0   5        531.97        601.44         9.27 o                         
  12   0   5        442.78        432.11        60.85 o                         
  13   0   5        104.07        120.07         6.73 o                         
  14   0   5        151.79        153.35         8.07 o                         
  15   0   5         26.91         42.82         6.86 o                         
  16   0   5        133.61        110.08         7.16 o                         
  17   0   5         34.75         27.31         4.11 o                         
 -15   1   5          0.01         -0.44         3.52 o                         
 -14   1   5         18.21          9.54         3.83 o                         
 -13   1   5         16.47         18.29         3.75 o                         
 -12   1   5        135.00        140.77        16.78 o                         
 -11   1   5        163.55        183.67        19.62 o                         
 -10   1   5          0.44         79.51        52.90 o                         
  -9   1   5        100.80         89.26         4.22 o                         
  -8   1   5         44.15         43.52         3.63 o                         
  -7   1   5         90.50        101.79         3.56 o                         
  -6   1   5       1633.70       1672.55        19.38 o                         
  -5   1   5        746.80        727.45        18.81 o                         
  -4   1   5        104.11         79.98        12.10 o                         
  -3   1   5       1561.30       1280.54        51.60 o                         
  -2   1   5          4.96        682.29       186.17 o                         
  -1   1   5       2954.64       2501.47        50.50 o                         
   0   1   5      20176.57      22447.46        82.58 o                         
   1   1   5      12031.61      10825.98       866.93 o                         
   2   1   5       2206.79       1918.68        48.98 o                         
   3   1   5       3065.27       2464.54        80.37 o                         
   4   1   5       1844.84       1759.75        48.63 o                         
   5   1   5        471.74        379.18        22.23 o                         
   6   1   5       6840.33       5957.50       497.73 o                         
   7   1   5       1864.46       1688.51        60.30 o                         
   8   1   5        223.20        247.00         5.01 o                         
   9   1   5         16.33         82.60        44.47 o                         
  10   1   5          0.07          1.28         4.35 o                         
  11   1   5       1185.15       1230.74        45.88 o                         
  12   1   5        151.86        151.99         6.32 o                         
  13   1   5          7.00         -1.49         7.93 o                         
  14   1   5          5.43         11.42         4.15 o                         
  15   1   5         19.44         21.40         6.29 o                         
  16   1   5         18.36         19.88         4.54 o                         
  17   1   5         45.00         53.38         7.30 o                         
 -15   2   5         74.45         79.65         6.33 o                         
 -14   2   5         49.54         47.72         4.35 o                         
 -13   2   5          2.24          3.01         3.12 o                         
 -12   2   5          0.03         -0.86         3.09 o                         
 -11   2   5         50.53         68.68         4.82 o                         
 -10   2   5         99.56         98.51         4.21 o                         
  -9   2   5          0.68        577.34       245.52 o                         
  -8   2   5          4.90         -1.30         2.84 o                         
  -7   2   5        558.68        520.11        10.38 o                         
  -6   2   5       1108.62       1075.93        32.29 o                         
  -5   2   5       1749.30       1510.52        98.75 o                         
  -4   2   5        606.62        445.36         6.53 o                         
  -3   2   5       1331.91       1079.40        46.88 o                         
  -2   2   5        741.01        604.08        15.92 o                         
  -1   2   5       1449.69       1215.45        11.65 o                         
   0   2   5         82.00         73.35         5.19 o                         
   1   2   5       1234.53       1294.25        92.45 o                         
   2   2   5       5687.62       8343.46       187.83 o                         
   3   2   5       4421.82       3951.11       153.02 o                         
   4   2   5       2361.54       2053.52       114.04 o                         
   5   2   5        219.82        208.56         7.85 o                         
   6   2   5         16.84         21.12         4.58 o                         
   7   2   5        612.60        557.23         9.36 o                         
   8   2   5        603.23        568.14        12.43 o                         
   9   2   5        301.55        284.08        17.94 o                         
  10   2   5         25.92         27.61         7.98 o                         
  11   2   5        890.01        964.04        33.78 o                         
  12   2   5        533.64        573.22        76.05 o                         
  13   2   5         60.62         88.51         5.76 o                         
  14   2   5        221.38        246.95         7.71 o                         
  15   2   5         16.29         21.42         6.70 o                         
  16   2   5         74.46         86.20         6.30 o                         
  17   2   5          5.60          6.79         6.15 o                         
 -15   3   5          6.43          3.97         3.20 o                         
 -14   3   5         15.26         13.63         3.37 o                         
 -13   3   5        103.38         88.28         7.13 o                         
 -12   3   5         11.79         16.14         4.52 o                         
 -11   3   5        319.34        291.33        18.07 o                         
 -10   3   5        224.96        216.41         5.74 o                         
  -9   3   5        544.94        589.91        19.24 o                         
  -8   3   5        132.03        545.24        44.05 o                         
  -7   3   5       1616.88       1620.80        72.91 o                         
  -6   3   5        488.44        408.64         6.75 o                         
  -5   3   5       1088.99       1045.72        31.70 o                         
  -4   3   5       2273.78       1958.69        13.02 o                         
  -3   3   5         36.84        323.61       176.01 o                         
  -2   3   5       1758.78       1400.21        69.20 o                         
  -1   3   5        275.53        183.09         9.76 o                         
   0   3   5       1030.95        815.84       160.10 o                         
   1   3   5       1094.64        963.67        10.96 o                         
   2   3   5         97.13         67.17         5.51 o                         
   3   3   5        259.10        264.87         8.80 o                         
   4   3   5        682.41        618.46         8.10 o                         
   5   3   5       2309.77       1427.50        16.85 o                         
   6   3   5         24.33         39.23         6.70 o                         
   7   3   5        690.64        629.13        11.69 o                         
   9   3   5        370.90        365.69        18.77 o                         
  10   3   5        501.70        544.92        27.15 o                         
  11   3   5        799.10        794.50        43.80 o                         
  12   3   5         11.36          4.79         3.69 o                         
  13   3   5          4.94          5.28         3.59 o                         
  14   3   5        238.76        295.51         7.44 o                         
  15   3   5         28.28         38.17         4.97 o                         
  16   3   5         87.48         80.46         8.01 o                         
  17   3   5        306.16        281.56         9.59 o                         
  18   3   5         43.76         27.29         5.06 o                         
 -14   4   5          7.88          2.83         3.71 o                         
 -13   4   5          3.27          6.95         4.43 o                         
 -12   4   5         60.46         61.62         3.94 o                         
 -11   4   5        193.57        182.49        18.57 o                         
 -10   4   5        345.97        375.10        13.24 o                         
  -9   4   5        143.23        178.17        12.43 o                         
  -8   4   5        218.60        240.45        10.03 o                         
  -7   4   5        621.88        552.19        55.09 o                         
  -6   4   5         29.82         28.03         2.78 o                         
  -5   4   5        101.47         92.90         4.28 o                         
  -4   4   5       1520.23       1139.55        42.58 o                         
  -3   4   5        106.37         85.99         5.42 o                         
  -2   4   5       1831.57       1382.72        66.56 o                         
  -1   4   5        354.39        269.79        18.08 o                         
   0   4   5       3637.75       3009.30       126.01 o                         
   1   4   5        249.22        215.79         9.57 o                         
   2   4   5        939.09        715.82        18.14 o                         
   3   4   5         52.75         42.53         4.47 o                         
   4   4   5        525.10        485.90        18.06 o                         
   5   4   5         29.21         19.34         4.80 o                         
   6   4   5       3743.17       3906.61        24.94 o                         
   7   4   5       4203.64       4250.46        26.49 o                         
  10   4   5       1457.35       1413.01        15.62 o                         
  11   4   5        794.59        777.14        52.60 o                         
  12   4   5        124.55        136.50         5.69 o                         
  13   4   5        800.66        788.54        51.59 o                         
  14   4   5         27.95         31.96         3.59 o                         
  15   4   5          1.78          0.99         4.86 o                         
  16   4   5         46.35         56.50         7.28 o                         
  17   4   5         28.06         24.10         4.63 o                         
  18   4   5         21.21         18.84         4.63 o                         
 -14   5   5         19.49         16.83         3.94 o                         
 -13   5   5         41.99         48.02         6.10 o                         
 -12   5   5         39.50         38.99         3.96 o                         
 -11   5   5         71.56         78.34         4.36 o                         
 -10   5   5         11.55         17.37         3.79 o                         
  -9   5   5        534.85        556.24        30.95 o                         
  -8   5   5         86.73         81.34         6.30 o                         
  -7   5   5        356.44        336.26        26.03 o                         
  -6   5   5       1566.29       1514.03        81.25 o                         
  -5   5   5       2131.71       1974.86       130.60 o                         
  -4   5   5        326.76        288.52        22.93 o                         
  -3   5   5       1874.24       1512.46       128.29 o                         
  -2   5   5        312.26        289.36        19.74 o                         
  -1   5   5        168.92        125.86         9.63 o                         
   0   5   5         16.42         10.44         3.33 o                         
   1   5   5        258.04        192.69         5.96 o                         
   2   5   5       1021.84        936.44        67.31 o                         
   3   5   5         28.98         18.71         3.82 o                         
   4   5   5        205.64        193.86         4.89 o                         
   5   5   5        686.84        640.25        10.49 o                         
   6   5   5       1040.06       1141.70        13.14 o                         
   7   5   5        274.17        309.36         7.39 o                         
   8   5   5        836.14        908.11        11.66 o                         
  10   5   5        632.56        622.64         9.76 o                         
  11   5   5        634.59        633.61        10.38 o                         
  12   5   5        633.38        726.44        11.47 o                         
  13   5   5       2712.56       2830.61       220.07 o                         
  14   5   5       1502.73       1780.73        86.31 o                         
  15   5   5        699.90        767.40        41.55 o                         
  16   5   5          0.61          6.24         5.97 o                         
  17   5   5          0.18          3.17         5.89 o                         
  18   5   5          4.16          7.39         4.39 o                         
 -13   6   5         18.03         14.95         4.13 o                         
 -12   6   5         61.57         50.01         4.17 o                         
 -11   6   5        172.02        150.80         8.74 o                         
 -10   6   5        610.14        610.91        44.41 o                         
  -9   6   5        491.50        481.15        31.65 o                         
  -8   6   5        268.84        283.28        23.89 o                         
  -7   6   5         56.02         60.49         5.74 o                         
  -6   6   5          0.86          0.80         3.04 o                         
  -5   6   5       1071.63        975.65        62.34 o                         
  -4   6   5        914.37        903.47        61.48 o                         
  -3   6   5       3275.66       3292.59       153.56 o                         
  -2   6   5       1037.67        848.37        44.76 o                         
  -1   6   5        180.23        113.59        10.45 o                         
   0   6   5        142.71        123.23         4.90 o                         
   1   6   5        497.99        445.68         7.51 o                         
   2   6   5          0.75          8.96         3.78 o                         
   3   6   5        922.36        917.77        12.54 o                         
   4   6   5       2115.52       2309.10        19.10 o                         
   5   6   5       1928.31       1912.52        17.46 o                         
   6   6   5       1184.04       1064.32        12.17 o                         
   7   6   5        994.46        947.53        11.74 o                         
   8   6   5       2702.50       2562.84        18.70 o                         
  10   6   5       1382.55       1568.47        15.71 o                         
  11   6   5         67.12        249.21         8.34 o                         
  12   6   5          0.94          5.41         4.79 o                         
  13   6   5        699.74        880.13       127.18 o                         
  14   6   5        121.65        121.67         4.31 o                         
  15   6   5         54.65         64.12         3.97 o                         
  16   6   5        246.47        309.71        20.43 o                         
  17   6   5        112.20        125.20         7.16 o                         
  18   6   5         72.15         68.02         6.98 o                         
 -13   7   5          4.34          8.64         4.08 o                         
 -12   7   5         20.61         10.57         3.19 o                         
 -11   7   5         27.66         30.89         3.66 o                         
 -10   7   5        215.78        221.29         9.51 o                         
  -9   7   5        344.89        362.53        33.02 o                         
  -8   7   5        124.77        142.82        10.93 o                         
  -7   7   5         93.65         86.36         6.84 o                         
  -6   7   5         23.10         28.28         5.02 o                         
  -5   7   5         49.14         54.50         4.69 o                         
  -4   7   5        662.18        697.90       105.42 o                         
  -3   7   5       1196.93       1183.89        60.56 o                         
  -2   7   5        171.90        371.42       124.00 o                         
  -1   7   5        123.87         92.79         8.31 o                         
   0   7   5         10.45         18.26         3.52 o                         
   1   7   5       1566.16       1503.45        55.67 o                         
   2   7   5        450.33        387.97        15.61 o                         
   3   7   5        795.16        796.17        41.09 o                         
   4   7   5       5388.09       5472.57        27.80 o                         
   5   7   5        576.94        660.90        10.68 o                         
   6   7   5        453.31        453.90         8.33 o                         
   7   7   5        976.91        928.88        11.36 o                         
   8   7   5        441.62        446.01         9.45 o                         
   9   7   5        460.55        488.36         8.75 o                         
  11   7   5       1111.05       1112.81       135.82 o                         
  12   7   5         80.49         96.03         5.88 o                         
  13   7   5         52.45         59.44         3.72 o                         
  14   7   5        928.01        958.76        52.48 o                         
  15   7   5          0.35          2.11         4.36 o                         
  16   7   5          2.63        148.32        62.59 o                         
  17   7   5          9.10          7.74         3.92 o                         
  18   7   5        106.11         95.90         5.72 o                         
 -12   8   5         36.53         22.39         3.61 o                         
 -11   8   5         17.23         12.46         3.27 o                         
 -10   8   5         65.75         57.37         7.30 o                         
  -9   8   5         10.39         43.61        22.75 o                         
  -8   8   5         90.45        132.27        48.78 o                         
  -7   8   5        177.94        159.86        11.54 o                         
  -6   8   5        267.72        288.19        36.33 o                         
  -5   8   5        105.07         84.38         4.60 o                         
  -4   8   5        155.29        158.13         8.94 o                         
  -3   8   5       1587.10       1715.38       166.98 o                         
  -2   8   5        122.73        114.86        11.40 o                         
  -1   8   5        572.99        499.67        33.91 o                         
   0   8   5        912.59       1033.12        52.02 o                         
   1   8   5        114.19        113.71         4.98 o                         
   2   8   5        389.55        429.91        41.82 o                         
   3   8   5       1046.16        992.55        24.27 o                         
   4   8   5        558.89        575.92        10.47 o                         
   5   8   5       2651.01       2505.65        18.28 o                         
   6   8   5       1486.25       1536.99        14.83 o                         
   7   8   5       1472.21       1372.72        13.37 o                         
   8   8   5        199.45        207.44         4.51 o                         
   9   8   5         26.44        286.21       168.37 o                         
  10   8   5         21.27        168.43        20.21 o                         
  11   8   5        607.71        602.12        34.75 o                         
  12   8   5        762.85        944.78        59.13 o                         
  13   8   5         32.17         49.15         3.66 o                         
  14   8   5        457.38        510.50        63.51 o                         
  15   8   5        448.89        449.80        24.84 o                         
  16   8   5          0.23          3.04         4.31 o                         
  17   8   5         65.33         41.06        10.79 o                         
  18   8   5         34.26         34.53         6.86 o                         
 -11   9   5         98.15         74.47         6.62 o                         
 -10   9   5         52.34         60.38         5.59 o                         
  -9   9   5        163.24        192.18        11.02 o                         
  -8   9   5        142.71        130.61        14.72 o                         
  -7   9   5          3.12          2.29         2.72 o                         
  -6   9   5         98.74         97.68         4.80 o                         
  -5   9   5        213.34        216.56        28.15 o                         
  -4   9   5        394.64        344.95        22.15 o                         
  -3   9   5        126.16        137.97        14.59 o                         
  -2   9   5         26.97        194.25        51.23 o                         
  -1   9   5          4.19          6.70         3.04 o                         
   0   9   5        309.74        240.44        41.98 o                         
   1   9   5        104.58        102.04         6.61 o                         
   2   9   5        295.71        257.78        10.95 o                         
   3   9   5         88.57        616.31        94.71 o                         
   4   9   5        189.30        168.87        26.55 o                         
   5   9   5       1021.38        860.25        72.54 o                         
   6   9   5       1977.66       2048.74        28.75 o                         
   7   9   5       2899.61       3120.82        77.56 o                         
   8   9   5       1698.88       1777.89       102.96 o                         
   9   9   5        251.74        260.30        15.11 o                         
  10   9   5        197.72        251.26        50.97 o                         
  11   9   5         89.53         96.20         7.78 o                         
  12   9   5         12.13         12.09         5.34 o                         
  13   9   5         75.27        111.36        22.91 o                         
  14   9   5          0.43         -0.73         3.27 o                         
  15   9   5          2.66          2.42         3.44 o                         
  16   9   5          0.52         20.21         5.08 o                         
  17   9   5         51.90         39.25        10.76 o                         
  18   9   5          6.04          2.79         3.67 o                         
 -11  10   5         59.46         48.77         4.83 o                         
 -10  10   5        115.48        112.96        10.44 o                         
  -9  10   5         31.00         25.85         3.21 o                         
  -8  10   5        174.23        162.50         5.09 o                         
  -7  10   5        349.86        349.44        49.66 o                         
  -6  10   5        279.09        272.72        31.75 o                         
  -5  10   5         29.54         26.20         3.94 o                         
  -4  10   5        311.86        290.60        25.47 o                         
  -3  10   5        238.67        226.91        13.50 o                         
  -2  10   5        771.59        832.52        79.10 o                         
  -1  10   5         72.83         77.96         6.20 o                         
   0  10   5        443.32        508.32        24.35 o                         
   1  10   5       1829.96       1859.68        60.74 o                         
   2  10   5       1357.36       1524.22       134.00 o                         
   3  10   5       1447.52       1611.14       171.54 o                         
   4  10   5       1113.03       1081.76        15.32 o                         
   5  10   5        530.88        572.59        59.17 o                         
   6  10   5       2337.41       2587.01      1071.36 o                         
   7  10   5         81.53         69.26         4.57 o                         
   8  10   5         88.86         88.46        10.06 o                         
   9  10   5         64.52        134.61         8.48 o                         
  10  10   5        147.62        177.14         8.76 o                         
  11  10   5        473.68        495.93         8.97 o                         
  12  10   5        672.65        672.48        29.71 o                         
  13  10   5        381.33        380.25        28.15 o                         
  14  10   5        115.30        129.57        17.10 o                         
  15  10   5          5.19          0.70         3.51 o                         
  16  10   5          5.56         48.65         7.24 o                         
  17  10   5          7.71         11.70         4.57 o                         
 -10  11   5         30.41         30.62         5.06 o
[truncated: 771,769 more chars]
